# Supplementary material for: Epigenetic Alterations of Repeated Relapses in Patient-matched Childhood Ependymomas
Source: Nat Commun. 2022 Nov 5;13:6689. doi: 10.1038/s41467-022-34514-z (PMC9637194; doi:10.1038/s41467-022-34514-z)
Supplement: Supplementary file 4 — Supplementary Data 1 [file 41467_2022_34514_MOESM4_ESM.xlsx]

## Sheet: RRBS
Supplementary Table 1. Summary of DNA methylatio sequencing analysis.
Sample ID	Source	CpG.num(d>=1)	CpG.num(d>=5)	Mean MethRatio(d>=1)	Mean MethRatio(d>=5)	Bisulfite Conversion Ratio
RELA1-R2	Recurrent Patient tumor	2832906	1546033	0.45	0.43	0.99
RELA1-R3	Recurrent Patient tumor	3028586	1782509	0.46	0.42	0.99
RELA1-R4	Recurrent Patient tumor	3285981	2080367	0.49	0.45	0.99
RELA1-R5	Recurrent Patient tumor	3668991	2458618	0.49	0.46	0.99
RELA1-R7	Recurrent Patient tumor	3357876	2323450	0.49	0.47	0.99
RELA1-R7m	PDOX passage I	3594696	2782180	0.45	0.42	0.99
RELA2-P	Primary Patient tumor	3083355	1871449	0.56	0.54	0.99
RELA2-R1	Recurrent Patient tumor	3514076	2307693	0.55	0.51	0.99
RELA2-R2	Recurrent Patient tumor	3538658	2234465	0.56	0.49	0.99
RELA3-R1	Recurrent Patient tumor	3463851	2583125	0.58	0.54	0.99
RELA3-R2	Recurrent Patient tumor	3347052	2342440	0.56	0.52	0.99
PFA1-R1	Recurrent Patient tumor	3182946	2248383	0.53	0.48	0.99
PFA1-R2	Recurrent Patient tumor	3319224	1912490	0.5	0.44	0.99
PFA1-R3	Recurrent Patient tumor	3369446	2113601	0.49	0.43	0.99
PFA1-R3m	PDOX passage I	3491434	2635960	0.49	0.45	0.99
PFA1-R4	Recurrent Patient tumor	3418403	2497435	0.53	0.5	0.99
PFA2-R1	Recurrent Patient tumor	3188763	2097158	0.52	0.47	0.99
PFA2-R2	Recurrent Patient tumor	3292451	2163734	0.55	0.52	0.99
PFA2-R3	Recurrent Patient tumor	3522871	2716309	0.59	0.55	0.99
PFA2-R3m	PDOX passage I	3237959	2866974	0.58	0.57	0.99
PFA2-R3o	PDOX passage III	3530236	2766112	0.58	0.56	0.99
RELA4-P	Primary Patient tumor	3386943	2221576	0.56	0.51	0.99
RELA4-R1	Recurrent Patient tumor	3586852	2326296	0.57	0.53	0.99
RELA4-R1m	PDOX passage I	3425755	2640717	0.55	0.53	0.99
RELA4-R3	Recurrent Patient tumor	3340037	2213729	0.56	0.54	0.99
RELA4-R4	Recurrent Patient tumor	3562221	2233625	0.55	0.51	0.99
PFA3-P	Primary Patient tumor	4058681	2434319	0.58	0.49	0.99
PFA3-R1	Recurrent Patient tumor	3328363	2166124	0.51	0.48	0.99
RELA5-P	Primary Patient tumor	3281033	2276478	0.55	0.5	0.99
RELA5-R1f	cultured monolayer cells from recurrent patient tumor	3401003	2353139	0.59	0.55	0.99
RELA5-R1	Recurrent Patient tumor	3264071	2168164	0.57	0.54	0.99
RELA5-R1m	PDOX passage I	3322811	2986994	0.56	0.55	0.99
RELA5-R1o	PDOX passage III	3419784	2638475	0.57	0.56	0.99
PFA4-Pc	cultured neurosphere cells from primary patient tumor	3462431	2295742	0.6	0.57	0.99
PFA4-P	Primary Patient tumor	3067634	1784891	0.51	0.45	0.99
PFA4-Pm	PDOX passage I	3351259	2786311	0.49	0.47	0.99
PFA4-R1c	cultured neurosphere cells from primary patient tumor	5411323	2529188	0.64	0.56	0.99
PFA4-R1f	cultured monolayer cells from recurrent patient tumor	3298860	2375453	0.59	0.56	0.99
PFA4-R1	Recurrent Patient tumor	2841536	1683420	0.38	0.26	0.99
PFA4-R1o	PDOX passage III	3233276	1946828	0.51	0.49	0.99
PFA4-R1q	PDOX passage V	2847610	2561748	0.51	0.5	0.99
PFA9-R1	Recurrent Patient tumor	3006058	1876945	0.51	0.43	0.99
PFA9-R2	Recurrent Patient tumor	3196667	2100487	0.58	0.52	0.99
Cerebellum	Normal brain	3204729	2183593	0.54	0.51	0.99
Cerebrum	Normal brain	3136708	2105756	0.53	0.51	0.99
PFA6_NoRecur(WGBS)	Primary Patient tumor	25319640	16587306	0.7	0.68	0.99
RELA6_NoRecur(WGBS)	Primary Patient tumor	23893728	13144048	0.74	0.72	0.99
average		3371231	2293789	0.54	0.51

## Sheet: RNAseq
RNAseq	UniqMappedReads
RELA1-R3	26172356
RELA1-R4	5534996
RELA1-R7	22057918
RELA2-P	23373185
RELA2-R1	20463714
RELA2-R2	24196965
RELA3-P	19453118
RELA3-R1	23754875
PFA1-R1	25054551
PFA1-R3	20927686
PFA2-R1	6638931
PFA2-R2	21000251
RELA4-R1	20656873
PFA3-P	22759379
RELA5-P	20301291
RELA5-R1	21090582
RELA5-R1m	14467406
PFA4-P	22467024
PFA4-R1	21108015
PFA5-R1	18923158
PFA5-R2	22118540
Cerebellum	36158518
Cerebrum1	49668801
Cerebrum2	48214800
