# Supplementary material for: Epigenetic Alterations of Repeated Relapses in Patient-matched Childhood Ependymomas
Source: Nat Commun. 2022 Nov 5;13:6689. doi: 10.1038/s41467-022-34514-z (PMC9637194; doi:10.1038/s41467-022-34514-z)
Supplement: Supplementary file 5 — Supplementary Data 2 [file 41467_2022_34514_MOESM5_ESM.xlsx]

## Sheet: Sheet1
Supplementary Data 2. Correlation of DNA methylation profiles between this study and public data
This study	GSE87779 (primay tumors)
	PFA-pub1	PFA-pub2	PFA-pub3	PFA-pub4	PFB-pub1	PFB-pub2	PFB-pub3	PFB-pub4	PFB-pub5	PFB-pub6	PFB-pub7	PFB-pub8
PFA3-P	0.9	0.9	0.91	0.91	0.94	0.87	0.9	0.9	0.92	0.91	0.87	0.9
PFA4-P	0.87	0.91	0.86	0.89	0.93	0.91	0.94	0.93	0.94	0.93	0.92	0.91
PFA6-NonRecur	0.8	0.84	0.79	0.81	0.84	0.83	0.84	0.84	0.85	0.84	0.83	0.82
	RELA-pub1	RELA-pub2	RELA-pub3	RELA-pub4
RELA2-P	0.9	0.94	0.93	0.91
RELA3-P	0.91	0.94	0.94	0.91
RELA4-P	0.9	0.94	0.93	0.91
RELA5-P	0.91	0.93	0.94	0.91
RELA6-NonRecur	0.82	0.84	0.82	0.84
