# Supplementary material for: Epigenetic Alterations of Repeated Relapses in Patient-matched Childhood Ependymomas
Source: Nat Commun. 2022 Nov 5;13:6689. doi: 10.1038/s41467-022-34514-z (PMC9637194; doi:10.1038/s41467-022-34514-z)
Supplement: Supplementary file 6 — Supplementary Data 3 [file 41467_2022_34514_MOESM6_ESM.xlsx]

## Sheet: Sheet1
Supplementary Data 3. Summary of DMC status.
Group	Source	Number of HypoDMCs	Number of HyperDMCs
Column1	Column2	Column3	Column4
Cerebrum_vs_RELA1-R2	Recurrent Patient tumor	212905	78628
Cerebrum_vs_RELA1-R3	Recurrent Patient tumor	202632	72624
Cerebrum_vs_RELA1-R4	Recurrent Patient tumor	195728	83355
Cerebrum_vs_RELA1-R5	Recurrent Patient tumor	217937	93331
Cerebrum_vs_RELA1-R7	Recurrent Patient tumor	205312	98562
Cerebrum_vs_RELA1-R7m	PDOX passage I	323575	101273
Cerebrum_vs_RELA2-P	Primary Patient tumor	61330	105552
Cerebrum_vs_RELA2-R1	Recurrent Patient tumor	95690	111362
Cerebrum_vs_RELA2-R2	Recurrent Patient tumor	75916	113259
Cerebrum_vs_RELA3-P	Primary Patient tumor	82939	172123
Cerebrum_vs_RELA3-R1	Recurrent Patient tumor	87403	128381
Cerebellum_vs_PFA1-R1	Recurrent Patient tumor	111671	95970
Cerebellum_vs_PFA1-R2	Recurrent Patient tumor	160568	81459
Cerebellum_vs_PFA1-R3	Recurrent Patient tumor	187784	81312
Cerebellum_vs_PFA1-R3m	PDOX passage I	233313	103044
Cerebellum_vs_PFA1-R4	Recurrent Patient tumor	174904	135590
Cerebellum_vs_PFA2-R1	Recurrent Patient tumor	107771	116352
Cerebellum_vs_PFA2-R2	Recurrent Patient tumor	97195	209049
Cerebellum_vs_PFA2-R2m	PDOX passage I	117882	263621
Cerebrum_vs_RELA4-P	Primary Patient tumor	85523	117549
Cerebrum_vs_RELA4-R1	Recurrent Patient tumor	101150	132039
Cerebrum_vs_RELA4-R1m	PDOX passage I	133546	169319
Cerebrum_vs_RELA4-R3	Recurrent Patient tumor	106810	152230
Cerebrum_vs_RELA4-R4	Recurrent Patient tumor	119660	132394
Cerebellum_vs_PFA3-P	Primary Patient tumor	110984	126382
Cerebellum_vs_PFA3-R1	Recurrent Patient tumor	167455	80187
Cerebrum_vs_RELA5-P	Primary Patient tumor	82103	130687
Cerebrum_vs_RELA5-R1	Recurrent Patient tumor	77993	143744
Cerebrum_vs_RELA5-R1m	PDOX passage I	138422	228058
Cerebellum_vs_PFA4-P	Primary Patient tumor	91331	56893
Cerebellum_vs_PFA4-R1	Recurrent Patient tumor	135518	41580
Cerebellum_vs_PFA5-R1	Recurrent Patient tumor	97879	72868
Cerebellum_vs_PFA5-R2	Recurrent Patient tumor	66280	159852

## Sheet: consistentDMCs
	Consistent	HyperDMCs	HypoDMCs
	Rela0	31083	83143
	Rela1	39183	13662
	Rela2	75929	25244
	Rela5	70580	41223
	Rela7	76378	29552
	RelaShared	4394	1831
	Pfa3	28620	43334
	Pfa4	92784	45947
	Pfa6	43252	49911
	Pfa8	28791	70190
	Pfa9	54168	37929
	PfaShared	4962	5133
