# Supplementary material for: Epigenetic Alterations of Repeated Relapses in Patient-matched Childhood Ependymomas
Source: Nat Commun. 2022 Nov 5;13:6689. doi: 10.1038/s41467-022-34514-z (PMC9637194; doi:10.1038/s41467-022-34514-z)
Supplement: Supplementary file 7 — Supplementary Data 4 [file 41467_2022_34514_MOESM7_ESM.xlsx]

## Sheet: RELA and PFA tumors
Supplementary Data 4. List of potental driver DMCs of recurrence detected in the EPN tumors.
RELA tumors
CG	Methylation Status	Cerebrum1	Cerebrum2	RELA1-R2	RELA1-R3	RELA1-R4	RELA1-R5	RELA1-R7	RELA2-P	RELA2-R1	RELA2-R2	RELA3-P	RELA3-R1	RELA4-P	RELA4-R1	RELA4-R3	RELA4-R4	RELA5-P	RELA5-R1
Column1	Column110	Column2	Column3	Column4	Column5	Column6	Column7	Column8	Column9	Column10	Column11	Column12	Column13	Column14	Column15	Column16	Column17	Column18	Column19
chr11-334700-334702	Hyper	0.298	0.4	0.839	0.87	0.765	0.692	0.938	0.972	1	0.831	0.924	0.932	0.95	0.961	0.875	0.873	0.986	0.922
chr11-33618967-33618969	Hyper	0.0345	0	0.909	0.952	0.75	0.963	0.833	0.882	0.944	0.321	0.97	0.538	0.778	0.778	0.846	0.781	0.611	1
chr1-144994844-144994846	Hyper	0.0952	0.4	1	0.87	0.85	0.84	0.881	0.971	1	0.8	0.916	0.729	0.941	0.95	0.862	0.947	0.931	0.951
chr1-145038381-145038383	Hyper	0.122	0.2	1	0.895	0.891	0.87	0.951	0.984	0.947	0.877	0.968	0.819	0.92	0.966	0.956	0.983	0.893	0.931
chr1-145038392-145038394	Hyper	0.176	0.429	1	0.946	0.964	0.867	1	0.984	1	0.881	0.987	0.831	0.973	0.938	0.955	1	1	0.942
chr1-145076220-145076222	Hyper	0.11	0.253	0.56	0.727	0.56	0.8	0.655	0.802	0.508	0.564	0.877	0.387	0.827	0.732	0.685	0.625	0.763	0.703
chr11-45433709-45433711	Hyper	0	0.167	0.652	0.667	0.2	0.545	0.5	0.467	0.722	0.167	0.541	0.211	0.647	0.579	0.581	0.308	0.5	0.6
chr1-147851950-147851952	Hyper	0.124	0.2	0.324	0.368	0.287	0.571	0.427	0.315	0.64	0.232	0.283	0.375	0.388	0.376	0.319	0.309	0.371	0.579
chr1-149670103-149670105	Hyper	0.0952	0	1	0.955	0.8	0.793	0.872	0.812	1	0.769	0.814	0.435	0.808	1	0.895	0.909	0.882	0.882
chr1-160056074-160056076	Hyper	0.0526	0.4	0.667	0.714	0.7	0.579	0.647	0.917	0.763	0.857	0.923	0.7	0.619	0.846	0.667	0.688	0.842	0.765
chr1-205014366-205014368	Hyper	0.0312	0.4	0.703	0.654	0.711	0.727	0.667	0.682	0.824	0.272	0.706	0.6	0.639	0.835	0.766	0.665	0.492	0.162
chr12-114883597-114883599	Hyper	0.0714	0.333	0.95	0.921	0.783	0.907	0.776	0.812	0.973	0.39	0.935	0.515	0.8	0.886	0.961	0.744	0.924	0.962
chr12-27767705-27767707	Hyper	0.5	0.765	1	1	1	1	1	1	0.925	0.947	1	0.967	0.917	0.967	0.943	0.966	0.892	1
chr1-240257429-240257431	Hyper	0.529	0.818	1	0.913	0.895	1	1	1	1	0.841	0.872	1	1	1	0.944	1	0.914	1
chr12-56329780-56329782	Hyper	0.0722	0.333	0.898	0.518	0.814	0.833	0.861	0.758	0.957	0.812	0.333	0.772	0.552	0.383	0.696	0.644	0.46	0.556
chr13-49792516-49792518	Hyper	0.152	0.4	0.516	0.516	0.468	0.618	0.875	0.819	0.967	0.613	0.753	0.612	0.333	0.362	0.785	0.709	0.512	0.398
chr14-104014265-104014267	Hyper	0.111	0.4	1	0.607	0.682	0.742	0.773	0.686	0.7	0.933	0.878	0.737	0.739	0.857	0.667	0.815	0.857	0.909
chr14-97878386-97878388	Hyper	0.0385	0.167	0.825	0.933	0.794	0.918	0.764	0.85	0.955	0.556	0.923	0.5	0.789	0.925	0.833	0.846	0.879	0.967
chr1-55484365-55484367	Hyper	0.391	0.625	1	0.75	1	0.9	0.769	0.774	0.953	0.929	0.868	0.704	1	0.826	1	0.643	0.848	0.833
chr15-59077782-59077784	Hyper	0.167	0.5	0.923	1	0.826	0.769	0.652	0.909	1	0.714	0.943	0.8	1	1	1	1	0.865	0.842
chr15-70708052-70708054	Hyper	0.459	0.6	0.905	0.955	0.867	0.95	0.941	1	0.949	0.918	1	0.7	0.881	0.975	1	0.833	0.8	0.681
chr15-89914203-89914205	Hyper	0.0625	0	0.909	0.636	0.905	1	0.857	0.857	0.957	0.571	0.812	0.444	0.889	0.875	1	0.875	0.833	0.923
chr16-19975979-19975981	Hyper	0.419	0.75	0.879	0.949	0.925	1	0.98	0.905	0.895	0.865	0.859	0.841	0.926	0.97	0.945	0.902	0.896	0.946
chr16-21520133-21520135	Hyper	0	0	0.542	0.429	0.351	0.467	0.622	0.296	0.409	0.204	0.829	0.333	0.473	0.471	0.385	0.323	0.439	0.708
chr16-53208989-53208991	Hyper	0.552	0.833	1	0.941	0.967	1	1	1	1	0.967	1	1	1	1	0.862	1	0.958	0.95
chr17-48232-48234	Hyper	0.889	0.571	1	0.972	1	1	1	1	0.976	0.978	0.981	0.99	0.989	0.99	1	1	1	1
chr19-10206550-10206552	Hyper	0	0	0.667	0.929	0.786	0.865	0.789	0.895	0.789	0.179	0.932	0.48	0.72	1	0.704	0.783	0.667	0.857
chr19-10206567-10206569	Hyper	0	0	1	1	1	0.96	0.692	0.846	0.933	0.464	0.974	0.5	0.933	1	1	0.947	0.871	1
chr20-10253512-10253514	Hyper	0.556	0.875	0.947	1	1	1	1	1	1	1	1	1	0.957	1	1	1	0.906	1
chr20-34359550-34359552	Hyper	0.645	0.8	1	1	0.941	1	0.955	1	0.933	0.909	0.888	0.892	0.962	1	0.977	1	1	0.965
chr20-35116254-35116256	Hyper	0.105	0.333	0.708	0.714	0.412	0.68	0.719	0.786	0.625	0.424	0.742	0.529	0.645	0.636	0.786	0.48	0.75	0.714
chr2-106014630-106014632	Hyper	0.0976	0.1	0.865	1	0.561	0.861	0.618	0.6	0.737	0.585	0.952	0.371	0.818	0.971	0.829	0.625	0.851	0.583
chr2-131514702-131514704	Hyper	0.0597	0.375	0.5	0.514	0.771	0.375	0.391	0.909	0.419	0.697	0.696	0.75	0.567	0.739	0.872	0.309	0.667	0.712
chr2-135135384-135135386	Hyper	0.583	0.667	0.979	0.936	0.987	0.985	1	1	1	0.895	0.962	0.981	1	0.984	0.957	0.969	1	0.923
chr21-9825778-9825780	Hyper	0.388	0.453	0.877	0.927	0.824	0.764	0.874	0.707	0.925	0.869	0.702	0.705	0.902	0.744	0.757	0.655	0.882	0.538
chr2-206628122-206628124	Hyper	0.412	0.8	0.846	1	0.923	0.95	0.923	1	0.903	0.917	0.857	0.929	1	1	1	0.938	0.926	1
chr2-27940036-27940038	Hyper	0.215	0.533	0.789	0.912	0.704	0.906	0.925	0.917	0.914	0.803	0.952	0.754	0.8	0.93	0.973	0.81	0.909	0.494
chr2-27940041-27940043	Hyper	0.287	0.462	0.702	0.938	0.889	0.83	0.849	0.867	0.943	0.822	0.935	0.833	0.848	0.948	0.946	0.845	0.921	0.458
chr2-27940054-27940056	Hyper	0.107	0.222	0.611	0.649	0.846	0.774	0.755	0.787	0.97	0.413	0.927	0.609	0.75	0.87	0.946	0.732	0.803	0.225
chr2-44415049-44415051	Hyper	0.538	0.8	1	1	1	0.9	1	1	1	1	1	1	1	1	1	1	0.982	1
chr2-71124004-71124006	Hyper	0.0714	0.4	0.8	1	0.828	0.8	0.711	0.444	0.938	0.452	0.55	0.708	0.621	0.955	0.957	0.633	0.733	0.765
chr2-9862383-9862385	Hyper	0.0455	0.2	0.556	0.833	0.636	0.792	0.955	0.438	0.64	0.538	0.414	0.345	0.552	0.571	0.412	0.226	0.421	0.52
chr3-10395997-10395999	Hyper	0.226	0.5	0.833	0.833	0.8	0.889	0.609	1	0.903	0.929	0.938	0.848	0.909	0.824	0.957	0.71	0.739	1
chr3-24991349-24991351	Hyper	0.554	0.857	0.944	0.871	0.912	0.836	0.919	0.988	0.982	0.925	0.918	0.747	0.869	0.954	0.988	0.92	0.993	0.968
chr3-70048376-70048378	Hyper	0	0.222	0.306	0.488	0.254	0.452	0.359	0.343	0.368	0.483	0.6	0.173	0.315	0.603	0.633	0.512	0.357	0.441
chr4-113567767-113567769	Hyper	0.541	0.5	0.846	0.917	0.909	0.863	0.904	1	1	0.85	0.975	0.828	0.967	0.989	0.918	0.963	0.898	0.961
chr4-99448856-99448858	Hyper	0.429	0.75	0.867	0.929	0.763	0.845	0.833	1	0.886	0.873	0.895	0.913	0.923	0.947	0.917	0.906	0.767	1
chr4-99448934-99448936	Hyper	0	0.0833	0.743	0.481	0.432	0.46	0.636	0.649	0.585	0.58	0.938	0.551	0.861	0.792	0.923	0.732	0.649	0.98
chr4-99448977-99448979	Hyper	0	0.0526	0.296	0.333	0.524	0.475	0.625	0.417	0.406	0.412	0.667	0.4	0.647	0.481	0.808	0.711	0.167	0.85
chr5-179473872-179473874	Hyper	0.25	0.571	1	0.977	0.971	0.939	0.945	0.953	1	0.824	0.987	0.88	0.97	0.975	0.959	0.908	0.982	0.98
chr5-87436101-87436103	Hyper	0	0	0.714	0.429	0.447	0.544	0.5	0.593	0.574	0.556	0.786	0.37	0.667	0.9	0.842	0.81	0.475	0.655
chr6-143751780-143751782	Hyper	0	0.2	1	1	0.971	0.935	1	0.976	0.97	1	0.957	1	1	1	1	0.895	0.964	1
chr7-149112728-149112730	Hyper	0.277	0.25	0.968	0.708	0.714	0.568	0.771	0.914	0.923	0.491	0.735	0.529	0.583	0.897	0.857	0.903	0.493	0.93
chr7-4729081-4729083	Hyper	0	0.333	0.5	0.235	0.278	0.35	0.303	0.407	0.385	0.444	0.649	0.158	0.333	0.22	0.2	0.361	0.49	0.267
chr8-120221996-120221998	Hyper	0	0.333	0.636	0.368	0.542	0.52	0.8	0.609	0.52	0.359	0.786	0.581	0.833	0.875	0.833	0.59	0.944	1
chr9-138770581-138770583	Hyper	0.4	0.7	0.778	0.722	0.824	0.808	0.909	0.905	0.882	0.879	1	0.93	0.967	1	0.96	0.97	1	0.957
chr9-87477405-87477407	Hyper	0.308	0.636	1	0.973	0.952	0.906	0.945	0.867	1	0.87	1	0.904	0.955	1	0.943	0.945	0.955	1
Column1	Column2	Column3	Column4	Column5	Column6	Column7	Column8	Column9	Column10	Column11	Column12	Column13	Column14	Column15	Column16	Column17	Column18	Column19	Column20
chr10-97219134-97219136	Hypo	0.791	0.5	0.1	0.0588	0.13	0.12	0.154	0.0625	0.025	0.5	0.14	0.548	0.167	0.0256	0.16	0.133	0.118	0.143
chr11-30942381-30942383	Hypo	0.96	0.6	0.167	0.238	0.2	0.364	0.706	0.76	0.163	0.591	0.571	0.452	0.311	0.364	0.368	0.339	0.277	0.377
chr11-62650368-62650370	Hypo	0.703	0.4	0.0769	0.25	0.158	0.237	0.0833	0.0833	0.0385	0.305	0.247	0.375	0.0682	0.0588	0.0217	0.189	0.457	0.0541
chr1-18966701-18966703	Hypo	0.413	0.2	0	0	0.04	0.0526	0.0541	0	0	0.121	0	0	0.0476	0.0732	0	0	0	0.0263
chr1-191104250-191104252	Hypo	0.694	0.333	0.0909	0.0556	0.133	0	0.125	0	0.0444	0.215	0	0.069	0.222	0.432	0.304	0.111	0.0455	0.0204
chr11-9597482-9597484	Hypo	0.661	0.4	0.0286	0	0.0857	0.0208	0.0182	0	0	0.197	0.0154	0.382	0.0465	0	0.0769	0.0789	0.0278	0
chr11-9597576-9597578	Hypo	0.906	0.818	0.0952	0.0455	0	0.0513	0.0323	0.098	0	0.293	0.33	0.455	0.122	0	0.037	0.243	0.0476	0.0519
chr12-11975499-11975501	Hypo	0.689	0.5	0.217	0.18	0.147	0.167	0.239	0.317	0.0441	0.327	0.101	0.147	0.133	0.0337	0.0132	0.0938	0.0526	0.0723
chr12-130644703-130644705	Hypo	0.359	0.115	0	0.0833	0.0182	0	0.0357	0	0	0.0208	0	0.0732	0	0.1	0.0556	0.0227	0.0116	0.106
chr1-231347767-231347769	Hypo	0.96	0.8	0.318	0.724	0.574	0.41	0.373	0.611	0.102	0.619	0.466	0.584	0.464	0.273	0.25	0.274	0.394	0.294
chr1-235183915-235183917	Hypo	0.682	0.4	0	0	0.0833	0.0435	0.0455	0.0417	0	0.167	0.0377	0	0.148	0	0.0455	0.222	0.163	0
chr1-241715215-241715217	Hypo	0.973	0.6	0.171	0.0667	0.22	0.206	0.143	0.585	0	0.04	0.582	0.239	0.151	0.128	0.167	0.186	0.114	0.0714
chr1-2996973-2996975	Hypo	0.905	0.6	0.219	0.111	0.368	0.377	0.511	0.636	0.104	0.42	0.164	0.163	0.383	0.143	0.191	0.404	0.116	0.163
chr13-103544082-103544084	Hypo	0.874	0.75	0.522	0.417	0.246	0.538	0.695	0.684	0.701	0.736	0.528	0.615	0.618	0.536	0.494	0.545	0.279	0.682
chr13-74339814-74339816	Hypo	0.471	0.2	0	0	0.107	0.0286	0.05	0	0	0.106	0	0.0476	0	0	0	0	0.0385	0
chr14-19107880-19107882	Hypo	0.553	0.667	0	0.0444	0.0333	0.143	0.121	0.2	0.125	0.156	0.0762	0.378	0.163	0.324	0.169	0.183	0.156	0.338
chr16-12994300-12994302	Hypo	0.803	0.7	0	0	0.0385	0.0238	0.0577	0.0435	0.0465	0.27	0.191	0.5	0.138	0.298	0.468	0.453	0.423	0.412
chr16-49486676-49486678	Hypo	0.83	0.8	0.4	0.24	0.359	0.333	0.243	0.5	0.138	0.64	0.222	0.618	0.593	0.139	0.395	0.524	0.286	0.0909
chr17-45797883-45797885	Hypo	0.846	0.8	0.13	0.167	0.027	0.0536	0.0833	0.107	0.188	0.511	0.577	0.6	0.255	0.178	0.0811	0.205	0.317	0.216
chr17-55484385-55484387	Hypo	0.828	0.545	0.0625	0	0	0.0789	0.1	0.0312	0.0577	0.274	0.0227	0.0541	0.206	0	0.0741	0.115	0	0.08
chr17-71371503-71371505	Hypo	0.895	0.625	0.5	0.1	0.312	0.321	0.162	0.2	0.111	0.2	0	0.481	0.0476	0.12	0.238	0.444	0.0455	0.0476
chr19-56593068-56593070	Hypo	0.949	0.714	0.316	0.526	0.269	0.479	0.276	0.667	0.133	0.682	0.5	0.542	0.5	0.487	0.244	0.281	0.581	0.767
chr20-21001477-21001479	Hypo	0.718	0.857	0.128	0.0784	0.0282	0.0179	0.0204	0.119	0.0408	0.347	0.0423	0.489	0.0132	0.0385	0.05	0.0877	0.018	0.069
chr20-29524824-29524826	Hypo	0.628	0.5	0.0843	0.155	0.133	0.233	0.221	0.157	0.0135	0.051	0.0949	0.171	0.129	0.274	0.25	0.33	0.0272	0.12
chr20-49118856-49118858	Hypo	0.876	1	0.612	0.677	0.175	0.74	0.607	0.543	0.656	0.487	0.525	0.532	0.598	0.368	0.776	0.467	0.78	0.15
chr20-55532842-55532844	Hypo	0.605	0.6	0.0345	0.182	0.167	0.132	0.133	0	0.027	0.176	0.0349	0.231	0.0294	0.0196	0.0732	0.0566	0.0235	0
chr20-57169396-57169398	Hypo	0.461	0.364	0.0137	0.181	0.0317	0.13	0.129	0.153	0.0519	0.232	0.0303	0.16	0.115	0.012	0.0149	0.0811	0.104	0.179
chr21-10905655-10905657	Hypo	0.43	0.267	0	0.0202	0.105	0.144	0.169	0.263	0.101	0.103	0.0534	0.241	0.0478	0.0256	0.103	0.169	0.0385	0.231
chr2-120144961-120144963	Hypo	0.558	0.2	0	0.0294	0	0	0.0606	0.069	0.0312	0.1	0.0182	0.175	0.0303	0	0.0444	0	0.0769	0.0278
chr21-34437054-34437056	Hypo	0.344	0.167	0	0	0.0625	0	0	0.069	0	0.0448	0	0.02	0.0615	0	0.0256	0	0.128	0
chr2-137285877-137285879	Hypo	0.675	0.5	0.0435	0	0.0294	0.026	0.103	0.304	0.393	0.441	0.123	0.347	0.24	0.0395	0.0395	0.297	0.155	0.0323
chr2-16052207-16052209	Hypo	0.774	0.846	0.281	0.424	0.308	0.434	0.353	0.358	0.125	0.496	0.476	0.409	0.238	0.29	0.385	0.459	0.462	0.561
chr2-16503893-16503895	Hypo	0.643	0.333	0.111	0.0667	0.06	0.119	0.0182	0	0	0.282	0.0526	0.0312	0.0541	0	0.0286	0.0526	0	0
chr2-16503926-16503928	Hypo	0.714	0.429	0.0909	0.0345	0.14	0.0952	0.17	0.0976	0.0189	0.2	0.0263	0.156	0.0833	0.0213	0	0.158	0.082	0.027
chr2-75834032-75834034	Hypo	0.913	0.667	0.0556	0	0.161	0.0741	0.16	0.0952	0.0909	0.545	0.438	0.538	0.4	0.182	0.5	0.214	0.069	0.158
chr2-91689792-91689794	Hypo	0.964	0.95	0.5	0.394	0.565	0.429	0.504	0.877	0.838	0.92	0.758	0.81	0.843	0.764	0.524	0.755	0.772	0.793
chr4-14879294-14879296	Hypo	0.629	0.714	0	0.132	0.0656	0.0441	0.132	0	0	0.109	0.11	0.304	0.0429	0.0588	0	0.0227	0.0667	0.0169
chr4-49102392-49102394	Hypo	0.731	0.569	0.0149	0.0667	0.235	0.167	0.125	0.577	0.412	0.641	0.314	0.477	0.5	0.289	0.336	0.369	0.462	0.576
chr5-116199973-116199975	Hypo	0.527	0.167	0.0513	0	0.0208	0.0175	0.0303	0.213	0.0175	0.0899	0	0.276	0.0278	0.0147	0.0385	0.0926	0.025	0.0303
chr5-170061102-170061104	Hypo	0.822	0.6	0	0.0857	0.3	0.0508	0.0698	0.261	0.294	0.28	0.0784	0.568	0.259	0.333	0.111	0.158	0.268	0.108
chr5-170896628-170896630	Hypo	0.765	0.5	0	0	0.267	0.0833	0.143	0.409	0.133	0.478	0	0.172	0.333	0	0.154	0.346	0.104	0
chr5-55595111-55595113	Hypo	0.66	0.357	0	0	0.125	0.027	0.111	0.0833	0	0.333	0.0882	0.391	0.209	0	0.148	0.267	0.107	0
chr6-169558201-169558203	Hypo	0.914	0.571	0.069	0	0.192	0.0811	0.25	0.0769	0.0308	0.65	0.111	0.522	0.14	0.0714	0.235	0.357	0.0833	0.179
chr6-3423070-3423072	Hypo	0.787	0.571	0.354	0.374	0.231	0.39	0.429	0.155	0.057	0.489	0.618	0.361	0.237	0.0903	0.14	0.277	0.175	0.6
chr7-128472458-128472460	Hypo	0.409	0.2	0.13	0	0.0714	0.0612	0.0769	0	0.0294	0.0118	0.0213	0.0333	0.0488	0.0303	0.0476	0.0513	0.0299	0.0196
chr7-153128957-153128959	Hypo	0.937	0.714	0.273	0.25	0.467	0.188	0.269	0.237	0.484	0.64	0.583	0.612	0.36	0.149	0.132	0.258	0.529	0.585
chr7-74042486-74042488	Hypo	0.588	0.2	0.174	0.125	0.188	0.0455	0.192	0.263	0.105	0.333	0.143	0.104	0.3	0.167	0.139	0.302	0.075	0.0732
chr8-126737167-126737169	Hypo	0.806	1	0.0588	0.0364	0.122	0.204	0.0921	0.0962	0.0227	0.258	0.435	0.625	0.0988	0.338	0.574	0.466	0.191	0.447
chr8-23940937-23940939	Hypo	0.753	0.778	0.0217	0.0149	0.224	0.154	0.18	0.188	0.133	0.312	0.52	0.483	0.338	0.0784	0.1	0.217	0.0303	0.0588
chr9-66456504-66456506	Hypo	0.817	0.562	0.188	0.0769	0.0769	0.162	0.16	0.312	0.394	0.629	0.233	0.576	0.472	0.147	0.167	0.481	0.425	0.5
chrY-13487710-13487712	Hypo	0.693	0.571	0.0968	0.109	0.148	0.113	0.242	0.603	0.31	0.447	0.274	0.521	0.306	0.413	0.32	0.391	0.359	0.564
(Table s5, continued) PFA tumors
Column1	Column2	Column3	Column4	Column5	Column6	Column7	Column8	Column9	Column10	Column11	Column12	Column13	Column14	Column15	Column16
CG		Cerebellum1	Cerebellum2	PFA1-R1	PFA1-R2	PFA1-R3	PFA1-R4	PFA2-R1	PFA2-R2	PFA3-P	PFA3-R1	PFA4-P	PFA4-R1	PFA5-R1	PFA5-R2
chr10-112255683-112255685	Hyper	0.05	0.143	1	1	1	1	0.944	0.948	0.905	0.906	0.978	1	0.95	0.909
chr10-112255689-112255691	Hyper	0.0541	0.133	1	0.742	1	0.96	0.889	0.949	0.952	0.969	1	1	0.95	1
chr10-112255707-112255709	Hyper	0.0435	0.1	0.897	1	1	1	1	0.939	0.837	1	1	1	0.941	1
chr10-122992035-122992037	Hyper	0.111	0.125	0.946	0.9	0.926	0.977	0.81	0.986	0.914	0.97	0.964	1	0.895	1
chr10-122992052-122992054	Hyper	0.037	0.0417	0.919	0.975	0.963	1	0.976	0.986	1	1	1	1	1	1
chr10-122992055-122992057	Hyper	0.0333	0	0.892	0.974	0.904	0.979	0.979	0.986	0.912	0.974	1	0.75	1	1
chr10-126697834-126697836	Hyper	0.105	0.1	0.955	1	0.909	0.96	1	1	1	0.923	0.952	0.857	1	0.95
chr10-127887035-127887037	Hyper	0.167	0.25	1	1	0.936	0.96	0.952	1	0.962	0.976	0.938	1	1	1
chr10-129222936-129222938	Hyper	0	0	1	1	1	0.95	0.955	1	0.667	1	1	1	0.857	0.955
chr10-98619053-98619055	Hyper	0.0333	0.0667	1	1	1	0.944	0.974	1	1	0.96	1	1	0.909	1
chr1-109207534-109207536	Hyper	0.161	0.0625	1	0.882	0.852	0.9	1	0.962	0.72	0.812	0.917	1	1	1
chr11-111620287-111620289	Hyper	0.108	0.1	1	0.9	0.97	0.974	1	1	0.974	1	0.947	1	1	1
chr11-111620299-111620301	Hyper	0.167	0.087	1	1	1	1	0.938	0.935	1	1	1	1	1	0.952
chr11-118516525-118516527	Hyper	0.0833	0.125	1	1	0.8	0.75	1	1	0.929	0.933	1	1	1	1
chr11-12160304-12160306	Hyper	0.05	0	1	0.913	0.963	0.947	1	1	0.833	0.889	1	1	1	1
chr11-122528155-122528157	Hyper	0.0857	0.0938	1	0.889	0.85	1	1	0.969	0.974	1	0.818	0.895	1	0.9
chr11-123448611-123448613	Hyper	0.0625	0	0.947	1	0.839	1	1	1	1	0.882	1	0.778	1	1
chr11-126388345-126388347	Hyper	0.0682	0	1	0.917	0.839	0.938	1	0.966	0.704	0.846	1	0.778	1	0.96
chr11-15994519-15994521	Hyper	0.109	0.0526	0.94	0.831	0.895	0.962	0.965	0.933	0.963	0.733	1	1	0.741	0.981
chr11-17758241-17758243	Hyper	0	0	0.879	1	0.935	0.93	0.909	0.969	0.686	0.971	1	1	0.852	1
chr11-17787527-17787529	Hyper	0	0	1	1	1	1	0.929	0.909	1	1	1	0.909	0.923	1
chr11-19893108-19893110	Hyper	0.143	0	1	1	0.925	0.863	0.923	0.864	0.926	0.933	0.842	1	1	1
chr11-19893171-19893173	Hyper	0.0345	0	1	0.93	0.965	0.957	1	0.983	1	1	1	1	1	1
chr1-175462804-175462806	Hyper	0.0222	0	0.967	0.818	0.789	0.954	0.907	0.89	0.71	0.714	0.953	0.846	0.875	0.96
chr11-858694-858696	Hyper	0	0	1	1	1	0.939	1	0.923	1	0.833	0.882	1	1	1
chr1-19245926-19245928	Hyper	0.0833	0.1	0.885	0.857	1	1	0.857	0.95	0.892	0.857	1	1	1	1
chr1-203014646-203014648	Hyper	0.147	0.1	0.941	0.872	0.853	0.842	0.985	0.958	0.986	0.7	0.893	0.857	0.967	0.98
chr1-203014681-203014683	Hyper	0.167	0.125	0.778	0.913	0.875	0.92	1	0.946	1	0.917	0.962	1	1	1
chr12-110426796-110426798	Hyper	0.206	0.0333	0.8	1	1	1	1	1	0.969	1	1	0.889	0.889	1
chr12-2598626-2598628	Hyper	0	0.0769	1	1	1	1	0.958	1	1	1	0.8	1	0.857	1
chr12-2598680-2598682	Hyper	0.176	0.0455	0.756	0.913	0.9	0.983	0.977	0.974	0.977	0.933	0.919	0.9	0.731	1
chr1-229776875-229776877	Hyper	0.1	0.1	0.667	1	0.96	0.977	0.976	0.979	1	1	1	1	1	1
chr1-230310399-230310401	Hyper	0.0952	0.125	1	1	0.904	0.886	1	0.994	1	0.926	0.929	0.962	0.895	1
chr12-3397876-3397878	Hyper	0.0294	0.0588	1	0.842	0.854	0.907	1	0.933	0.795	0.867	0.905	0.8	0.926	0.941
chr1-237521645-237521647	Hyper	0.0333	0	1	1	0.897	1	1	0.972	1	1	1	1	1	1
chr1-237521648-237521650	Hyper	0.0667	0	0.929	0.889	0.857	1	0.771	0.973	1	1	0.941	1	0.947	1
chr12-50906077-50906079	Hyper	0.115	0	0.841	0.786	0.857	0.909	0.886	0.916	0.977	0.841	0.954	0.933	0.917	0.981
chr12-98334290-98334292	Hyper	0.143	0.0789	0.964	0.958	0.938	0.935	0.967	0.964	0.983	0.857	1	0.824	1	0.968
chr13-114283305-114283307	Hyper	0.133	0.167	0.966	0.931	0.981	0.962	0.765	0.966	0.932	1	0.958	0.941	0.917	1
chr13-48707540-48707542	Hyper	0.0921	0.222	0.967	0.821	0.952	0.944	0.891	0.967	0.99	0.853	1	0.933	1	0.972
chr14-96517149-96517151	Hyper	0.087	0.0303	0.808	0.882	0.773	0.816	1	0.963	0.927	0.935	0.757	0.8	0.75	1
chr15-29155106-29155108	Hyper	0.0294	0.0769	0.96	0.95	0.957	0.959	1	0.939	0.894	0.935	1	1	0.92	0.971
chr15-29155115-29155117	Hyper	0.0208	0.0667	0.913	0.882	0.889	0.909	0.962	0.989	0.868	0.839	0.968	0.889	1	1
chr15-54322019-54322021	Hyper	0.19	0.133	0.975	1	0.955	0.885	1	0.97	0.917	0.857	1	0.889	1	0.973
chr15-80136489-80136491	Hyper	0.139	0	0.914	0.8	0.978	0.893	0.766	0.908	0.95	0.933	0.857	0.833	1	1
chr16-28329145-28329147	Hyper	0.0625	0.0833	0.913	1	0.923	1	0.923	0.971	1	0.933	1	0.889	0.889	1
chr16-52922071-52922073	Hyper	0	0.0909	1	1	1	1	0.875	1	0.958	0.889	0.778	1	0.923	1
chr1-65616683-65616685	Hyper	0.175	0	0.684	1	1	0.944	0.967	1	0.906	1	0.9	1	1	1
chr16-73602763-73602765	Hyper	0.176	0.125	0.958	1	1	1	1	1	1	0.97	1	1	1	0.955
chr17-17129520-17129522	Hyper	0.1	0.2	0.909	1	1	1	0.917	0.875	0.926	1	1	1	1	0.952
chr17-17129566-17129568	Hyper	0	0.0625	1	1	1	0.929	1	1	0.964	0.923	1	1	1	1
chr17-20128996-20128998	Hyper	0	0	0.889	0.833	0.958	0.824	1	0.909	0.833	0.857	0.923	0.875	1	1
chr17-46605149-46605151	Hyper	0.0909	0	0.739	0.81	0.929	0.941	1	0.968	0.738	0.9	0.875	0.8	0.933	0.941
chr17-46605239-46605241	Hyper	0.154	0	0.94	0.929	0.927	0.952	0.927	0.943	0.866	0.974	0.957	0.633	0.781	0.967
chr17-50022337-50022339	Hyper	0.0833	0.182	1	0.929	1	1	1	0.933	0.8	0.733	1	0.833	1	1
chr17-61817282-61817284	Hyper	0.05	0.158	0.774	1	1	0.914	0.935	0.898	0.985	0.8	0.889	0.947	0.889	1
chr17-62255233-62255235	Hyper	0.118	0.182	1	0.929	1	0.913	0.941	0.962	0.889	0.909	1	1	0.941	1
chr17-62255241-62255243	Hyper	0.176	0.0909	1	0.857	0.889	1	1	0.962	0.926	1	1	1	0.941	1
chr17-75116803-75116805	Hyper	0.222	0.0714	1	1	1	0.941	0.952	0.852	1	1	1	1	1	1
chr17-75411767-75411769	Hyper	0.154	0.174	0.929	0.818	0.8	1	0.947	0.928	0.98	0.72	0.92	0.909	1	1
chr17-77376020-77376022	Hyper	0.125	0.111	0.828	0.957	0.8	0.857	0.952	0.945	0.875	0.926	1	0.941	0.882	1
chr18-25442006-25442008	Hyper	0.037	0.0312	1	0.857	0.9	1	1	1	0.818	0.8	1	0.833	0.778	1
chr18-46125614-46125616	Hyper	0.172	0.167	0.925	1	1	1	1	0.922	0.906	0.935	1	1	1	1
chr18-50067437-50067439	Hyper	0.167	0.0556	0.875	0.957	0.917	0.967	0.964	1	1	1	1	0.667	1	1
chr18-59021562-59021564	Hyper	0.0588	0	0.909	0.913	1	1	0.971	1	0.983	0.957	0.958	1	1	1
chr18-71923562-71923564	Hyper	0	0.05	1	0.857	0.806	0.867	0.92	0.893	0.85	0.87	1	0.889	0.929	1
chr18-8745605-8745607	Hyper	0.0441	0.125	1	1	1	0.93	0.979	0.955	0.862	0.939	0.966	1	1	0.962
chr18-8745615-8745617	Hyper	0	0.04	1	1	0.922	0.947	1	0.992	0.81	0.909	0.897	1	1	0.981
chr19-2516965-2516967	Hyper	0.025	0.143	0.857	0.857	0.76	0.96	1	1	0.778	0.875	0.955	0.76	0.875	0.963
chr19-52712468-52712470	Hyper	0	0.05	0.909	0.8	0.917	0.75	0.944	0.765	0.778	1	0.8	0.8	1	1
chr20-20392140-20392142	Hyper	0.0556	0.12	1	1	1	1	1	1	0.968	1	1	1	1	1
chr20-20392144-20392146	Hyper	0	0.125	1	0.75	1	0.95	0.909	0.905	0.839	0.889	0.917	1	0.957	1
chr20-20392147-20392149	Hyper	0.0556	0.0833	1	0.917	1	0.95	1	0.952	0.968	1	1	1	1	1
chr20-20392185-20392187	Hyper	0.0741	0.0455	0.956	1	1	1	1	1	0.956	1	0.964	0.909	0.976	1
chr20-20392215-20392217	Hyper	0.118	0.118	1	1	1	1	0.974	1	1	0.972	1	1	0.969	1
chr20-20392408-20392410	Hyper	0.148	0.115	0.944	1	1	0.971	1	0.962	0.84	0.958	1	1	0.938	1
chr20-33866934-33866936	Hyper	0.0588	0	0.846	0.952	0.944	1	0.917	0.857	1	0.941	1	0.9	1	1
chr20-52645331-52645333	Hyper	0.0741	0.0833	0.974	0.857	0.795	0.945	0.947	0.981	0.98	0.941	0.905	1	0.962	1
chr2-10224894-10224896	Hyper	0.0244	0.0741	1	0.931	0.804	0.848	0.935	1	1	0.905	1	0.846	0.833	1
chr2-10704662-10704664	Hyper	0.1	0.125	1	1	1	0.917	1	0.957	0.895	1	1	1	1	1
chr2-109524407-109524409	Hyper	0	0	1	0.87	0.895	0.935	0.867	0.982	0.829	0.912	0.857	0.9	0.833	0.931
chr2-109524428-109524430	Hyper	0	0.1	0.958	0.87	0.947	1	0.692	0.965	0.927	0.853	1	0.9	0.833	0.931
chr21-17199432-17199434	Hyper	0.167	0.0476	1	1	1	0.909	1	0.85	1	1	1	1	1	1
chr2-173330394-173330396	Hyper	0	0	0.773	0.775	0.698	0.891	1	0.973	0.94	0.889	0.981	0.882	0.938	1
chr2-1743008-1743010	Hyper	0.0667	0	0.902	1	0.933	0.867	0.923	1	1	1	0.933	1	0.857	0.8
chr2-1996269-1996271	Hyper	0	0	1	1	0.944	0.955	1	1	1	0.765	1	1	1	1
chr2-200951725-200951727	Hyper	0.111	0.04	0.979	0.966	0.983	1	0.957	1	0.958	0.949	1	0.958	0.906	1
chr2-200951753-200951755	Hyper	0.108	0.037	1	0.879	0.987	0.963	0.904	0.974	0.968	0.94	0.985	1	0.983	0.969
chr2-200951761-200951763	Hyper	0.108	0.0357	1	0.879	0.91	1	1	0.961	0.903	0.88	0.985	1	0.933	0.968
chr22-18272477-18272479	Hyper	0.25	0.0714	0.963	1	0.906	1	0.96	0.897	0.889	0.962	0.976	1	1	1
chr22-18272479-18272481	Hyper	0.25	0.0667	1	1	1	1	1	1	0.972	1	0.976	1	0.905	1
chr22-23632486-23632488	Hyper	0.0435	0	0.945	0.877	0.811	0.967	0.917	0.95	0.889	0.926	0.94	0.965	0.914	1
chr22-23632520-23632522	Hyper	0.0545	0.125	0.97	1	0.976	0.99	0.901	1	0.98	0.952	0.973	0.983	1	1
chr2-2274774-2274776	Hyper	0.0308	0.0952	0.926	0.87	0.786	0.9	0.931	0.974	0.904	0.72	1	1	0.844	0.96
chr2-234088216-234088218	Hyper	0.0976	0	0.905	0.867	0.818	0.974	0.96	1	0.793	0.818	0.912	0.833	0.955	1
chr22-37079093-37079095	Hyper	0.2	0.0769	0.964	1	0.957	0.9	1	0.966	0.88	0.95	0.923	1	0.96	0.95
chr2-240259084-240259086	Hyper	0	0.125	0.769	1	0.947	0.875	1	1	0.889	1	1	1	1	1
chr22-43166226-43166228	Hyper	0.0417	0	0.905	1	0.836	0.792	0.893	0.955	0.875	0.833	0.9	0.864	0.903	0.926
chr22-43166268-43166270	Hyper	0.136	0	0.913	0.972	0.973	0.873	0.909	0.946	0.765	0.731	1	0.875	0.844	0.977
chr2-58634705-58634707	Hyper	0.2	0.167	1	1	0.81	1	1	0.978	1	0.842	1	1	1	1
chr2-74903099-74903101	Hyper	0.143	0.133	1	1	0.812	0.919	1	1	1	0.8	0.933	1	0.963	0.958
chr2-8343104-8343106	Hyper	0.158	0.118	0.894	0.871	0.629	0.918	0.976	0.966	0.9	0.886	0.979	0.9	0.912	0.974
chr2-921490-921492	Hyper	0.0667	0.0526	1	0.917	1	1	0.952	0.957	0.778	0.857	0.909	1	1	0.938
chr3-10541055-10541057	Hyper	0	0	1	1	0.963	1	1	0.979	0.917	0.923	1	1	1	1
chr3-141656829-141656831	Hyper	0	0	1	0.909	1	0.846	1	1	1	1	0.833	0.8	1	1
chr3-43201839-43201841	Hyper	0	0.0938	1	1	1	0.909	1	1	1	0.923	1	1	1	1
chr4-11426914-11426916	Hyper	0.0875	0.122	0.96	0.894	0.778	0.729	1	0.97	0.934	0.933	0.97	1	1	0.981
chr4-166943032-166943034	Hyper	0.119	0.175	0.958	1	0.907	0.938	0.911	0.985	0.962	0.939	1	1	0.881	0.983
chr4-183675801-183675803	Hyper	0.0588	0.167	1	0.947	0.889	1	1	0.944	1	1	1	1	0.889	0.926
chr4-25097346-25097348	Hyper	0.1	0.143	1	1	0.895	0.96	0.897	0.979	0.969	1	1	1	0.875	1
chr4-78081975-78081977	Hyper	0.0556	0.0303	0.933	0.769	0.913	1	1	0.942	0.882	0.95	1	0.8	0.95	1
chr4-7872768-7872770	Hyper	0	0.154	1	0.952	1	0.8	0.893	0.947	1	0.9	0.842	1	0.933	1
chr5-124762151-124762153	Hyper	0.0909	0.19	0.951	1	0.98	0.985	0.971	0.981	0.945	0.645	0.978	0.909	0.903	1
chr5-124762162-124762164	Hyper	0.0577	0.225	0.976	1	0.98	0.969	0.941	0.935	0.982	0.968	1	1	1	0.949
chr5-133481977-133481979	Hyper	0.161	0.143	0.974	1	0.895	0.946	0.895	0.929	0.972	0.885	0.793	0.968	0.96	0.967
chr5-136975625-136975627	Hyper	0.0909	0	1	0.917	1	0.938	0.885	0.987	0.891	1	1	1	1	0.981
chr5-15890414-15890416	Hyper	0.0345	0.167	0.975	0.821	0.745	0.86	0.931	0.957	1	0.947	1	1	0.964	1
chr5-15890442-15890444	Hyper	0.17	0.105	1	1	0.98	0.982	1	1	1	1	1	1	0.931	1
chr5-38797738-38797740	Hyper	0.1	0	0.696	0.944	0.882	0.9	1	0.952	0.971	0.793	1	1	1	0.95
chr6-1495177-1495179	Hyper	0.218	0.1	0.968	1	0.932	0.945	0.964	0.945	0.983	0.927	0.979	1	0.917	0.893
chr6-168091908-168091910	Hyper	0.087	0	1	0.905	0.938	0.833	0.733	0.944	0.886	0.733	1	1	0.913	0.968
chr6-32118101-32118103	Hyper	0.0192	0.182	1	0.875	0.919	0.977	0.94	0.976	0.896	0.969	0.93	0.871	0.952	0.985
chr6-32118103-32118105	Hyper	0.0196	0.182	0.875	0.875	0.838	0.909	1	0.953	0.881	0.938	0.86	1	0.857	0.912
chr6-33990879-33990881	Hyper	0.0909	0.1	0.871	0.968	0.902	0.893	1	0.855	0.984	0.897	0.949	1	1	1
chr6-34075287-34075289	Hyper	0.161	0	1	0.8	0.689	0.826	0.955	0.972	0.966	0.951	0.922	1	0.98	0.984
chr7-2006577-2006579	Hyper	0.037	0	0.987	0.793	0.839	0.946	0.964	0.97	0.986	0.932	0.947	0.667	0.974	0.971
chr7-29436612-29436614	Hyper	0.0588	0.0526	0.963	1	1	0.96	1	1	0.955	0.962	0.812	1	0.9	1
chr7-36985081-36985083	Hyper	0.125	0	0.905	0.903	0.922	0.952	0.959	0.949	1	0.812	0.982	1	0.985	0.882
chr7-45334806-45334808	Hyper	0	0	0.96	1	1	0.921	0.792	0.973	0.828	1	0.947	0.944	0.895	1
chr7-45334834-45334836	Hyper	0	0	0.957	1	1	1	0.958	1	1	1	1	0.857	0.875	1
chr7-45335009-45335011	Hyper	0	0	0.931	1	0.957	0.964	0.967	0.983	0.857	0.886	1	1	1	1
chr7-45335020-45335022	Hyper	0	0	1	1	1	0.867	1	1	0.727	0.882	1	1	1	1
chr7-807406-807408	Hyper	0.214	0.2	1	0.909	1	1	0.96	1	0.968	0.9	1	1	1	1
chr7-98586547-98586549	Hyper	0.205	0.143	1	0.946	0.951	1	0.974	0.951	1	0.857	1	1	1	0.939
chr7-98586569-98586571	Hyper	0.22	0.143	1	0.933	1	0.967	1	1	1	1	1	1	1	1
chr8-17574207-17574209	Hyper	0.0357	0.125	0.938	1	0.897	1	1	1	1	0.846	0.957	1	1	1
chr8-17574211-17574213	Hyper	0.069	0.0625	0.938	1	0.867	1	1	0.875	0.958	0.923	0.957	1	1	1
chr8-17574213-17574215	Hyper	0	0.0667	0.938	1	1	1	1	0.979	1	0.923	0.957	1	1	1
chr8-17574223-17574225	Hyper	0.0345	0.176	0.938	1	1	0.889	1	1	0.875	0.917	0.842	1	1	1
chr8-20103022-20103024	Hyper	0.117	0.188	0.991	0.965	0.952	1	0.975	0.985	0.92	0.963	0.943	0.952	1	0.989
chr8-38285608-38285610	Hyper	0.0588	0.0769	1	1	1	0.971	0.9	0.935	1	0.87	0.96	1	1	1
chr8-42146202-42146204	Hyper	0.167	0	1	1	1	1	0.952	1	1	1	1	1	1	1
chr8-42146208-42146210	Hyper	0.167	0	0.963	1	0.818	0.95	1	0.979	0.686	0.944	1	1	1	0.974
chr8-63602767-63602769	Hyper	0.0303	0.1	0.949	0.921	0.82	0.98	0.955	1	0.902	1	0.98	0.905	0.885	0.949
chr8-82017364-82017366	Hyper	0.0541	0.0952	0.737	0.972	0.968	0.967	0.927	0.972	0.894	0.833	0.944	0.833	0.968	1
chr9-134596728-134596730	Hyper	0.17	0.111	0.941	0.97	1	1	1	0.967	1	1	1	0.923	0.929	0.981
chr9-134596774-134596776	Hyper	0.212	0.0769	1	0.947	1	0.904	1	0.986	0.959	1	1	1	1	1
chr9-93400052-93400054	Hyper	0.0625	0.148	0.923	0.875	0.981	0.857	1	0.972	0.967	0.891	0.967	0.833	0.978	1
chr10-102131186-102131188	Hypo	1	0.857	0.0323	0.0833	0.143	0	0.0769	0.1	0.304	0	0	0.0417	0.143	0.0294
chr10-116561460-116561462	Hypo	0.889	1	0	0.13	0.0833	0.0476	0.0714	0.0667	0.0286	0.0909	0	0.0784	0	0.154
chr10-116561486-116561488	Hypo	0.933	0.938	0	0.0357	0	0.0417	0.0333	0.0286	0.0263	0.111	0.0345	0.0192	0	0.0625
chr10-125808517-125808519	Hypo	0.929	0.867	0	0.188	0	0.13	0.25	0.111	0.25	0.0667	0.0769	0	0.15	0
chr10-22904877-22904879	Hypo	0.929	0.85	0	0	0	0	0	0.222	0	0.167	0	0	0	0.133
chr10-3514776-3514778	Hypo	0.833	0.789	0	0	0	0.0196	0.0227	0	0	0	0	0	0	0
chr11-114038623-114038625	Hypo	0.9	0.935	0	0.0909	0	0.143	0.0667	0	0.32	0	0	0	0.125	0.0833
chr11-118483300-118483302	Hypo	1	1	0.0556	0	0.04	0.312	0	0.107	0.2	0	0.05	0	0.0385	0.0588
chr11-133835133-133835135	Hypo	0.87	0.938	0.0541	0.231	0.0455	0.115	0.04	0.0571	0.217	0	0.0357	0	0.0851	0
chr11-134513678-134513680	Hypo	1	0.957	0	0.111	0.0909	0.118	0	0.174	0.259	0.0833	0.0385	0.0312	0.0303	0.0909
chr1-11417688-11417690	Hypo	1	0.9	0	0	0	0.151	0.0444	0.06	0.154	0.333	0.0526	0	0.0357	0
chr1-116197739-116197741	Hypo	1	0.846	0	0	0	0	0	0	0	0	0	0	0	0
chr11-2865092-2865094	Hypo	0.884	0.917	0.0762	0	0	0.257	0.148	0.164	0.256	0.122	0.037	0.0116	0.09	0.0851
chr11-34654475-34654477	Hypo	1	0.9	0.0833	0.13	0.238	0	0.15	0	0.0833	0.0714	0.125	0	0.0769	0
chr1-13912682-13912684	Hypo	0.931	0.944	0	0.125	0.0435	0.121	0.0833	0.0208	0.29	0.0857	0.136	0.0408	0.069	0.0667
chr1-14507998-14508000	Hypo	0.932	0.871	0.0242	0.0367	0.0561	0.0672	0.02	0.0101	0.0769	0.0597	0.0108	0.00565	0.113	0
chr11-46940665-46940667	Hypo	0.875	0.909	0.0323	0	0	0.04	0	0.118	0.08	0.105	0	0	0	0.0857
chr1-169071187-169071189	Hypo	1	1	0.0556	0.0789	0.102	0.117	0.141	0.037	0.267	0.19	0.154	0	0.0476	0
chr11-82442770-82442772	Hypo	0.882	0.872	0	0	0	0.0395	0.0299	0.029	0.0625	0.0238	0.013	0	0	0.0256
chr1-191104084-191104086	Hypo	0.778	0.864	0.0189	0.0147	0.0645	0.0886	0.0253	0.0242	0.0152	0	0.0247	0.0294	0.0909	0.0286
chr1-191104113-191104115	Hypo	0.906	0.852	0.0233	0.0403	0.0265	0.0403	0.0219	0.00943	0.0412	0.0208	0	0	0.313	0.037
chr11-9597539-9597541	Hypo	0.98	0.833	0.0577	0.0303	0	0.0196	0.027	0	0.158	0.0714	0.0882	0.0192	0.0217	0.0769
chr11-9597611-9597613	Hypo	1	0.964	0.0435	0.05	0	0.0385	0	0	0.125	0.0455	0.0625	0	0	0
chr11-9597614-9597616	Hypo	1	0.925	0.0435	0	0	0.0385	0.0417	0	0.125	0.0476	0.25	0	0	0
chr1-205902895-205902897	Hypo	0.938	0.875	0	0.0769	0.0385	0	0.0588	0.118	0.118	0	0	0	0.105	0.333
chr12-108733066-108733068	Hypo	0.895	1	0	0.0938	0.0408	0.0227	0.0222	0.111	0	0	0	0.0182	0.118	0.0833
chr12-111593538-111593540	Hypo	0.947	0.917	0	0	0	0.267	0	0.182	0.138	0.2	0	0	0.0625	0.0179
chr12-119617655-119617657	Hypo	0.95	0.957	0.0112	0.17	0.11	0.145	0.0125	0.0308	0.246	0.25	0.075	0.0213	0.0654	0.082
chr12-11966034-11966036	Hypo	0.818	0.9	0.2	0.0667	0.0741	0.0952	0.2	0.171	0.025	0.0526	0	0.0417	0.0227	0
chr12-2393318-2393320	Hypo	0.833	0.857	0	0.0357	0	0.0278	0	0.0227	0	0.0556	0	0	0	0.0256
chr1-226841504-226841506	Hypo	1	1	0.0455	0.2	0	0.195	0.195	0.0385	0.133	0.308	0.0667	0	0.0714	0.125
chr1-226841769-226841771	Hypo	0.857	0.917	0.125	0.111	0.0526	0.0857	0.179	0.041	0.182	0.0667	0	0.0154	0.0435	0.0625
chr1-226862958-226862960	Hypo	0.857	0.941	0.164	0.304	0.113	0.0959	0.0112	0.0616	0.0267	0.093	0.169	0.0641	0.026	0.173
chr1-226907929-226907931	Hypo	0.944	0.824	0	0.0435	0	0.0714	0.0789	0.0429	0.25	0.0833	0.0833	0.087	0.0556	0
chr12-27702877-27702879	Hypo	0.979	0.923	0.0192	0.0667	0.0256	0.108	0	0.0706	0.0897	0.025	0	0.0366	0.0333	0.0455
chr1-245970745-245970747	Hypo	0.923	0.867	0.1	0.161	0.0175	0.0566	0.0328	0.0943	0.0714	0.105	0.0208	0.0339	0.0784	0
chr12-49734836-49734838	Hypo	1	0.944	0.0444	0.0909	0.163	0.218	0.15	0.0759	0.262	0.103	0.106	0	0.0385	0.0833
chr12-8976063-8976065	Hypo	0.92	0.91	0.16	0.0571	0.0588	0.0312	0.05	0.0187	0.131	0.154	0.0154	0.0345	0.188	0.154
chr13-31470062-31470064	Hypo	0.923	0.939	0.0179	0.109	0.02	0.218	0.15	0.119	0.346	0.0625	0.0882	0.0204	0.0784	0.0345
chr1-44990076-44990078	Hypo	0.889	0.944	0	0	0	0.0455	0	0.0526	0	0	0	0	0	0.13
chr14-57281356-57281358	Hypo	0.909	0.973	0.115	0	0	0.103	0	0	0	0.133	0.0435	0	0.0312	0.118
chr14-76550867-76550869	Hypo	0.846	0.867	0.0588	0	0	0.133	0.176	0.0571	0.25	0.0909	0	0	0	0
chr14-76550880-76550882	Hypo	0.833	0.84	0.0588	0	0	0.143	0.188	0.0312	0.143	0.0909	0	0	0	0
chr1-48247136-48247138	Hypo	0.857	1	0.143	0	0.143	0.25	0	0.0909	0	0.111	0	0.111	0	0
chr1-48247163-48247165	Hypo	1	1	0.31	0.174	0.0625	0.24	0.0476	0.114	0.105	0.222	0.0286	0.0238	0.08	0
chr1-48247178-48247180	Hypo	1	0.938	0.133	0	0.0625	0.24	0.0952	0.0857	0.105	0.222	0	0	0.0385	0.0263
chr14-96030315-96030317	Hypo	1	0.889	0.2	0.286	0.143	0.25	0.125	0.0952	0.167	0.0588	0	0	0.2	0.222
chr14-96665084-96665086	Hypo	1	1	0.167	0.273	0.167	0.0968	0	0	0.179	0.0588	0.0625	0	0.0741	0
chr15-101655817-101655819	Hypo	0.838	1	0.04	0.15	0	0.103	0.0435	0.0732	0.286	0.118	0	0.0222	0	0
chr15-101655828-101655830	Hypo	0.946	1	0	0.158	0.214	0.138	0	0.14	0.286	0.118	0	0.0227	0	0
chr15-88415651-88415653	Hypo	0.818	0.933	0	0.278	0.176	0.0455	0.1	0.0435	0.0526	0.2	0	0	0	0
chr15-89903662-89903664	Hypo	0.875	1	0	0	0.0244	0.0667	0	0	0.0351	0	0	0	0.0962	0
chr15-89903671-89903673	Hypo	0.875	1	0.0741	0	0.0732	0.133	0.0256	0	0.0536	0	0.0455	0	0.0755	0
chr15-90944376-90944378	Hypo	0.857	0.875	0.0769	0	0.0833	0	0	0.0444	0.0938	0	0	0	0	0
chr16-17502442-17502444	Hypo	0.955	0.833	0.103	0.0833	0.147	0.0968	0	0.16	0	0.118	0.0625	0.0455	0	0.167
chr16-66263004-66263006	Hypo	0.867	0.724	0	0	0	0	0	0.133	0	0.0909	0	0	0	0.0714
chr17-41363551-41363553	Hypo	0.857	0.938	0.0588	0	0	0	0	0.038	0.0323	0	0	0	0.259	0.0811
chr17-63553580-63553582	Hypo	1	0.923	0.037	0.105	0	0	0	0.0256	0.25	0	0	0.0588	0.0714	0.133
chr17-75316355-75316357	Hypo	0.944	0.955	0.13	0.235	0	0	0	0.244	0	0.0909	0	0.139	0.182	0.125
chr17-75316365-75316367	Hypo	0.944	1	0.0435	0.118	0.1	0	0	0.317	0	0.0909	0	0.111	0.182	0
chr17-75316401-75316403	Hypo	0.952	1	0.0645	0.148	0	0.184	0.14	0.131	0.14	0.25	0.0227	0.0256	0.0625	0
chr1-8181186-8181188	Hypo	0.892	0.95	0.0395	0.0769	0	0.0571	0.0179	0.0149	0	0.0465	0	0.0345	0.0244	0
chr1-8181210-8181212	Hypo	0.857	0.867	0.0282	0.04	0.0833	0.0244	0	0	0	0	0	0.0476	0	0.0208
chr18-61639203-61639205	Hypo	0.865	0.92	0.0833	0.0476	0	0.231	0.0938	0.0189	0.212	0.0435	0	0.0571	0.2	0
chr19-2309097-2309099	Hypo	0.923	0.909	0.037	0.211	0.0789	0.0952	0	0.114	0.323	0.125	0.148	0.0513	0.111	0.0135
chr19-30940885-30940887	Hypo	0.784	0.933	0	0	0.148	0	0	0.129	0.0244	0	0	0	0.0244	0
chr20-52533765-52533767	Hypo	1	0.88	0.1	0	0.0769	0	0.0769	0.25	0	0	0	0.2	0	0
chr20-61309975-61309977	Hypo	0.976	0.889	0.261	0.105	0.0385	0	0	0.0488	0.0513	0.05	0.111	0.16	0.107	0.0667
chr21-34638187-34638189	Hypo	0.882	0.895	0	0.0714	0.0213	0.133	0.0263	0	0.0482	0.152	0.0286	0	0.0312	0
chr21-43468153-43468155	Hypo	1	0.92	0.0303	0.0714	0.238	0.0385	0.0588	0.143	0.275	0	0.0714	0	0.0323	0.0714
chr2-161348486-161348488	Hypo	0.926	0.929	0.027	0.19	0.109	0.1	0	0.0612	0.214	0.0588	0.0435	0	0.0286	0.069
chr2-173293759-173293761	Hypo	0.875	0.958	0	0	0	0.189	0.167	0.0161	0.15	0	0.25	0	0	0.0667
chr2-217501124-217501126	Hypo	0.895	0.889	0	0	0.154	0.0323	0	0	0.2	0.0714	0	0	0	0
chr2-218221671-218221673	Hypo	0.846	0.933	0.0465	0.0625	0.178	0.159	0.0417	0.0125	0.317	0.05	0	0.0137	0.0761	0
chr22-47018390-47018392	Hypo	0.957	0.818	0.0435	0.0597	0.0494	0.121	0.0769	0.0227	0.131	0.037	0.0481	0.0139	0.0455	0
chr2-26855861-26855863	Hypo	0.846	0.963	0	0.167	0.0667	0.0312	0.0303	0.0526	0.29	0	0	0.0571	0	0.0741
chr2-71134476-71134478	Hypo	1	0.875	0	0.167	0	0	0.0909	0.0476	0.179	0.0909	0	0	0.278	0.182
chr3-126771083-126771085	Hypo	1	1	0.0667	0	0	0.207	0.2	0.087	0	0.05	0.308	0.0263	0.037	0.111
chr3-134318129-134318131	Hypo	0.903	0.8	0	0	0	0.125	0.0364	0.0943	0	0	0.08	0	0.0541	0.0323
chr3-16189215-16189217	Hypo	0.958	1	0.0545	0.1	0.0769	0.102	0	0.0725	0.388	0.143	0.1	0.0794	0.0943	0
chr3-16553747-16553749	Hypo	0.9	0.929	0.222	0.0625	0	0.0968	0	0.0571	0	0	0.0526	0.0714	0	0.0667
chr3-171759448-171759450	Hypo	0.9	1	0.0909	0	0.0303	0.289	0.235	0.0638	0.0842	0.188	0.0278	0.0233	0.116	0
chr3-171759552-171759554	Hypo	0.889	0.875	0.143	0	0	0.069	0	0	0	0.111	0	0	0.0455	0
chr3-182983385-182983387	Hypo	0.833	0.895	0.08	0	0.05	0.111	0	0.0385	0.333	0.0714	0	0	0.118	0
chr3-193923888-193923890	Hypo	0.857	0.955	0.188	0.0952	0	0.2	0	0.25	0	0	0.0769	0	0	0.133
chr3-57193381-57193383	Hypo	0.976	0.905	0.152	0.184	0	0	0.0816	0.0625	0.1	0.04	0.0256	0	0	0.0189
chr4-8509146-8509148	Hypo	1	0.947	0.185	0.111	0.0385	0.0968	0.069	0.0238	0.279	0.05	0	0.0312	0	0
chr5-170061102-170061104	Hypo	0.83	0.929	0.0185	0.18	0.0833	0.196	0.0702	0.0333	0.075	0.103	0	0	0.0494	0
chr5-3598593-3598595	Hypo	0.846	0.962	0.0278	0.0417	0.0408	0.14	0.0625	0.0444	0.148	0	0	0	0	0.0541
chr5-3598672-3598674	Hypo	0.823	0.931	0.0714	0.0202	0.0101	0.0244	0.026	0.137	0.105	0.128	0.039	0	0.0303	0.0123
chr5-53941840-53941842	Hypo	0.915	0.964	0.0448	0.087	0.044	0.084	0.0412	0.0294	0	0.0308	0.0108	0	0.0556	0
chr5-53942236-53942238	Hypo	0.824	0.864	0	0	0	0	0	0.0556	0	0	0	0	0	0
chr5-58448502-58448504	Hypo	1	1	0.0893	0.116	0.112	0.214	0.0625	0.0087	0.309	0.182	0.0741	0.0116	0.127	0.0282
chr5-6687102-6687104	Hypo	0.8	0.893	0.1	0	0	0	0.037	0.029	0	0	0	0	0	0
chr5-6687127-6687129	Hypo	0.905	0.923	0	0	0.0571	0	0.103	0	0.1	0	0	0	0	0.0345
chr5-96212973-96212975	Hypo	0.9	0.808	0.0312	0.0667	0.0417	0.0541	0	0.0612	0.0577	0	0	0	0.235	0.0667
chr6-166077951-166077953	Hypo	0.944	0.882	0	0	0	0	0	0	0	0	0	0	0.0588	0
chr6-166077958-166077960	Hypo	0.909	0.882	0	0	0.038	0	0	0	0.0588	0	0.182	0	0	0
chr7-158646252-158646254	Hypo	0.911	0.871	0.0667	0	0	0.0959	0.0182	0.012	0.0625	0.108	0.0141	0	0.0625	0.0204
chr7-2059920-2059922	Hypo	0.9	0.909	0.105	0	0	0.227	0	0.1	0.0435	0	0.0417	0.0909	0.0769	0.0588
chr7-28355604-28355606	Hypo	0.815	0.944	0.136	0.29	0.195	0.114	0	0.0307	0.206	0.0909	0.0161	0.0568	0.0811	0.0952
chr7-30864943-30864945	Hypo	0.936	0.923	0.0612	0.194	0.137	0.0784	0.0732	0.0291	0.243	0.069	0.0606	0	0.123	0.106
chr7-47534349-47534351	Hypo	0.929	0.944	0.0455	0	0	0.0833	0	0.0169	0.0476	0.0435	0	0.05	0	0
chr7-47534360-47534362	Hypo	0.923	0.944	0.0417	0	0.138	0.0417	0	0	0.0714	0	0	0	0	0.0303
chr7-47534365-47534367	Hypo	0.857	0.895	0.0385	0	0	0	0	0	0.0465	0	0	0	0	0
chr7-47534367-47534369	Hypo	0.857	0.778	0	0	0	0.0417	0	0	0.0465	0	0	0	0	0
chr8-101480043-101480045	Hypo	0.933	0.955	0.0526	0	0	0.241	0.133	0.103	0	0	0	0	0	0
chr8-131058331-131058333	Hypo	0.882	0.9	0.114	0	0	0	0	0.167	0.0484	0	0.0345	0	0	0.0213
chr8-134019469-134019471	Hypo	0.861	0.977	0.0526	0.103	0.0513	0.0746	0.087	0.0414	0.339	0.1	0.0519	0.03	0.0992	0.08
chr8-134019487-134019489	Hypo	0.833	0.961	0.0267	0.0935	0.0779	0.087	0.0147	0.0612	0.355	0.0968	0.0563	0.0337	0.103	0.0676
chr8-142720043-142720045	Hypo	1	1	0.227	0	0	0	0.143	0	0	0	0	0	0	0
chr9-126778185-126778187	Hypo	0.868	1	0.122	0	0.0984	0.196	0.0217	0.154	0.171	0.0357	0.104	0.0652	0.145	0.1
chr9-138111129-138111131	Hypo	1	1	0	0.1	0.0417	0.167	0.1	0.0833	0.0741	0	0	0.0476	0	0
chr9-138265712-138265714	Hypo	1	0.933	0	0.0769	0.25	0	0	0	0.222	0.1	0	0	0.0714	0
chr9-140341605-140341607	Hypo	0.862	1	0.0811	0.0357	0.0323	0.037	0	0.0597	0.0139	0.037	0.0714	0	0.222	0.0196
chr9-26426863-26426865	Hypo	1	0.833	0.24	0	0.087	0.118	0.211	0	0.231	0.176	0.167	0	0.0833	0.05
chr9-4367557-4367559	Hypo	0.851	0.963	0.0779	0.115	0.103	0.175	0.0548	0.061	0.219	0.0833	0.0154	0.0194	0.242	0.0704
chr9-90118920-90118922	Hypo	1	0.96	0.1	0	0.143	0.0909	0.0435	0.108	0.0476	0.0714	0	0.1	0.0714	0.333
