# Supplementary material for: Epigenetic Alterations of Repeated Relapses in Patient-matched Childhood Ependymomas
Source: Nat Commun. 2022 Nov 5;13:6689. doi: 10.1038/s41467-022-34514-z (PMC9637194; doi:10.1038/s41467-022-34514-z)
Supplement: Supplementary file 8 — Supplementary Data 5 [file 41467_2022_34514_MOESM8_ESM.xlsx]

## Sheet: Sheet1
Supplementary Data 5. Summary of DMRs in RELA and PFA tumors.
Tumor ID	Normal tissue	Tumor Source	hyperDMRs	HypoDMRs
RELA tumors
RELA1-R2	Cerebrum	2nd Recurrent Patient tumor	5841	17342
Column1	Column2	Column3	Column4	Column5
RELA1-R3	Cerebrum	3rd Recurrent Patient tumor	5359	16490
RELA1-R4	Cerebrum	4th Recurrent Patient tumor	5911	14561
RELA1-R5	Cerebrum	5th Recurrent Patient tumor	6533	17314
RELA1-R7	Cerebrum	7th Recurrent Patient tumor	6919	15147
RELA1-R7m	Cerebrum	PDOX passage I	6265	27594
RELA2-P	Cerebrum	Primary Patient tumor	7676	3064
RELA2-R1	Cerebrum	1st Recurrent Patient tumor	8123	5707
RELA2-R2	Cerebrum	2nd Recurrent Patient tumor	8762	3694
RELA3-P	Cerebrum	Primary Patient tumor	12277	5066
RELA3-R1	Cerebrum	1st Recurrent Patient tumor	9829	3081
RELA4-P	Cerebrum	Primary Patient tumor	9049	4168
RELA4-R1	Cerebrum	1st Recurrent Patient tumor	10868	5797
RELA4-R2	Cerebrum	2nd PDOX passage I	12825	8506
RELA4-R3	Cerebrum	3rd Recurrent Patient tumor	11799	6167
RELA4-R4	Cerebrum	4th Recurrent Patient tumor	9551	5463
RELA5-P	Cerebrum	Primary Patient tumor	9930	4058
RELA5-R1f	Cerebrum	Cultured monolayer cells from the 1st recurrent patient tumor	17469	4135
RELA5-R1	Cerebrum	1sr Recurrent Patient tumor	11406	4361
RELA5-R1m	Cerebrum	PDOX passage I (from the 1st recurrent tumor)	14333	7009
RELA5-R1o	Cerebrum	PDOX passage III (from the 1st recurrent tumor)	13609	6116
Average			9730.19	8801.9
Column1	Column2	Column3	Column4	Column5
PFA Tumors
PFA1-R1	Cerebellum	1st Recurrent Patient tumor	6811	6242
PFA1-R2	Cerebellum	2nd Recurrent Patient tumor	5403	8138
PFA1-R3	Cerebellum	3rd Recurrent Patient tumor	5815	12051
PFA1-R3m	Cerebellum	PDOX passage I (from 3rd recurrent patient tumor)	6653	15519
PFA1-R4	Cerebellum	4th Recurrent Patient tumor	7920	8642
PFA2-R1	Cerebellum	1st Recurrent Patient tumor	8610	6885
PFA2-R2	Cerebellum	2nd Recurrent Patient tumor	13541	5824
PFA2-R2m	Cerebellum	PDOX passage I (from 2nd recurrent patient tumor)	15036	5847
PFA3-P	Cerebellum	Primary Patient tumor	10261	5819
PFA3-R1	Cerebellum	1st Recurrent Patient tumor	5824	9942
PFA4-P	Cerebellum	Primary Patient tumor	4107	5737
PFA4-R1	Cerebellum	1st Recurrent Patient tumor	3155	8969
PFA4-R1m	Cerebellum	PDOX passage V (from 1st recurrent patient tumor)	8373	10050
PFA5-R1	Cerebellum	1st Recurrent Patient tumor	5215	5976
PFA5-R2	Cerebellum	2nd Recurrent Patient tumor	11925	4011
Average			7909.93	7976.8
