# Supplementary material for: Epigenetic Alterations of Repeated Relapses in Patient-matched Childhood Ependymomas
Source: Nat Commun. 2022 Nov 5;13:6689. doi: 10.1038/s41467-022-34514-z (PMC9637194; doi:10.1038/s41467-022-34514-z)
Supplement: Supplementary file 9 — Supplementary Data 6 [file 41467_2022_34514_MOESM9_ESM.xlsx]

## Sheet: Sheet1
Supplementary Data 6. Candidate driver genes associated with DMRs in RELA tumors.
	Gene Expression	DNA methylation
Genes	Log2(tumor/normal)	tumor / normal	strand
Column1	Column2	Column3	Column4
HypoDMRs-associated genes
ATOH8	-3.21222	-0.652193	+
CACNA1H	5.77	-0.385007	+
CSPG4	3.48231	-0.58262	-
DLGAP1	-4.62159	-0.641553	-
GNG7	-4.62567	-0.732013	-
RARA	2.88447	-0.333273	+
SHANK1	-7.23123	-0.454733	-
SLC12A7	4.36245	-0.568087	-
ZNF423	2.82584	-0.634367	-
HyperDMRs-associated genes
ADAMTS2	6.21448	0.4762	-
AES	-3.94615	0.692213	-
ARRB1*	-5.26126	0.750727	-
C1orf21	-3.03066	0.700633	+
CAMKK2	-4.06579	0.80578	-
COBL	-2.97013	0.61104	-
COX7A1	-5.2877	0.62254	-
DEAF1	-2.71296	0.589813	-
DHX58	2.09643	0.615933	-
DIRAS2	-4.0866	0.7936	-
DMRT3	6.11698	0.64396	+
EIF4E3	-3.36032	0.598707	-
EVI5L	-2.70505	0.62972	+
FBXO41	-5.75082	0.55678	-
GFOD1	-3.78936	0.79552	-
GRIN2C	-3.84821	0.60184	-
HIPK2	-4.25511	0.749213	-
IL17D	-2.3993	0.67848	+
KCNJ9	-6.92293	0.703293	+
KIAA0513	-3.71632	0.754327	+
KIF5C	-2.9522	0.646253	+
MDM2	2.50544	0.574493	+
MGLL	-3.10321	0.792107	-
NEBL	-3.35007	0.4918	-
PDE4DIP	-2.36675	0.640707	-
PHACTR3	-7.26855	0.81064	+
PRKCZ	-4.68886	0.519427	+
RASGRF1	-6.99308	0.64062	-
RIMS4	-6.24383	0.718907	-
SHANK3	-3.37963	0.69388	+
SNAP25	-5.42813	0.778027	+
SPTB	-3.00946	0.850107	-
SPTBN2	-5.24971	0.670893	-
STX1B	-3.86187	0.64802	-
SYN2	-7.78212	0.779033	+
THRA	-2.20356	0.58596	+
TMCC2	-4.30876	0.462913	+
TNR	-5.58587	0.691593	-
Note : * Genes shared by RELA and PFA tumors. Differentially expressed genes reversely correlated with DNA methylation are highlighted in red (for hypoDMRs) or green (for hyperDMRs).
