# Supplementary material for: Epigenetic Alterations of Repeated Relapses in Patient-matched Childhood Ependymomas
Source: Nat Commun. 2022 Nov 5;13:6689. doi: 10.1038/s41467-022-34514-z (PMC9637194; doi:10.1038/s41467-022-34514-z)
Supplement: Supplementary file 10 — Supplementary Data 7 [file 41467_2022_34514_MOESM10_ESM.xlsx]

## Sheet: Sheet1
Supplementary Data 7. Candidate driver genes associated with DMRs in PFA tumors.
	Gene Expression	DNA methylation
Genes	Log2(tumor/normal)	tumor / normal	strand
Column1	Column2	Column3	Column4
HypoDMRs-associated genes
ABR	1.46586	-0.516927	-
ACSS1	2.75576	-0.72403	-
ACTA1	-3.93314	-0.57446	-
AGPAT2	3.99726	-0.590207	-
ALDH3B1	3.91344	-0.590653	+
ANXA2	3.96606	-0.581233	-
ANXA4	3.65529	-0.614623	+
C1orf198	4.254	-0.806657	-
C22orf15	5.6822	-0.603603	+
C9orf24	7.78862	-0.582403	-
CACNA1D	-2.8671	-0.714227	+
CELF4	-6.15823	-0.52901	-
COL15A1	-4.47983	-0.779907	+
COL16A1	2.53865	-0.477167	-
DGKI	-4.05094	-0.81444	-
DHRS4	2.40019	-0.39735	+
DHRS4L2	1.66217	-0.677097	+
DLGAP1	-4.40147	-0.553033	-
EML2	1.51787	-0.451647	-
ENOX1	-1.42284	-0.639163	-
ERC2	-4.00427	-0.64727	-
EXD3	2.19663	-0.628487	-
FAM181A	3.88604	-0.788933	+
FAM92B	8.49813	-0.660783	-
FBXO2	3.7616	-0.572487	-
FGF19	-8.6053	-0.620233	-
FHAD1	5.30215	-0.729277	+
FXYD1	4.96168	-0.561443	+
GALNT2	1.64121	-0.67372	+
GAS2L1	3.81557	-0.591313	+
GEM	3.12875	-0.56543	-
GFAP	4.13464	-0.658133	-
GMPR	6.07448	-0.469647	+
GNG11	2.03904	-0.684327	+
GNG7	2.68192	-0.56459	-
GRID2IP	-4.26107	-0.47743	-
GSTK1	2.98445	-0.653377	+
HSPB8	6.2966	-0.786727	+
HTRA1	2.74918	-0.63022	+
IGFBP2	2.65772	-0.76128	+
INHBB	2.25581	-0.584577	+
ISLR2	-5.06585	-0.445893	+
ITGB4	5.32445	-0.610867	+
KLHL29	-1.86305	-0.709083	+
LGR6	4.53407	-0.630467	+
LOC283731	-4.11034	-0.488943	-
LOC645166	1.54414	-0.661137	+
MMD2	-3.34314	-0.544287	-
MUC2	-4.58142	-0.696253	+
NTN3	-2.83096	-0.404943	+
PDLIM4	3.98782	-0.469313	+
PDZD2	-1.86476	-0.627573	+
PHGDH	3.20788	-0.886693	+
PITX1	3.7479	-0.532897	-
PRKCD	3.74692	-0.738353	+
PRKCE	-1.77435	-0.806393	+
RBP1	4.73154	-0.585057	-
RFX4	2.29698	-0.57708	+
RXRA	3.05217	-0.636083	+
SALL1	3.08015	-0.484063	-
SCARA3	2.40745	-0.4452	+
2020-09-09	1.86901	-0.797483	+
SH3RF3	1.87714	-0.72722	+
SLC9A3R2	2.62298	-0.518943	+
SNAI1	4.66889	-0.612517	+
SPSB1	3.26567	-0.671573	+
SYN3	-5.05273	-0.670803	-
TIMP2	3.26452	-0.68134	-
TM6SF1	-2.12018	-0.382977	+
TMEM100	-2.28686	-0.6938	-
UBXN10	3.69094	-0.568973	+
UMODL1	4.86713	-0.487577	+
WLS	3.97111	-0.818937	-
XYLT1	-2.27725	-0.71793	-
ZNF503	4.59586	-0.53869	-
ZNF664	1.40714	-0.83844	+
HyperDMRs-associated genes
AHRR	2.5095	0.499003	+
ALDH1A3	-2.93362	0.620773	+
ALKBH7	1.81628	0.582103	+
APBA2	-1.46906	0.69281	+
ARHGAP39	2.13889	0.632557	-
ARRB1*	-4.17753	0.779933	-
ATP2B2	-1.57954	0.795977	-
ATP9B	-1.99765	0.792553	+
B3GNT9	3.09476	0.746917	-
BCKDK	1.26827	0.510467	+
BRSK2	-2.50213	0.55445	+
BTBD19	2.67036	0.707927	+
C14orf132	-1.72901	0.7359	+
C20orf26	3.41045	0.588673	+
C7orf60	-2.13358	0.80325	-
CAPN2	1.74584	0.71939	+
CCDC102A	3.14455	0.806107	-
CCDC151	5.50526	0.559443	-
CDC25B	2.05447	0.523033	+
CELF5	-4.29578	0.596633	+
CHD7	-2.69583	0.705397	+
CHID1	1.80886	0.69852	-
CLPTM1L	1.51715	0.70275	-
COL5A3	3.81136	0.70308	-
COL9A2	5.37821	0.391373	-
COLEC11	3.72354	0.72345	+
COMT	2.33518	0.7795	+
CRHR1	-5.36279	0.556563	+
CRIP1	4.64673	0.700163	+
CSMD1	-3.32358	0.95339	-
DAB2IP	1.25093	0.660613	+
DHX58	2.83693	0.68756	-
DIP2B	-2.63742	0.765987	+
DLG3	-2.21222	0.684383	+
DOPEY2	-2.01154	0.80473	+
DPM2	2.97243	0.477037	-
EBF1	-2.75917	0.753277	-
ELL3	1.67829	0.693733	-
ESRRG	-4.34412	0.66595	-
FAM83F	-4.70289	0.596837	+
FAT2	-9.91362	0.715263	-
FBXL7	2.17241	0.845257	+
FGF14	-3.92221	0.68049	-
FN3K	2.29422	0.68241	+
GMPPA	2.39383	0.62279	+
GPRIN2	-7.10925	0.548513	+
GRAMD1B	-2.4948	0.82717	+
GRM4	-7.24734	0.594993	-
HEATR2	2.28414	0.78451	+
HSD11B1L	1.39838	0.613967	+
IRF6	-2.14731	0.588427	-
ITGA3	1.92914	0.478077	+
JARID2	-1.55602	0.819733	+
KCNA1	-7.15192	0.516777	+
KCNA3	-4.48781	0.638933	-
KCNC1	-3.7052	0.880013	+
KCNJ9	-4.14798	0.644747	+
KCNK1	-4.3442	0.731507	+
KCNK9	-7.21186	0.67655	-
KCNQ2	-3.25147	0.644073	-
KIAA0513	-1.53967	0.812183	+
KIF3C	-2.22848	0.670043	-
KIF5C	-3.68238	0.802603	+
KIT	-3.08037	0.834037	+
L1CAM	-3.07224	0.718337	-
LCOR	-3.77179	0.85541	+
LEFTY2	5.32801	0.492457	-
LEP	-6.06618	0.546147	+
LIN7A	-2.56128	0.796273	-
LSM4	1.74785	0.762433	-
LTB4R	1.67274	0.576453	+
LTBP3	3.50385	0.483357	-
MAP1S	1.61912	0.51387	+
MCF2L	-2.46545	0.598317	+
MGAT3	-2.34842	0.606983	+
MICAL2	-2.3012	0.553747	+
MIDN	2.85603	0.568217	+
MMP17	3.24176	0.73665	+
MOV10L1	-3.36788	0.472193	+
MSRA	-2.25941	0.795093	+
MTMR7	-3.26821	0.679227	-
MTSS1	-2.43605	0.80369	-
MTUS1	-1.79998	0.934123	-
MYT1	-4.92277	0.70259	+
MYT1L	-9.689	0.717903	-
NAPA	1.91697	0.68958	-
NAPRT1	1.79238	0.546863	-
NFE2L3	-2.27915	0.669567	+
NKAIN3	-4.29985	0.89501	+
NR1D1	2.98615	0.685923	-
NSD1	-2.05997	0.64941	+
PAQR6	3.64288	0.821717	-
PARP10	3.10353	0.500863	-
PARP12	1.85331	0.58256	-
PCDHA5	-7.16271	0.507447	+
PCDHAC2	-4.5434	0.661287	+
PCDHGC4	-3.37732	0.791587	+
PCSK1N	4.74668	0.582033	-
PCSK9	-6.41979	0.657907	+
PDLIM7	2.67086	0.57963	-
PHYHIP	1.89611	0.733657	-
PIGZ	2.12514	0.665347	-
PLCH2	-2.95439	0.536573	+
POLR2I	2.52672	0.861483	-
PPFIA4	-2.28836	0.5832	+
PPP2R1B	-1.29403	0.81891	-
PPP2R2C	-3.06203	0.563293	-
PRDM8	-2.85883	0.78696	+
PRKD2	2.75414	0.784997	-
PRRT1	4.00896	0.68568	-
PVRIG	-3.98322	0.728603	+
RAP1GAP2	-1.51147	0.613363	+
RASGEF1C	-3.72874	0.767113	-
RIN3	3.38012	0.6671	+
RNF112	-3.61123	0.605363	+
RNF150	-2.26038	0.619217	-
ROBO2	-5.84512	0.699033	+
RYR2	-5.63665	0.832223	+
SCARF2	2.12504	0.691083	-
SDF4	2.50374	0.664407	-
SEMA3B	3.68132	0.47492	+
SH3BP5	-3.10845	0.698303	-
SHC3	-2.8882	0.53779	-
SHISA6	-2.95246	0.665783	+
SKI	2.07892	0.60975	+
SNAP25	-4.16941	0.649383	+
SPEF1	7.05791	0.677613	-
SPTBN2	-2.75631	0.641763	-
ST5	2.96842	0.700347	-
SUMO3	1.68365	0.58339	-
TBC1D17	2.33085	0.72808	+
TBC1D24	-1.76256	0.628783	+
TBX1	4.28499	0.548493	+
TCEA2	2.57748	0.524987	+
TECR	4.1435	0.813077	+
TIAM1	-2.09039	0.637113	-
TNR	-3.93492	0.766073	-
TOLLIP	1.28272	0.728683	-
TRIO	-2.95347	0.689773	+
UBASH3B	-3.78111	0.714177	+
UBE2I	1.79993	0.6258	+
UBE2QL1	-3.85476	0.579067	+
USP35	-1.69878	0.723123	+
VIPR2	2.38161	0.66417	-
ZBTB7A	3.08168	0.482497	-
ZNF219	1.46664	0.392693	-
ZNF444	3.39666	0.857137	+
ZNF467	2.18697	0.610153	-
ZNF511	2.64135	0.512183	+
ZNF598	1.56612	0.63345	-
ZYX	2.81121	0.590347	+
Note : * Genes shared by RELA and PFA tumors. Differentially expressed genes reversely correlated with DNA methylation are highlighted in red (for hypoDMRs) or green (for hyperDMRs).
