# Supplementary material for: Epigenetic Alterations of Repeated Relapses in Patient-matched Childhood Ependymomas
Source: Nat Commun. 2022 Nov 5;13:6689. doi: 10.1038/s41467-022-34514-z (PMC9637194; doi:10.1038/s41467-022-34514-z)
Supplement: Supplementary file 11 — Supplementary Data 8 [file 41467_2022_34514_MOESM11_ESM.xlsx]

## Sheet: Sheet1
Supplementary Data 8. List of DMR associted genes that were maintained or lost in the matching PDOX models in RELA and PFA ependymomas.
	RELA Patient Tumors					PFA Patient Tumors
	HyperDMRs_associate_genes		HypoDMRs_associate_genes			HyperDMRs_associate_genes		HypoDMRs_associate_genes
No.	Maintained in PDOX	Lost in PDOX	Maintained in PDOX	Lost in PDOX		Maintained in PDOX	Lost in PDOX	Maintained in PDOX	Lost in PDOX
Column1	Column2	Column3	Column4	Column5	Column6	Column7	Column8	Column9	Column10
1	ACAD11	AHRR	ADCY4	C2CD4D		ADAM11	ADAMTS2	ABCA1	AHNAK2
2	ACAP3	AKT2	AKNA	LAMA2		ADAM33	ADARB2	ABR	ARHGEF16
3	ACTN4	APOL5	APOC4	PITX1		ADAMTS13	ALDH1L1	ACOX3	CBX2
4	ADAM11	ASAP2	ATOH8	SH3RF3		ADRA2A	ANGPTL7	ACSS1	CDC42EP4
5	ADAMTS2	ATP9B	B3GALTL	SMOX		AES	APOL5	ACTA1	DNAH10
6	ADAP1	BCL7A	BARHL1	TMEM132E		AGAP3	BAIAP2	ADCYAP1R1	GIPC1
7	ADARB1	BRF1	C11orf45			AGPAT6	C17orf104	AGPAT2	GRAMD4
8	ADD2	C11orf41	C14orf70			AGRN	COL5A1	AHNAK	HSPG2
9	ADORA1	CACNB2	C1orf187			AHRR	FAM100A	ALDH3B1	MAD1L1
10	AES	CARM1	CACNA1H			AIRE	GFOD1	ALPL	MPP7
11	AFAP1	CDC34	CHST3			ALDH1A3	GPR84	ANKRD27	PLAC9
12	AFF3	CROCCL2	COL16A1			ALKBH7	KREMEN2	ANKS1A	PLEKHG1
13	AGAP3	DAZAP1	CSPG4			ALOX12	LOC619207	ANXA2	PNPLA7
14	AGPAT6	DMRT1	DLGAP1			ALOX15B	MARK1	ANXA4	SYNPO
15	AGRN	EEF1A2	ELFN2			ALOXE3	MGAT5B	AQP4
16	AGT	ESRRG	EN2			ANKH	PNPLA2	ARHGAP25
17	AHDC1	FAM19A5	ESPNP			ANKLE2	RTN4RL1	ATOH8
18	ALDH1L1	GABRD	FAM78A			ANKRD58	SNAPC4	AXIN2
19	ALOX12	GALNTL4	FGF18			AP2A1	SPATC1	AZU1
20	ALPK1	GATA2	GJD2			APBA2	SPEG	B3GALTL
21	ANKH	GSK3B	GNG7			APC2	TBCD	B3GNT5
22	ANKRD11	ITM2B	GRID2IP			ARHGAP36	TFDP1	BGLAP
23	ANKS6	KCNIP3	HS3ST4			ARHGAP39	THOP1	BMF
24	AP2A2	KCNQ2	IL10RB			ARHGEF10L	TMEM8A	BOC
25	APBA2	KCP	IL17RD			ARHGEF15	TSC2	BSX
26	ARHGEF10L	KIAA0182	IQSEC1			ARHGEF4		C11orf45
27	ARHGEF7	KIF5A	KCNB1			ARRB1		C11orf92
28	ARID1B	LASS6	KLHL29			ARVCF		C14orf179
29	ARRB1	LCN8	KMO			ASAP2		C1orf187
30	ATG9A	LPIN1	LHX2			ATP2A2		C1orf198
31	ATP10A	LRPAP1	LOC100129066			ATP2B2		C21orf63
32	ATP2B2	2021-03-10	LOC440461			ATP8B1		C22orf15
33	ATP2B4	ME1	LTBP4			ATP9B		C9orf24
34	AVPR1B	MORC3	MAST1			AXIN1		C9orf47
35	AXIN1	MYRIP	MEIS3			B3GNT6		CACNA1C
36	B4GALT3	RIMBP2	MGC16275			B3GNT9		CACNA1D
37	BAHCC1	RPLP0P2	MSI2			B4GALT3		CASZ1
38	BAT2L1	RRAGD	MYO1D			BAHCC1		CCDC80
39	BCR	RUNDC3B	NELF			BCAS1		CCDC88C
40	BDH1	SH3PXD2A	PFKP			BCKDK		CELF4
41	BEGAIN	SH3PXD2B	PTPRF			BCL7A		CHD5
42	BRD1	SLC6A6	QRFP			BCR		CHST3
43	BRD3	TMEM11	RARA			BDH1		CMKLR1
44	BRSK2	TNIP2	RIN2			BEND3		COL15A1
45	C10orf10	TRAF3IP2	RXRA			BHLHA9		COL16A1
46	C10orf99	TSSC1	SHANK1			BICD2		COTL1
47	C12orf51	UPF1	SLC12A7			BID		CPLX3
48	C14orf132	USP20	SPSB1			BRSK2		CTNS
49	C15orf27	WHSC1	TESC			BTBD19		DGKI
50	C16orf48	ZNF862	TIMP2			C10orf10		DHRS4
51	C18orf1		TLE3			C12orf51		DHRS4L2
52	C1orf21		TUBA1C			C14orf132		DLGAP1
53	C1orf57		ZNF423			C15orf27		DNAJC18
54	C20orf117					C17orf63		DRD2
55	C2orf57					C18orf1		ELANE
56	C4orf42					C19orf46		ELFN2
57	C9orf172					C1orf113		EML2
58	C9orf23					C1QTNF4		EML6
59	C9orf3					C20orf26		ENOX1
60	C9orf86					C7orf60		ERC2
61	CABC1					C8ORFK29		ETV6
62	CABLES2					C9orf167		EXD3
63	CACHD1					C9orf172		FAM181A
64	CACNA1I					C9orf86		FAM92B
65	CAMK1D					CACNA1A		FBXO2
66	CAMK2B					CAMK2B		FCGRT
67	CAMKK2					CAMKK2		FGF18
68	CAND2					CANT1		FGF19
69	CAPN2					CAPN2		FGF3
70	CARS2					CARM1		FGFR2
71	CBLN3					CARS2		FHAD1
72	CCDC102A					CBLN3		FNDC3B
73	CCDC136					CCDC102A		FRMD4B
74	CCDC85C					CCDC136		FXYD1
75	CCNF					CCDC151		GALNT2
76	CCNJL					CCDC64B		GAS2L1
77	CD177					CCNF		GATA3
78	CDC25B					CCNI2		GEM
79	CELF2					CCR10		GFAP
80	CELSR3					CD6		GLI2
81	CEP68					CDC25B		GMPR
82	CEP78					CDR2L		GNG11
83	CHD7					CELF5		GNG7
84	CHID1					CEND1		GRID2IP
85	CLASP1					CHAD		GSTK1
86	CLCN4					CHD7		HMHA1
87	CLIP1					CHID1		HOTAIR
88	CLPTM1L					CHRD		HSPB8
89	COBL					CHRNE		HTRA1
90	COL27A1					CIDEA		IFIH1
91	COL9A2					CIRBP		IGFBP2
92	COX7A1					CLDN7		IL10RB
93	CRB2					CLIP1		INHBB
94	CRHR1					CLPTM1L		IQSEC1
95	CRTC1					COL24A1		ISLR2
96	CRY2					COL27A1		ITGB4
97	CSRNP1					COL5A3		KCNE4
98	CTBP1					COL9A2		KIF26A
99	CTBP2					COLEC11		KISS1
100	CTDSP2					COMT		KLHL29
101	CUBN					COX7A1		LCN10
102	CUL7					CPNE7		LGALS12
103	CUX1					CREBBP		LGR6
104	CXXC5					CRHR1		LHPP
105	CYGB					CRIP1		LHX2
106	CYP26B1					CROCCL2		LOC100129066
107	DAB2IP					CRTC1		LOC283731
108	DCUN1D2					CSMD1		LOC285370
109	DEAF1					CTBP1		LOC645166
110	DFFB					CTBP2		LRBA
111	DGCR5					CTR9		LRP4
112	DGKD					CUX1		LTBP4
113	DHX58					CYGB		MAPK13
114	DIP2A					DAB2IP		MARVELD2
115	DIP2B					DACT3		MAST4
116	DIP2C					DAZAP1		MEGF6
117	DIRAS2					DBP		MEIS3
118	DISP2					DDX31		MMD2
119	DMRT3					DEAF1		MSI2
120	DMRTA2					DFFB		MUC2
121	DNAJC6					DGKA		NBR1
122	DOCK1					DGKD		NDUFA4L2
123	DOPEY2					DHX58		NEDD9
124	DOT1L					DIP2A		NELF
125	DUSP4					DIP2B		NIPAL4
126	DUSP8					DIP2C		NKD1
127	E4F1					DLG3		NKX2-2
128	EBF4					DLG4		NTF3
129	EHD1					DNAJC17		NTN3
130	EHMT1					DOCK1		NXN
131	EIF4E3					DOPEY2		ODF3L2
132	ELFN1					DPM2		OTOP3
133	EMX2OS					DRD4		OTX2OS1
134	ENPP7					DSG4		PDIA5
135	EPB41L3					DUOX1		PDLIM4
136	EPS15L1					DUSP27		PDZD2
137	ERGIC1					EBF1		PFKP
138	EVC2					EBF4		PHGDH
139	EVI5L					EEF1A2		PITX1
140	F10					EHMT1		PPFIBP1
141	FAM123A					ELL3		PRHOXNB
142	FAM131C					ENGASE		PRKCD
143	FAM134B					EPHX3		PRKCE
144	FAM174B					ERBB3		PTPRE
145	FAT2					ESAM		QRFP
146	FBXL7					ESRP2		RARB
147	FBXO41					ESRRG		RBMS1
148	FDXR					EVC		RBP1
149	FHIT					EVC2		RFX4
150	FLCN					EVL		RGS12
151	FLJ40292					FAM110A		RGS20
152	FLJ90757					FAM123C		RXRA
153	FOXK1					FAM129B		SALL1
154	FOXK2					FAM163A		SBNO2
155	FOXN3					FAM176B		SCARA3
156	FRMD6					FAM19A5		SDC3
157	FSCN2					FAM83F		LGR6
158	FURIN					FASN		SH3RF3
159	FUT4					FAT2		SHB
160	FZD9					FBXL7		SLC22A20
161	GABBR2					FERD3L		SLC6A13
162	GAL3ST2					FGF14		SLC6A9
163	GCDH					FLCN		SLC9A3R2
164	GDF1					FLJ42875		SLIT1
165	GET4					FN3K		SMAD3
166	GFOD1					FURIN		SNAI1
167	GFRA2					FUT2		SPNS3
168	GMPPA					FUT4		SPSB1
169	GNAO1					FZD10		ST3GAL1
170	GOLM1					GAK		SUFU
171	GPR135					GATA5		SYN3
172	GPR160					GCDH		TESC
173	GPR39					GDF1		TG
174	GPR44					GFRA2		TGM2
175	GRAMD1B					GINS4		TIMP2
176	GRIK5					GMPPA		TLE1
177	GRIN2A					GNA11		TLE3
178	GRIN2C					GNAT1		TLE6
179	GRM4					GOLGA4		TLL2
180	GTF2I					GPR160		TM6SF1
181	GUCY2D					GPR39		TMC6
182	HDAC7					GPR44		TMEM100
183	HEATR2					GPRIN2		TNS1
184	HHEX					GRAMD1B		TNS3
185	HIPK2					GRASP		TP53AIP1
186	HIVEP3					GRIN2C		TSPAN14
187	HK1					GRM4		TTYH2
188	HPCAL1					GTF3C4		UBXN10
189	HPDL					GUCY2D		UMODL1
190	HPS1					HEATR2		VANGL1
191	HPS4					HIPK2		WEE1
192	HR					HK1		WLS
193	HRNBP3					HOXB1		XYLT1
194	IGF1R					HPDL		ZBTB38
195	IGSF8					HPS1		ZC3H12D
196	IGSF9B					HPS4		ZNF395
197	IKBKB					HRNBP3		ZNF423
198	IL17D					HS3ST1		ZNF438
199	IL34					HSD11B1L		ZNF503
200	IP6K2					HSPA12B		ZNF664
201	IRS2					HSPB9		AHNAK2
202	ISLR2					IFFO2		ARHGEF16
203	ITGA9					IFITM1		CBX2
204	IZUMO1					IGSF8		CDC42EP4
205	JARID2					IKBKB		DNAH10
206	JAZF1					IL16		GIPC1
207	KBTBD11					IL17D		GRAMD4
208	KCNA1					IRF6		HSPG2
209	KCNC1					IRF7		MAD1L1
210	KCNH1					ITGA3		MPP7
211	KCNJ12					ITGAL		PLAC9
212	KCNJ9					ITM2B		PLEKHG1
213	KCNK9					IZUMO1		PNPLA7
214	KCTD5					JAK1		SYNPO
215	KDM4B					JARID2
216	KIAA0427					JPH4
217	KIAA0513					JRK
218	KIAA0562					KAZ
219	KIAA0564					KBTBD13
220	KIAA0802					KCNA1
221	KIAA1161					KCNA3
222	KIF16B					KCNC1
223	KIF5C					KCNC3
224	KLF13					KCNF1
225	KLHL26					KCNIP3
226	KLHL3					KCNJ9
227	KLHL34					KCNK1
228	LDLRAP1					KCNK9
229	LHFP					KCNQ2
230	LHFPL2					KIAA0182
231	LHX6					KIAA0513
232	LOC100129637					KIAA0802
233	LOC100130238					KIAA1530
234	LOC100130872					KIAA1875
235	LOC100130872-SPON2					KIF3C
236	LOC100292680					KIF5C
237	LOC145845					KIT
238	LOC285796					KLF11
239	LOC619207					KLF2
240	LRP1					KLHDC7A
241	LRRC14B					KLHL34
242	LRRC4					L1CAM
243	LRRC41					LAMC2
244	LSM4					LCOR
245	LY6E					LDLRAP1
246	MAML1					LDOC1L
247	MAML3					LEFTY2
248	MAN1C1					LEP
249	MAP1S					LHX6
250	MAPK4					LIN7A
251	MAPK8IP3					LOC100292680
252	MAPT					LOC157627
253	MCF2L					LOC254559
254	MDM2					LOC388692
255	MED15					LOC402778
256	MEGF11					LPIN1
257	MEIS1					LRFN3
258	MGAT3					LRFN4
259	MGLL					LRRC14
260	MICAL2					LRRC4
261	MICAL3					LRSAM1
262	MIR496					LSM4
263	MMP17					LTB4R
264	MMRN2					LTBP3
265	MN1					LY6E
266	MOV10L1					MAML1
267	MRPS5					MAP1S
268	MSRA					MAPK8IP3
269	MTUS1					MCF2L
270	MUC4					MDFI
271	MYBBP1A					ME1
272	NADK					MEGF11
273	NAPA					MEX3B
274	NCAPD3					MFSD6L
275	NCAPH2					MGAT3
276	NCK2					MGRN1
277	NDRG4					MICAL2
278	NEBL					MICAL3
279	NEURL					MIDN
280	NOTCH2					MIR193A
281	NPR2					MIR365-2
282	NPTX1					MKX
283	NRN1					MLNR
284	NSUN2					MMP17
285	NTRK3					MN1
286	NUP85					MOV10L1
287	OLFM1					MRPS5
288	OSBPL10					MSRA
289	OSBPL2					MTMR7
290	P4HTM					MTSS1
291	PACS1					MTUS1
292	PAK4					MUC4
293	PCDHAC2					MXD4
294	PCSK9					MYBBP1A
295	PCYT2					MYH9
296	PDE4DIP					MYO7B
297	PDXDC1					MYT1
298	PER3					MYT1L
299	PHACTR3					NAPA
300	PIAS4					NAPRT1
301	PILRA					NAV2
302	PIP5K1C					NCLN
303	PISD					NCRNA00029
304	PKD1					NEK4
305	PLEC					NEURL
306	PLEKHH3					NFE2L3
307	PLEKHM2					NHLH1
308	PLXNA2					NIPAL3
309	POLE					NKAIN3
310	POLR1D					NOXO1
311	POLR2I					NPTX1
312	POM121L1P					NR1D1
313	PPFIA4					NR4A1
314	PPP2R1B					NRXN2
315	PPP2R2C					NSD1
316	PQLC2					NUP85
317	PRDM2					ODZ3
318	PRKAG2					OSBPL2
319	PRKCDBP					PACS1
320	PRKCZ					PANK4
321	PRKD2					PAQR6
322	PRKDC					PARP10
323	PRKRIP1					PARP12
324	PRRT1					PCDHA5
325	PTCH1					PCDHAC2
326	PTK2					PCDHGC4
327	PTK2B					PCSK1N
328	PYGB					PCSK9
329	QSOX2					PDLIM7
330	RAB11FIP3					PDPK1
331	RAB40C					PEAR1
332	RAI1					PER3
333	RALGAPA2					PGP
334	RALGDS					PHACTR3
335	RALY					PHYHIP
336	RAPGEF1					PI4KA
337	RASGEF1C					PIAS4
338	RASGRF1					PIGZ
339	RAX					PILRB
340	RB1CC1					PIP5K1C
341	RBP3					PIP5KL1
342	RGMA					PISD
343	RIMS4					PKD1
344	RNF112					PLCH2
345	RNF144A					PLEKHH3
346	RNF150					PLXNA2
347	RNGTT					PLXNB2
348	ROGDI					PNPLA6
349	RREB1					POLR1D
350	RTN4R					POLR2I
351	SALL3					POM121L1P
352	SAMD14					PPAPDC3
353	SC65					PPFIA4
354	SCAMP4					PPP1R3G
355	SCARF2					PPP2R1B
356	SCN1B					PPP2R2C
357	SCNN1A					PRDM8
358	SDCCAG8					PRKAG2
359	SDF4					PRKCDBP
360	SDHAP2					PRKCZ
361	SDK2					PRKD2
362	SEC14L1					PRKRIP1
363	SFRP1					PROCA1
364	SGK223					ProSAPiP1
365	SH3BP5					PRPH
366	SHANK3					PRRT1
367	SIDT1					PSKH2
368	SIN3B					PTPRN2
369	SIRPA					PVRIG
370	SLC12A2					PYGB
371	SLC15A3					RAB11FIP3
372	SLC20A2					RAI1
373	SLC25A22					RALGDS
374	SLC2A8					RAP1GAP2
375	SLC43A2					RAPGEF1
376	SLC9A8					RASGEF1C
377	SLCO3A1					RIN3
378	SLIT3					RNF112
379	SMAD7					RNF150
380	SMCR7L					RNF186
381	SNAP25					RNF5P1
382	SNN					ROBO2
383	SNX18					RPP25
384	SNX30					RPS6KA4
385	SOBP					RTN4R
386	SOLH					RUSC1
387	SPINT2					RYR2
388	SPOCK2					SBF1
389	SPTB					SCARF2
390	SPTBN2					SCN1B
391	SRCAP					SCT
392	SRCIN1					SDCCAG8
393	SREBF2					SDF4
394	SRGAP2					SEC14L1
395	SS18L1					SELO
396	SSBP3					SEMA3B
397	SSH1					SEMA6C
398	ST5					SH3BP5
399	STARD10					SHANK3
400	STAT2					SHC3
401	STK10					SHISA6
402	STMN4					SIDT1
403	STRADA					SIGLEC1
404	STX16					SIX2
405	STX1B					SKI
406	STXBP1					SLC22A11
407	SUMO3					SLC25A22
408	SUN1					SLC2A8
409	SUSD2					SMCR7L
410	SVIL					SNAP25
411	SYN2					SOBP
412	SYNGR1					SOLH
413	TBC1D16					SPEF1
414	TBC1D17					SPEN
415	TBC1D24					SPINT2
416	TBC1D9					SPTBN2
417	TBC1D9B					SRCAP
418	TCF7					SRCIN1
419	TCP11					SREBF2
420	TECPR2					SRGAP2
421	TECR					SSH1
422	TEF					ST14
423	TERT					ST5
424	TFAP2C					ST8SIA5
425	THAP4					STARD10
426	THRA					STK11
427	THSD4					STK25
428	TIAM1					STRADA
429	TIMM13					STX16
430	TMCC2					STX1B
431	TMEM175					STXBP1
432	TMEM178					SUMO3
433	TMEM63C					SUN1
434	TMOD1					SUV420H2
435	TNR					TACSTD2
436	TOLLIP					TBC1D17
437	TOM1L2					TBC1D24
438	TPCN2					TBC1D9B
439	TPM4					TBX1
440	TPRN					TCEA2
441	TRAPPC9					TECR
442	TRIM17					TEX2
443	TRIM32					TFAP2C
444	TRIM71					THSD1P1
445	TRIO					THSD4
446	TRMT61A					TIAM1
447	TRRAP					TIGD3
448	TSHZ1					TMCC2
449	TSPAN1					TMCO3
450	TSPAN5					TMEM30B
451	TSPAN9					TMEM63C
452	TSPYL1					TMEM88
453	TSSK6					TNR
454	TTC7B					TNRC18
455	TUBB4					TOLLIP
456	TUBGCP6					TOM1L2
457	UBASH3B					TPCN1
458	UBE2I					TRIO
459	UBE2QL1					TRPM4
460	UBE4B					TRRAP
461	UBR1					TSPAN4
462	UBR4					TSPAN9
463	UNC5B					TSSC1
464	USP35					TTC22
465	VPS53					TTC7B
466	VWF					TUBB4
467	WBP2NL					TUBGCP6
468	WDR20					UBASH3B
469	ZBTB46					UBE2I
470	ZC3H7B					UBE2QL1
471	ZCCHC14					UNC5B
472	ZHX2					USP20
473	ZNF236					USP35
474	ZNF444					UTS2R
475	ZNF511					VIPR2
476	ZNF598					VPS18
477	ZNF827					VSIG2
478	ZSCAN18					VWF
479	ZYX					WDR20
480						WDR86
481						WHSC1
482						WHSC2
483						WNK4
484						ZAR1
485						ZBTB40
486						ZBTB46
487						ZBTB7A
488						ZC3H7B
489						ZDHHC22
490						ZNF219
491						ZNF444
492						ZNF467
493						ZNF511
494						ZNF598
495						ZNF70
496						ZNF862
497						ZYX
498						ADAMTS2
499						ADARB2
500						ALDH1L1
501						ANGPTL7
502						APOL5
503						BAIAP2
504						C17orf104
505						COL5A1
506						FAM100A
507						GFOD1
508						GPR84
509						KREMEN2
510						LOC619207
511						MARK1
512						MGAT5B
513						PNPLA2
514						RTN4RL1
515						SNAPC4
516						SPATC1
517						SPEG
518						TBCD
519						TFDP1
520						THOP1
521						TMEM8A
522						TSC2
