# Supplementary material for: Epigenetic Alterations of Repeated Relapses in Patient-matched Childhood Ependymomas
Source: Nat Commun. 2022 Nov 5;13:6689. doi: 10.1038/s41467-022-34514-z (PMC9637194; doi:10.1038/s41467-022-34514-z)
Supplement: Supplementary file 12 — Supplementary Data 9 [file 41467_2022_34514_MOESM12_ESM.xlsx]

## Sheet: Sheet1
Supplementary Data 9. List of DNA methylation booster associated genes that were maintained or lost in the matching PDOX models in RELA and PFA ependymomas.
	RELA Patient Tumors					PFA Patient Tumors
	HyperDMRs_associate_genes		HypoDMRs_associate_genes			HyperDMRs_associate_genes		HypoDMRs_associate_genes
No.	Maintained in PDOX	Lost in PDOX	Maintained in PDOX	Lost in PDOX		Maintained in PDOX	Lost in PDOX	Maintained in PDOX	Lost in PDOX
Column1	Column2	Column3	Column4	Column5	Column6	Column7	Column8	Column9	Column10
1	ANKRD43	AANAT	ARHGAP25	C20orf195		ADM2	AK7	ABCC3	ATAD3A
2	ASB10	ADCY2	CNN1	C21orf63		AJAP1	C2orf55	ABR	C10orf108
3	BANK1	ANKRD33B	CPAMD8	C9orf91		ALLC	DRD1	ACMSD	C10orf122
4	C13orf33	ASTN1	DRD2	CACNG2		ALPK3	FIGLA	ADAMTSL5	C21orf56
5	CCR10	B3GNT6	EMID1	CD82		ANKRD33	GPR144	ADCYAP1R1	CA5B
6	CTCFL	BLCAP	FADS2	FAM189A1		ANKRD43	LCK	AGPAT2	CBX2
7	CYB5A	C16orf11	GNA15	FCAR		ATP8A2	MAGEE1	AHNAK	CDC42EP4
8	DES	CABLES1	KISS1	IGFBP2		BANK1	NGF	AIF1L	DNAH10
9	DLGAP4	CACNB4	PLEKHG1	ITGB2		C13orf33	PITX3	AKAP13	DNMBP
10	IRF2	CD6	TLE1	LHPP		C17orf107	SLC16A11	ALDH3A1	EGFLAM
11	KIAA1614	CLEC4A		LOC285768		C1orf69	TCIRG1	AMOTL1	FUBP3
12	KLF11	CMYA5		LOC63930		C1orf92	TMEM200B	AMZ1	GIPC1
13	MFI2	CNPY1		LRTM2		C2orf65	ZNF541	ARHGAP25	GRK5
14	MIR543	CORO2B		PDXK		C5orf39		ASPM	IQGAP1
15	NCDN	DACT3		PTPRT		CACNA2D4		ATCAY	LIPC
16	PRDM13	DCHS2		SALL1		CCDC3		AXIN2	LLGL1
17	SFMBT2	DGKA		SLC12A5		CLDN23		BBX	MAD1L1
18	SLC45A3	DKFZp566F0947		SLC5A5		CLEC3B		BMF	MARCH2
19	SMTN	DNASE1L2		SNCB		COL14A1		BTBD9	MARCH8
20	SPEG	EEF2K		STRN4		CPAMD8		C10orf93	MPP7
21	TMEM30B	ESRP2		TBC1D10C		CPLX1		C11orf45	NTSR1
22	UCK1	FAM100A		TRPV4		CRMP1		C11orf66	PLAC9
23	WAC	FAM129B		TSPAN14		DCAF12L1		C14orf64	PRTFDC1
24	WWC3	FASN		VAV1		DCHS2		C21orf63	RGS14
25	ZNF232	FLNA		ZNF775		DDN		C21orf70	SLC22A23
26		GNAS				EHD1		C22orf15	SORCS2
27		GPER				ELMO1		C7orf51	SSTR5
28		HEYL				EPCAM		C9orf116	ST3GAL4
29		HSPA7				EPS8L2		C9orf117	SYT17
30		HSPB9				ESYT3		C9orf24	THADA
31		IRX6				FAM171A2		C9orf47	ZFHX3
32		ITGAL				FAM59B		CABP7
33		JAG2				FCGBP		CACNA1C
34		KCNS1				FGF5		CACNA2D3
35		KIAA0146				FIGNL2		CAPS
36		KLB				FLJ12825		CARD14
37		KLF2				FLJ40504		CCDC8
38		LAMA3				FOXD4		CCDC88C
39		LASS3				FOXE3		CENPO
40		LOC100130522				FOXH1		COPE
41		LOC221122				FRG2C		CREB3L3
42		LRBA				GDF6		CTNS
43		LRRK1				GGN		DBI
44		LTBP3				GJB6		DENND1A
45		MAN2B1				GPR25		DFNA5
46		MAP3K5				GRHL2		DHRS4L2
47		MFSD6L				GRM5		DISC1
48		MIR193A				HEPACAM		DLGAP1
49		MIR548F5				HTR1A		DSCAM
50		MLNR				IGSF9B		EGFR
51		MOBKL2C				INSRR		EHF
52		MTL5				IRX6		ELN
53		NCRNA00085				ITPKA		EML6
54		NEK4				KCNC4		ENOX1
55		NKD2				KCNG3		EPB41L4B
56		OLFM2				KCNQ4		EPHA2
57		OTUD7A				KLHDC7B		ERC2
58		PALLD				LAG3		EYA2
59		PAX6				LCNL1		FADS2
60		PDE2A				LFNG		FAM179A
61		PLCH2				LMX1A		FAM74A3
62		PPAPDC3				LOC284798		FBXW8
63		PPP1R14C				LOC340508		FHAD1
64		PRKG1				LOC440925		FLJ43860
65		RBM10				LRRFIP1		FOXJ1
66		RIN3				LRRN4		FOXP1
67		SCAPER				LYL1		FRMD4B
68		SH2B2				MPO		FXYD1
69		SHISA6				MYO16		GALNT2
70		SLC6A7				NCAN		GAS2L1
71		SMARCA2				NODAL		GFAP
72		SNX29				NR2F2		GLYCTK
73		SRGAP3				NR4A2		GNG11
74		STK11				OPLAH		GRIN1
75		TGFB1I1				PCDH19		GRIP2
76		TMEM151B				PCDHGC5		HAR1B
77		TNFRSF11A				PHLDB1		HMHA1
78		TRPM4				PHOX2A		HRH3
79		URGCP				PLCL2		IGF1R
80		VWA5B1				PLLP		INHBB
81		WDR83				PNMAL2		IQCK
82		WNK4				PODN		IQSEC1
83		XRCC3				POMC		ISLR2
84		ZBTB40				PON3		ITGAV
85		ZFP41				PPP1R13L		ITGB4
86		ZIC4				PRRT4		ITGB5
87		ZNF135				PRRX2		ITPK1
88		ZNF521				PSTPIP1		JAKMIP1
89		ZNF750				RIMS4		KAZALD1
90		ZNF837				RNF126P1		KIAA0556
91						SDR42E1		KIAA1409
92						SHH		KIAA1908
93						SHROOM1		KLK14
94						SLC10A4		LACE1
95						SLC16A3		LAMC3
96						SLC16A5		LCN12
97						SLC24A4		LGALS12
98						SP5		LGALS3BP
99						SPATA18		LOC100129066
100						STK10		LOC283731
101						SYT15		LOC90784
102						T		LOXL3
103						TCF4		LTBP4
104						TDGF1		MEIS3
105						TIMM13		MIR219-2
106						TMEM151B		MRVI1
107						TRIM59		MTA1
108						TSSK6		MUC2
109						UCKL1		MX2
110						ZDHHC19		MYH6
111						ZFP42		NCRNA00162
112								NCS1
113								NDUFA4L2
114								NEDD9
115								NELF
116								NFIA
117								NOTCH1
118								NTF3
119								ODF2
120								ODZ2
121								OTOS
122								PDE4D
123								PDZD2
124								PEX11A
125								PGPEP1
126								PHGDH
127								PITX1
128								PKIG
129								PLEKHA7
130								PLXNA1
131								PMEPA1
132								POU6F1
133								PPFIBP1
134								PRHOXNB
135								PRKCA
136								PRKCD
137								PRR25
138								RAB17
139								RACGAP1
140								RARB
141								RBP1
142								RHOV
143								RIN2
144								RNF157
145								S1PR1
146								SCARA3
147								SH3RF1
148								SH3RF3
149								SHB
150								SLC39A3
151								SLC41A3
152								SLC6A11
153								SLC6A13
154								SLC7A9
155								SLC9A3R2
156								SMARCA2
157								SNAI1
158								SPNS3
159								SPSB1
160								ST3GAL1
161								STON2
162								STX18
163								SUFU
164								TCF7L2
165								TET1
166								TG
167								THBS2
168								TJP2
169								TLE1
170								TLE2
171								TLN2
172								TM6SF1
173								TMC6
174								TMEM53
175								TNS3
176								TP53AIP1
177								TTYH2
178								UBXN10
179								UMODL1
180								UROC1
181								VAV2
182								VSTM2L
183								WIZ
184								WLS
185								WNT9A
186								ZC3H12D
187								ZHX3
188								ZNF423
189
190
191
192
193
194
195
196
197
198
199
200
201
202
203
204
205
206
207
208
209
210
211
212
213
214
215
216
217
218
