# Supplementary material for: Epigenetic Alterations of Repeated Relapses in Patient-matched Childhood Ependymomas
Source: Nat Commun. 2022 Nov 5;13:6689. doi: 10.1038/s41467-022-34514-z (PMC9637194; doi:10.1038/s41467-022-34514-z)
Supplement: Supplementary file 13 — Supplementary Data 10 [file 41467_2022_34514_MOESM13_ESM.xlsx]

## Sheet: Sheet1
Supplementary Data 10. Differentially expressed genes driven by DNA methylation boosters during ependymoma relapses.
	Gene Expression	DNA methylation
Gene	Log2(tumor/normal)	tumor - normal	strand
Column1	Column2	Column3	Column4
RELA tumors
PLEKHG1	1.23476	-0.4573	+
BANK1	-2.2443	0.515127	+
CYB5A	-1.30585	0.652427	-
DES	-3.5315	0.5782	+
DLGAP4	-1.99973	0.5461	+
MFI2	-1.51083	0.626607	-
NCDN	-3.12771	0.595233	+
SMTN	-1.21029	0.45808	+
UCK1	-1.52574	0.608247	-
WAC	-1.52455	0.77452	+
WWC3	-1.16767	0.636	+
PFA tumors
CAPS	10.0628	-0.5796	+
ALDH3A1	9.8535	-0.562527	-
FAM74A3	7.74874	-0.755227	+
FOXJ1	6.81837	-0.666907	-
C9orf116	6.77988	-0.615317	-
EHF	5.70737	-0.639463	+
FAM179A	5.58738	-0.62626	+
OTOS	4.66416	-0.613923	-
ABCC3	4.06397	-0.48057	+
ELN	3.8507	-0.4763	+
KLK14	3.46603	-0.630727	-
LGALS3BP	3.35575	-0.574033	-
MYH6	3.09936	-0.575853	-
PKIG	3.02316	-0.598937	+
EYA2	3.01676	-0.584557	+
COPE	2.99633	-0.582217	-
KAZALD1	2.81027	-0.453273	+
LGALS12	2.73066	-0.673363	+
IQCK	2.65121	-0.576197	+
CCDC8	2.48847	-0.505383	-
ODF2	2.21588	-0.57309	+
PLEKHA7	2.21298	-0.47361	-
DBI	2.16128	-0.72492	+
PMEPA1	2.13709	-0.460847	-
ITGB5	2.12949	-0.64875	-
TCF7L2	2.11934	-0.634417	+
SLC39A3	2.07843	-0.43927	-
EPHA2	1.97725	-0.493043	-
TMEM53	1.95353	-0.543183	-
UROC1	1.9532	-0.371323	-
TP53AIP1	1.94217	-0.5884	-
MTA1	1.83147	-0.33331	+
MX2	1.79014	-0.582517	+
STON2	1.73178	-0.72259	-
WIZ	1.67788	-0.47415	-
WNT9A	1.55199	-0.571783	-
KIAA0556	1.49167	-0.696523	+
TG	1.47567	-0.776553	+
ARHGAP25	1.42183	-0.748163	+
DENND1A	1.39605	-0.616777	-
SLC7A9	1.38647	-0.689877	-
ADCYAP1R1	1.38537	-0.671793	+
C9orf47	1.35839	-0.50868	+
CTNS	1.32998	-0.556327	+
PEX11A	1.30288	-0.600697	-
ZHX3	1.24955	-0.43503	-
STX18	1.2431	-0.689313	-
ZNF423	1.16627	-0.699167	-
ACMSD	1.16609	-0.871693	+
SLC41A3	1.16451	-0.516733	-
HMHA1	1.14925	-0.369987	+
C14orf64	1.12921	-0.5039	-
LTBP4	1.12039	-0.423503	+
POU6F1	1.09307	-0.680597	-
NDUFA4L2	1.05477	-0.690793	-
NOTCH1	1.04442	-0.46845	-
FADS2	1.02763	-0.57196	+
SUFU	1.02273	-0.66852	+
HTR1A	-10.7416	0.474683	-
GRM5	-8.30497	0.61698	-
FGF5	-7.34471	0.57251	+
ATP8A2	-7.32064	0.583643	+
LOC284798	-6.84215	0.630033	-
GPR25	-5.0473	0.534293	+
SDR42E1	-4.49722	0.516267	-
MPO	-4.006	0.43256	-
MYO16	-3.77775	0.496197	+
LRRN4	-3.74272	0.597483	-
SYT15	-3.61534	0.387857	-
ELMO1	-3.40804	0.620047	-
C17orf107	-3.33805	0.537013	+
SP5	-3.3345	0.540473	+
ESYT3	-3.28158	0.63476	+
CRMP1	-3.26239	0.669013	-
DCHS2	-3.11173	0.571247	-
PLCL2	-3.04483	0.62717	+
ZFP42	-2.73905	0.533887	+
PON3	-2.65701	0.540467	-
RIMS4	-2.63356	0.572803	-
TCF4	-2.57518	0.665773	-
TRIM59	-2.27426	0.549477	-
DCAF12L1	-2.27359	0.49404	-
INSRR	-2.18706	0.674133	-
EPCAM	-2.12625	0.43222	+
IGSF9B	-1.95998	0.567703	-
GRHL2	-1.94713	0.532477	+
LMX1A	-1.90143	0.59291	-
CPLX1	-1.77128	0.363637	-
AJAP1	-1.6568	0.609333	+
TMEM151B	-1.58991	0.50831	+
PODN	-1.34297	0.580767	+
NODAL	-1.29167	0.362813	-
GGN	-1.28658	0.4291	-
CCDC3	-1.26396	0.517417	-
KCNC4	-1.23859	0.511387	+
IRX6	-1.12049	0.619407	+
LFNG	-1.08213	0.477953	+
SHH	-1.0415	0.621153	-
FOXH1	-1.02107	0.54405	-
