# Supplementary material for: Epigenetic Alterations of Repeated Relapses in Patient-matched Childhood Ependymomas
Source: Nat Commun. 2022 Nov 5;13:6689. doi: 10.1038/s41467-022-34514-z (PMC9637194; doi:10.1038/s41467-022-34514-z)
Supplement: Supplementary file 15 — Source Data [file 41467_2022_34514_MOESM15_ESM.zip › SourceData.xlsx]

## Sheet: Sheet1
Fig1C.heatmap
	CpG	RELA1-R2	RELA1-R3	RELA1-R4	RELA1-R5	RELA1-R7	RELA2-P	RELA2-R1	RELA2-R2	RELA3-P	RELA3-R1	PFA1-R1	PFA1-R2	PFA1-R3	PFA1-R4	PFA2-R1	PFA2-R2	RELA4-P	RELA4-R1	RELA4-R3	RELA4-R4	PFA3-P	PFA3-R1	RELA5-P	RELA5-R1	PFA4-P	PFA4-R1	PFA5-R1	PFA5-R2	RELA-NonRecur	PFA-NonRecur
	chr10-100061624-100061626	0	0.25	0	0.0476	0.909	1	0.667	0.96	0.833	1	0.8	0.864	0.708	1	0.846	0.4	0.818	0.833	0.636	0.615	0.8	0.917	0.424	0.714	0.889	0.8	1	0.692	0.941	1
	chr10-101024004-101024006	0	0.3	0.0909	0.4	1	0.966	0.769	0.87	0.829	0.469	0.391	0.25	0.276	0.462	0.562	0.917	1	1	0.941	0.9	0.938	0.966	0.912	0.769	1	1	0.931	0.912	0.625	0.882
	chr10-101946830-101946832	0	0	0.375	0.308	0.65	0.167	0.733	0.667	0.278	0.786	0.263	0.308	0.13	0.933	0	0.0909	0.571	0.333	0.0625	0.667	0.667	0.75	0.16	0.19	0.867	0.4	0.857	1	0.692	0.778
	chr10-102419261-102419263	1	0.6	0.875	0.652	0	0.0455	0.0455	0	0.0625	0	0.0714	0	0	0.05	0	0.0465	0	0.0476	0	0.542	0.0385	0	0.0645	0	0.0476	0.0612	0.0625	0.0238	0	0
	chr10-102419290-102419292	1	0.571	0.824	0.739	0	0.0435	0.087	0.0294	0.0938	0.154	0	0	0.05	0.256	0.0526	0	0.105	0.2	0.364	0.348	0	0.0513	0	0.037	0	0.02	0.1	0.0465	0	0
	chr10-102419292-102419294	1	0.571	0.824	0.739	0	0	0	0.0588	0	0	0	0	0	0.075	0	0	0	0.05	0	0	0	0	0	0	0	0	0	0	0	0
	chr10-102419296-102419298	1	0.615	0.824	0.696	0	0	0.111	0	0.0645	0.04	0	0	0.211	0.103	0.0556	0	0.0526	0.15	0	0.227	0	0	0.0588	0	0	0	0	0	0.1	0
	chr10-102586659-102586661	0.773	0.32	0.9	0.571	0	0	0.0127	0	0	0.0714	0.02	0	0	0.0455	0	0	0.1	0.853	0.44	0.455	0	0	0.0233	0	0	0	0	0.385	0	0
	chr10-102586778-102586780	1	0.7	0.769	0.25	0	0.037	0.125	0	0	0	0	0	0	0.087	0.04	0	0	0.316	0	0.6	0	0	0.04	0	0.0909	0	0	0.143	0	0.111
	chr10-102587645-102587647	1	0.857	0.909	0.818	0.273	0.0526	0	0.0588	0	0	0	0	0	0	0	0	0	0.1	0	0	0	0	0	0	0	0	0	0	0.0833	0
	chr10-102587647-102587649	1	0.714	0.818	0.818	0	0	0	0.0588	0.2	0	0	0	0	0	0	0	0	0.111	0	0	0	0	0	0	0	0.0455	0	0	0	0
	chr10-102587650-102587652	1	0.857	0.909	0.636	0	0	0	0.0667	0	0	0	0	0	0	0	0	0	0.111	0	0	0	0	0	0	0.375	0	0	0	0	0
	chr10-102587653-102587655	1	0.857	0.909	0.727	0	0	0	0.0588	0	0	0	0	0	0	0	0	0	0.1	0	0	0	0	0	0	0	0	0	0	0	0
	chr10-102587666-102587668	1	0.857	0.636	0.818	0	0	0	0.0588	0	0	0	0	0	0	0	0	0	0.1	0	0	0	0	0	0	0	0	0	0	0	0
	chr10-102587676-102587678	1	0.857	0.818	0.818	0	0	0	0.0588	0	0	0	0	0.154	0	0	0	0	0.1	0	0	0	0	0	0	0	0	0	0	0	0
	chr10-102743096-102743098	0	0.294	0.4	0.214	1	0.955	1	0.92	1	1	1	0.967	1	1	0.958	0	0.682	1	1	0.667	0.769	1	1	0.846	1	1	0.857	1	1	0.5
	chr10-102807899-102807901	0.714	0.875	1	0.692	0.25	0.391	0	0	0.0588	0	0.368	0.588	0.2	0.318	1	0.214	0.824	0.8	0.769	1	1	0.971	0.348	0.917	1	0.6	0.786	0.857	0.125	0.963
	chr10-102807906-102807908	0.5	0.875	0.875	0.769	0	0.5	0	0	0.0588	0.0714	0.333	0.278	0.214	0.087	1	0	0.875	0.8	0.769	1	1	0.971	0.348	0.75	1	0.6	0.786	1	0	0.742
	chr10-102807908-102807910	0.875	0.875	1	0.846	0.0909	0.583	0.0476	0	0.118	0	0.474	0.588	0.267	0.0909	0.941	0.133	0.824	0.8	0.769	1	1	0.971	0.391	0.917	1	0.6	0.714	1	0	0.969
	chr10-102807913-102807915	0.875	0.875	1	0.846	0.462	0.833	0.0476	0	0.176	0.0714	0.389	0.556	0.267	0.348	0.941	0.143	0.765	0.6	0.692	1	0.857	0.943	0.522	0.917	1	0.6	0.786	1	0.111	0.974
	chr10-102807923-102807925	0.556	0.733	0.75	0.778	0	0.333	0.0714	0	0.185	0.0455	0.462	0.429	0.44	0.0789	0.762	0	0.84	0.667	0.682	0.95	0.895	0.977	0.286	0.933	1	0.667	0.765	1	0	0.949
	chr10-102808076-102808078	0.929	0.765	1	0.625	0	0.478	0.158	0	0.0526	0	0.2	0.19	0.241	0.0345	0.833	0	0.911	0.957	0.778	0.692	0.926	0.927	0.471	0.741	0.9	0.897	0.867	0.957	0	1
	chr10-102808079-102808081	0.929	0.312	0.955	0.625	0.1	0.227	0.158	0	0.0526	0	0.25	0.381	0.25	0.107	0.96	0	0.964	0.913	0.778	0.731	0.926	1	0.567	0.926	0.9	0.897	0.933	0.936	0	0.714
	chr10-102808082-102808084	0.929	0.438	1	0.625	0	0.217	0.105	0	0.0526	0.133	0.0667	0.0952	0.207	0.0345	0.68	0	0.893	1	0.778	0.692	0.926	1	0.412	0.778	0.9	0.897	0.8	0.979	0	1
	chr10-102808085-102808087	0.929	0.647	1	0.667	0	0.364	0.158	0	0.0526	0.103	0.4	0.19	0.276	0.259	0.913	0	0.946	0.955	0.875	0.731	1	1	0.455	0.923	0.933	0.897	0.867	0.915	0	1
	chr10-102808094-102808096	0.929	0.706	1	0.667	0	0.476	0.211	0	0.0526	0	0.2	0.238	0.207	0.25	0.8	0	0.941	0.952	0.778	0.708	0.923	1	0.452	0.917	0.897	0.852	0.769	0.95	0	1
	chr10-102821838-102821840	0.938	0.727	0.846	0.629	0.806	1	0.793	0.763	0.281	0.942	0.946	0.939	0.899	0.983	0.0429	0.85	0.444	0.255	0.154	0.348	0.245	0.113	0.66	0.143	0.12	0.145	0.4	0.1	1	0
	chr10-102821847-102821849	1	0.818	0.949	0.886	0.889	1	0.793	0.949	0.281	0.957	0.946	0.97	0.975	0.983	0.0857	1	0.426	0.273	0.192	0.622	0.396	0.143	0.7	0.116	0.2	0.229	0.4	0.267	1	0
	chr10-102821862-102821864	1	0.667	0.923	0.781	0.694	0.897	0.621	0.695	0.25	0.942	0.868	0.941	0.922	0.966	0.132	0.789	0.278	0.17	0.212	0.422	0.308	0.161	0.684	0.119	0.233	0.0127	0.0833	0.169	1	0.1
	chr10-102845376-102845378	0.273	0.308	0.1	0.12	0.154	0.0303	0.283	0.562	0.649	0.156	0.0385	0.0833	0.222	0.0513	0.138	0.85	0.857	1	0.9	0.963	0.758	0.902	0.5	0.565	0.283	0.185	0.941	1	0	0.9
	chr10-102900026-102900028	0.222	0	0.2	0	1	1	0	0.955	0	0.75	0.706	0.7	0.739	0.0714	0.0588	0	0	0.667	0	0	0	0	0	0	0	0	0	0	0.545	0
	chr10-102900047-102900049	0.0952	0	0.0667	0	0.933	0.872	0.0161	0.957	0.36	0.738	0.833	0.821	0.733	0.246	0.0612	0.0256	0.0893	0.5	0	0.0303	0	0	0	0.0357	0	0.043	0.228	0.0513	0.5	0
	chr10-102900079-102900081	0	0	0	0	0.871	0.882	0.0179	0.73	0.419	0.491	0.882	0.909	0.514	0.0806	0.0962	0	0.0339	0.143	0	0.0606	0.0294	0.0182	0.0357	0.0714	0	0.0548	0	0.133	0.462	0
	chr10-102900114-102900116	0	0	0	0	0.88	0.957	0	0.263	0.583	0.467	0.895	0.9	0.615	0.118	0.037	0	0	0	0	0.0968	0.0455	0.0323	0	0	0	0	0	0.037	0.3	0.0357
	chr10-102900117-102900119	0	0	0	0	0.92	0.957	0.0323	0.85	0.6	0.733	0.947	0.9	0.731	0.206	0.0741	0	0.0513	0.273	0	0	0.0455	0.0333	0.0645	0	0	0	0	0.037	0.353	0.0667
	chr10-102900119-102900121	0	0	0	0	0.76	0.957	0	0.75	0.64	0.733	0.947	0.9	0.76	0.121	0.0741	0	0.0263	0.182	0	0.0938	0.0455	0.0323	0.0645	0	0	0	0	0.037	0.333	0
	chr10-102900122-102900124	0	0	0	0	0.96	0.957	0	0.9	0.6	0.786	0.947	0.9	0.731	0.235	0.04	0	0.0263	0.273	0	0.0625	0.0455	0.0323	0.0938	0.05	0	0	0	0.037	0.389	0
	chr10-102900152-102900154	0	0	0	0.0263	0.886	0.894	0.0429	0.825	0.455	0.682	0.83	0.768	0.523	0.155	0.18	0	0.0339	0.383	0	0.0196	0.0417	0.0147	0.0247	0	0.0164	0.0396	0.0649	0.0179	0.125	0.0294
	chr10-102900167-102900169	0	0	0.0417	0	0.933	0.944	0.0545	0.935	0.45	0.742	0.895	0.773	0.588	0.242	0.167	0	0.104	0.39	0	0.0882	0	0	0.0462	0	0.0196	0.026	0.117	0.0682	0.125	0
	chr10-102900178-102900180	0	0	0.0357	0	0.775	0.827	0.0741	0.841	0.394	0.714	0.891	0.754	0.655	0.233	0.138	0	0.0154	0.32	0	0.0192	0.0652	0	0	0	0.0303	0.0182	0.137	0.0645	0.222	0.0417
	chr10-102900220-102900222	0	0.273	0	0.429	0.8	0.696	0.139	1	0.424	0.5	0.941	0.579	0.71	0.194	0.133	0	0.0435	0.2	0.0625	0.0909	0	0.0625	0.025	0	0	0	0.1	0.0455	0.667	0
	chr10-102906318-102906320	0.08	0	0.0588	0.0645	0.2	0.516	0.0488	0	0.0909	0.0769	0.219	0.154	0.103	0.339	0.756	0	0.339	0.625	0.609	0.926	0.949	0.955	0.0615	0.5	0.368	0.143	0.429	0.531	0	0.333
	chr10-102906350-102906352	0	0	0.0667	0	0	0.133	0.0385	0.0417	0	0.0303	0.13	0.2	0	0.4	0.895	0.0312	0.636	0.619	0.545	0.357	0.871	0.894	0.0435	0.579	0.346	0.0312	0.5	0.577	0	0.435
	chr10-102906422-102906424	0	0	0	0	0	0.625	0.1	0.0667	0.037	0.0556	0	0.0556	0	0.103	0.375	0	0.0526	0.353	0.714	0.692	0.875	0.966	0	0.529	0.0455	0	0.0455	0.667	0	0.0833
	chr10-102906502-102906504	0	0	0.0667	0	0.0526	0	0	0	0	0.0833	0	0.0714	0.05	0.242	0.579	0	0.194	0.469	0.895	0.567	0.769	1	0	0.528	0.308	0	0.367	0.717	0	0.286
	chr10-102906504-102906506	0	0	0	0	0.05	0	0	0	0.037	0.0417	0	0	0.05	0.303	0.421	0	0.29	0.375	0.895	0.552	0.846	1	0	0.405	0.4	0	0.6	0.6	0	0.375
	chr10-102906605-102906607	0	0.0909	0	0	0	0	0.0435	0	0	0	0	0	0	0.357	0.565	0	0.409	0.611	0.769	0.706	0.909	1	0.1	0.429	0.429	0	0.154	0.514	0.0769	0.526
	chr10-102982157-102982159	0.429	0.727	0.824	0.583	0.25	0.567	0.143	0.292	0.214	0.258	0.882	0.632	0.824	0.76	0.952	0.111	0.222	0.684	0.1	0.619	0	0.08	0.0857	0.154	0	0.027	0.406	0.087	0.25	0.0435
	chr10-102983057-102983059	0.111	0.833	0.2	0.667	0	0	0	0	0.433	0.115	0.667	0.385	0.688	0.88	0.952	0.0556	0	0	0	0	0.105	0.0606	0	0.0833	0.08	0.04	0	0	0	0
	chr10-102983064-102983066	0.5	0.8	0.286	0.706	0	0.0952	0.118	0	0.435	0.273	0.9	0.75	0.583	0.857	0.941	0	0	0	0	0.0667	0	0.0833	0	0.0833	0	0.05	0	0	0	0
	chr10-102983128-102983130	0.25	0.4	0.524	0.643	0	0	0	0	0.423	0.0256	0.188	0.583	0.767	0.889	0.893	0.05	0	0.04	0.172	0	0	0	0.0303	0	0	0	0.0263	0.306	0	0
	chr10-102983134-102983136	0.5	0.4	0.667	0.857	0	0.0526	0	0	0.442	0.132	0.4	0.583	0.837	0.889	0.893	0.1	0.025	0.0833	0.207	0	0	0	0.0312	0.222	0	0.0217	0.0263	0.303	0.133	0
	chr10-102983159-102983161	0.5	0.5	0.524	0.714	0	0.0952	0.0811	0	0.365	0	0.312	0.667	0.767	0.852	0.857	0.1	0	0.04	0.0714	0	0.0769	0	0.121	0	0	0	0.0789	0.0833	0.2	0
	chr10-102983168-102983170	0.714	0.5	0.684	0.8	0	0.0625	0.296	0.087	0.308	0	0.375	0.5	0.742	0.913	0.882	0	0.103	0	0.037	0	0	0	0.182	0	0.235	0.128	0.121	0.125	0.0526	0.0345
	chr10-102985903-102985905	0.583	0.889	1	0.647	0	0.286	0.0385	0.31	0.368	0.15	0.889	0.769	0.792	0.579	0.211	0	0.115	0	0	0	0.0769	0	0.0714	0.1	0	0.0526	0.0714	0.308	0	0
	chr10-102985913-102985915	0.9	0.889	0.923	0.588	0.222	0.238	0.0769	0.4	0.474	0.15	0.889	0.846	0.75	0.474	0.211	0	0.0385	0.0588	0	0.0833	0.0769	0	0.0333	0.1	0	0.0526	0.0345	0.0714	0.278	0
	chr10-102985948-102985950	0.875	0.8	0.6	0.833	0	0.125	0	0.25	0.143	0.222	0.762	0.857	0.571	0.474	0.19	0.0769	0.0541	0	0	0.222	0.1	0.0857	0.0769	0.0385	0	0	0.0312	0.286	0.0526	0
	chr10-102986685-102986687	0.606	0.486	0.781	0.627	0.0833	0.0805	0.0989	0.333	0.458	0.155	0.803	0.868	0.635	0.375	0.0471	0.008	0.065	0.0099	0	0	0.0333	0.0988	0	0	0.0082	0.0276	0.0769	0.0206	0	0.286
	chr10-102986965-102986967	0.417	0.667	0.75	0.619	0	0.115	0	0.409	0.424	0.234	0.957	0.871	0.682	0.417	0.2	0	0.0357	0.0588	0	0	0	0.158	0	0.0625	0	0	0	0.154	0	0
	chr10-102986972-102986974	0.682	0.294	0.75	0.833	0	0.135	0.0545	0.333	0.4	0.14	0.966	0.897	0.643	0.463	0.129	0	0	0	0	0	0.0968	0	0.0222	0	0	0.0345	0	0.0769	0	0
	chr10-102986983-102986985	0.81	0.588	0.75	0.708	0.0385	0.256	0.0545	0.323	0.444	0.179	0.931	0.925	0.69	0.473	0.129	0.0345	0.0417	0.0741	0.263	0.0556	0	0	0.133	0.0345	0.0667	0.0667	0.0238	0.25	0.1	0
	chr10-102986987-102986989	0.429	0.588	0.806	0.792	0.08	0.256	0.0364	0.355	0.422	0.246	0.931	0.95	0.69	0.528	0.161	0	0.128	0.0741	0.25	0	0.0333	0	0.0667	0.0345	0.0227	0.0833	0.025	0.308	0	0
	chr10-102987003-102987005	0.682	0.438	0.778	0.875	0.0385	0.513	0.111	0.433	0.511	0.386	0.966	0.923	0.628	0.509	0.161	0.0714	0.167	0	0	0	0.133	0.167	0.0444	0.1	0.114	0.0667	0.0952	0.15	0.333	0
	chr10-102987015-102987017	0.818	0.556	0.607	0.75	0.125	0.316	0.05	0.389	0.593	0.188	1	0.875	0.533	0.583	0.222	0.231	0.0588	0.0455	0.143	0	0	0.1	0.1	0.05	0.0435	0.0286	0.0455	0.05	0	0.0833
	chr10-102987040-102987042	0.4	1	0.478	0.471	0.0625	0.111	0.0204	0.261	0.452	0.0385	0.719	0.759	0.514	0.273	0.122	0	0	0	0	0	0	0	0	0	0	0	0	0.037	0	0
	chr10-102996139-102996141	0.778	0.571	0.75	0.818	0.0667	0.302	0	0.359	0.4	0.211	0.868	0.842	0.769	0.913	0.957	0.172	0.15	0.793	0.571	0.828	0.0811	0.971	0.0308	0.333	0.0857	0.0282	0.0189	0.5	0	0
	chr10-102996463-102996465	0.833	0.786	0.95	0.792	0.1	0.105	0.0345	0.379	0.333	0.154	0.8	0.773	0.688	0.757	0.966	0	0.0323	0.783	0.6	0.667	0	1	0	0.318	0.0385	0	0.0294	0.5	0	0.0385
	chr10-102998378-102998380	0.917	0.667	0.909	0.6	0.0625	0.364	0.133	0.455	0.222	0.438	0.143	1	0.621	0.789	0.947	0.125	0.318	0.556	0.5	0.5	0.312	1	0	0	0.238	0.0667	0	0.778	0.143	0.364
	chr10-102998402-102998404	1	0.75	0.85	0.588	0.107	0.381	0.0513	0.32	0.265	0.275	0.533	0.95	0.683	0.621	0.879	0.176	0.167	0.654	0.615	0.441	0.143	0.9	0.027	0.368	0.404	0.0312	0.0682	0.553	0	0.1
	chr10-102998411-102998413	0.786	0.692	0.9	0.588	0.115	0.333	0	0.44	0.314	0.314	0.571	0.95	0.585	0.69	0.844	0	0.0714	0.577	0.538	0.147	0.0741	0.86	0	0.368	0.261	0.0317	0	0.895	0	0.429
	chr10-104000553-104000555	0.8	0.455	0.632	0.714	0	0.133	0	0	0.0345	0.0435	0.0385	0.161	0.0952	0.0333	0.0357	0.0857	0.273	0.393	0.818	0.765	0.667	0.85	0.191	0.6	0.0455	0	0.375	0.857	0	0.417
	chr10-104000586-104000588	0.571	0.583	0.619	0.64	0	0.957	0	0.3	0.125	0.241	0.0323	0.143	0.524	0.0732	0.037	0.12	0.529	0.545	0.867	0.667	0.667	0.865	0.113	0.793	0.394	0.818	0.5	0.75	0	0.625
	chr10-104176705-104176707	0	0.182	0.684	0.944	1	1	1	0.842	0.619	0.381	0.95	0.692	0.824	0.476	0.688	1	0.621	0.8	0.158	0.474	0.632	0.59	0.769	0.526	0.5	0.0909	0.529	0.722	0	0.7
	chr10-105344310-105344312	0.833	0.636	0.96	0.667	0.333	0.921	0.0213	0.636	0	0.212	0.133	0.783	0.484	0.897	1	0.0526	0.293	0.773	0.789	0.607	0.654	1	0.111	0.774	0.24	0.0588	0.424	1	0.2	0.75
	chr10-105344410-105344412	0.5	0.154	0.462	0.286	0.238	1	0.0385	0.333	0	0.179	0.278	0.682	0.55	0.622	0.977	0	0.0769	0.5	0.8	0.905	0.818	0.955	0.286	0.917	0.16	0	0.0625	0.75	0	0.0625
	chr10-105344415-105344417	0	0.231	0.545	0.231	0.143	0.971	0.037	0.704	0	0.179	0.529	0.905	0.75	0.812	0.976	0	0.16	0.824	0.828	0.905	0.719	0.978	0.414	0.88	0.333	1	0.188	0.793	0.105	0.118
	chr10-105344481-105344483	0.167	0.667	0.222	0.286	0.308	0.923	0	0.7	0	0.107	0.486	0.7	0.529	0.688	0.913	0.125	0.0526	0.923	0.5	0.882	0.625	0.848	0.229	0.722	0.185	0.65	0.159	0.714	0.0769	0
	chr10-105344492-105344494	0.833	0.714	0.278	0.5	0.143	1	0	0.393	0.0385	0.0714	0.471	0.3	0.529	0.633	1	0.267	0.194	0.917	0.417	0.882	0.741	1	0.318	0.812	0.417	0.316	0.0714	0.714	0.214	0.357
	chr10-105344494-105344496	0.444	0.429	0.333	0.429	0.429	1	0	0.483	0	0.111	0.5	0.9	0.559	0.633	0.957	0.375	0.132	0.917	0.545	0.882	0.556	0.857	0.341	0.688	0.217	0.316	0.122	0.714	0.231	0
	chr10-105344505-105344507	0.833	0.625	1	0.692	0.333	1	0.15	1	0	0.519	1	1	0.788	0.957	0.833	0.111	0.4	0.75	0.714	0.92	0.619	1	0.286	0.857	0.562	0.545	0.238	1	0.455	0.0667
	chr10-105344512-105344514	0.833	0.75	1	0.692	0.125	0.8	0	0.75	0	0.148	0.619	0.722	0.818	0.739	0.833	0	0	0.273	0.429	0.56	0.15	0.261	0.0714	0.429	0.25	0.636	0.0952	1	0.0909	0
	chr10-105344515-105344517	0.167	0.75	0.643	0.692	0.125	0.867	0.05	0.5	0	0.148	0.762	0.556	0.818	0.739	0.833	0	0.1	0.667	0.667	0.917	0.524	1	0.286	0.786	0.375	1	0.0476	0.769	0.0714	0.182
	chr10-105344518-105344520	0.833	0.75	0.929	0.692	0	0.933	0.1	0.875	0	0.185	0.714	0.722	0.545	0.739	0.556	0.111	0	0.75	0.714	0.92	0.524	0.957	0.143	0.571	0.125	0.364	0.0476	0.923	0.0714	0.0833
	chr10-105344525-105344527	0.833	0.75	1	0.692	0	0.867	0.1	0.75	0.0625	0	0.524	0.722	0.848	0.773	0.556	0.111	0	0.75	0.667	0.92	0.524	0.609	0.179	0.429	0.5	0.273	0.19	1	0	0
	chr10-105344533-105344535	0.667	0.75	1	0.692	0.25	1	0.05	1	0	0.481	0.762	1	0.848	0.957	0.833	0.125	0.4	0.833	0.667	0.92	0.524	1	0.321	0.857	0.938	0.909	0.238	1	0.385	0
	chr10-105344540-105344542	0	0	0.643	0.462	0.312	0.933	0.158	0.75	0	0.296	0.81	1	0.875	1	0.833	0	0.3	0.917	0.667	0.88	0.524	1	0.321	0.857	0.688	0.455	0.476	1	0.556	0.182
	chr10-105344545-105344547	0.286	0.308	0.278	0.684	0.458	0.939	0.0667	0.758	0.0741	0.286	0.538	0.938	0.644	0.861	0.907	0.0667	0.04	0.167	0.742	0.914	0.652	0.865	0.256	0.7	0.348	0.0741	0.571	1	0.524	0.364
	chr10-105344585-105344587	0	0.0833	0.2	0.211	0.118	1	0	0.543	0	0.167	0.667	0.941	0.88	0.737	0.978	0.273	0.0732	0.733	0.9	0.611	0.722	0.625	0.114	0.957	0	0.478	0.211	1	0	0.0714
	chr10-105344587-105344589	0.75	0.0833	0.5	0.526	0.0588	1	0	0.353	0.0952	0.278	0.8	0.971	0.917	0.7	0.978	0.3	0.0476	0.667	0.9	0.684	0.75	1	0.257	0.957	0.208	0.75	0.2	1	0.0909	0.0667
	chr10-105344647-105344649	0.1	0.81	0.579	0.808	0.143	0.958	0.0435	0.814	0.0222	0.258	0.649	0.842	0.649	0.833	0.877	0.0909	0.176	0.667	0.684	0.556	0.846	1	0.3	0.895	0.29	0.385	0.311	0.944	0.0833	0.4
	chr10-105344659-105344661	1	0.818	0.3	0.808	0.25	0.917	0.0652	0.791	0.0222	0.323	0.486	0.868	0.405	0.8	0.912	0	0.194	0.6	0.684	0.556	0.808	1	0.325	0.718	0.484	0.769	0.267	0.944	0.133	0.0909
	chr10-105344676-105344678	0.111	0.864	0.75	0.769	0.435	0.917	0.119	0.486	0.14	0.393	0.73	0.865	0.417	0.808	0.893	0.0909	0.25	0.6	0.562	0.577	1	1	0.225	0.972	0.733	0.923	0.227	0.944	0	0.167
	chr10-105376754-105376756	0.889	0.778	0.885	0.846	0.697	0.857	0.514	0.943	0.864	0.87	0.946	0.974	0.857	0.891	0.965	0.522	0.196	0.63	0.258	0.541	0.0625	0.525	0.224	0.229	0.0364	0.0899	0.14	0.2	0.857	0
	chr10-105421229-105421231	0.9	0.786	0.773	0.667	0.188	1	0.5	0.926	0.316	0.727	0.906	0.949	0.743	0.808	0.0588	0.786	0.48	0.0357	0.156	0.25	0.125	0.0789	0.233	0.143	0.333	0.204	0.27	0	0.857	0
	chr10-109869968-109869970	0.263	0.294	0.222	0.407	1	0.912	0.841	0.872	0.529	0.734	0.214	0.122	0.333	0.698	0.931	0.816	0.971	0.721	0.862	0.967	0.75	0.283	0.889	0.852	0.979	1	0.958	0.345	0.913	0.84
	chr10-109989428-109989430	0.0455	0.308	0.156	0.222	0.519	0.878	0.853	0.896	0.553	0.764	0.0702	0.0606	0.172	0.881	0.97	0.939	0.922	0.888	0.848	0.896	0.298	0.206	0.812	0.312	0.81	0.909	0.831	0.455	0.714	1
	chr10-112259301-112259303	1	0.75	0.769	0.556	0.583	0.762	0.267	0.867	0.5	0.792	0.944	0.909	0.833	1	0.875	0	0	0.167	0.643	0.296	0.333	0.571	0.327	0.24	0.32	0	0	1	1	0.333
	chr10-112296393-112296395	0.125	0.222	0.125	0.269	0.75	0.0312	0.577	0.75	0.577	0.276	0.385	0.4	0.433	0.625	0.69	0.952	0.481	0.179	0	0.0769	0.692	0.548	0.516	0.05	0.909	0.5	0.562	0.12	0.923	0.81
	chr10-112838536-112838538	0.1	0.154	0.0667	0.333	0	0.545	0.098	0.05	0	0.0323	0	0	0.0645	0.172	0.0769	0	0.359	0.609	0.88	0.865	0.952	0.919	0.289	0.708	0.667	0.429	0.29	0.968	0.778	0.556
	chr10-112838540-112838542	0.3	0.538	0.125	0.267	0	0.409	0.137	0.1	0.087	0.167	0.136	0.0833	0.452	0.517	0.385	0.125	0.769	0.957	0.96	0.919	0.955	0.974	0.545	0.875	0.893	0.714	0.7	1	0.375	0.75
	chr10-112838551-112838553	0.3	0.308	0.0667	0.0667	0.273	0.182	0.137	0.15	0	0.0968	0	0.0833	0.0968	0.103	0.333	0	0.205	0.957	0.885	0.838	0.818	0.973	0.283	0.583	0.75	0.714	0.276	0.969	0.4	0.75
	chr10-112838563-112838565	0.3	0.462	0.0625	0.214	0	0.5	0.176	0.2	0	0.0968	0.0455	0.25	0.0323	0.276	0.282	0	0.41	0.957	0.885	0.865	0.714	1	0.261	0.667	0.148	0.571	0.645	1	0.5	0
	chr10-112838567-112838569	0.3	0.538	0.125	0.133	0.0909	0.318	0.0588	0.105	0	0.0968	0.0455	0	0.0968	0.207	0.0263	0	0.41	0.957	0.923	0.865	0.952	1	0.478	0.75	0.821	0.429	0.452	0.969	0.375	0.429
	chr10-112838572-112838574	0.4	0	0.0625	0.133	0	0.238	0.0816	0.444	0	0.1	0	0.333	0.129	0.276	0.103	0.188	0.351	0.609	0.958	0.794	0.952	1	0.227	0.875	0.714	0.714	0.5	1	0.25	0.2
	chr10-114208905-114208907	0.222	0	0.176	0.238	0.667	0.471	0.433	0.982	0.458	0.762	0.438	0.211	0.474	1	1	1	0.353	0.0833	0.154	0.31	0.167	0.968	0.0952	0.643	0.889	0.778	0.786	0.905	0.286	0
	chr10-114752302-114752304	0.833	0.692	0.938	1	0.636	1	0.455	0.462	0.229	0.8	0.933	0.778	0.957	0.708	0.938	0.95	0.0968	0.111	0.05	0.195	0.567	0.974	0.348	0.704	0.156	0.0645	0.0938	0.4	1	0.182
	chr10-114752327-114752329	0.95	0.786	1	0.917	0.739	1	0.625	0.957	0.333	0.857	1	1	0.981	0.897	0.962	1	0.176	0.118	0.12	0.167	0.846	0.962	0.736	0.815	0.296	0.256	0.0714	0.762	1	0.0909
	chr10-114752347-114752349	1	0.941	0.935	1	0.9	1	0.615	0.909	0.4	1	0.909	0.975	0.941	0.829	1	1	0.0513	0.214	0.0789	0.148	0.63	0.976	0.787	0.588	0.273	0.0952	0.0682	0.824	1	0.0833
	chr10-114760786-114760788	0	0.857	0.188	0.321	0.688	0.0769	0.944	0.0556	0.846	1	0.938	0.952	1	0.0513	0.269	0.481	0.5	0.357	0.0968	0.333	0.0588	0	0.467	0.103	0	0	0.0769	0.1	1	0.13
	chr10-114760798-114760800	0.333	0.412	0.152	0.479	0.667	0.0357	0.957	0.0455	0.964	0.875	0.933	0.8	0.925	0.0167	0.0909	0.476	0.123	0.179	0.0455	0.292	0.122	0.025	0.549	0.122	0.0833	0.0189	0	0.0938	0.889	0.0476
	chr10-114823450-114823452	0	0.118	0.267	0.414	0.81	0.72	0.826	0.941	0.333	0.769	0.562	0.846	0.692	0.387	0.655	0.312	0	0.552	0.172	0.231	0.759	1	0.611	0.0909	0.714	0.636	0	0.64	0.9	0
	chr10-11487057-11487059	0.938	0.857	0.839	0.826	1	0.974	0.971	0.963	0.852	0.81	1	0.944	0.871	0.963	0.963	0.36	0.263	0.25	0.167	0.394	0.84	1	0.756	0.741	0.818	0.2	0.0882	0.85	1	0.087
	chr10-114877426-114877428	0.912	0.921	0.848	0.958	0.859	1	0.835	1	0.714	0.934	1	0.975	0.968	0.975	1	0.866	0.0278	0.139	0.0803	0.283	0.0988	0.169	0.552	0.132	0.0968	0.0385	0.184	0.306	0.778	1
	chr10-114877433-114877435	0.706	0.921	0.833	0.875	0.703	0.886	0.837	1	0.8	0.803	0.977	0.976	0.954	0.937	0.968	0.824	0.0552	0.155	0.0956	0.241	0.0875	0.233	0.566	0.109	0.0597	0.0305	0.186	0.286	0.75	1
	chr10-114877436-114877438	0.971	0.895	0.943	0.958	0.952	1	0.906	1	0.93	0.974	1	0.976	0.923	0.987	1	0.912	0.0511	0.238	0.162	0.261	0.0909	0.297	0.622	0.109	0.125	0.0255	0.314	0.3	0.714	1
	chr10-116164949-116164951	0.857	0.667	0.45	0.286	0.667	1	0.111	0.9	0.286	0.536	0.941	0.667	0.333	0.25	0	0.176	0.0882	0.571	0.176	0.59	0.393	0.947	0.364	0.211	0.227	0.176	0.267	0.889	0.333	0.0769
	chr10-116165085-116165087	0.6	1	1	0.889	0.947	0.882	0.321	1	0.391	0.613	1	1	0.786	0.429	0.205	0.529	0.111	0.263	0.5	0.5	0.947	0.947	0.594	0.562	0.273	0.0196	0.375	0.833	0.75	0.357
	chr10-116325795-116325797	0	0	0.278	0.111	0	0.0588	0	0	0	1	1	0.857	1	0.725	0.615	1	1	1	1	1	0.467	0.6	0	0	0	0	1	1	0.0833	0.684
	chr10-116982960-116982962	1	1	0.952	0.84	1	0.6	0.912	0.902	0.971	0.875	0.615	0.385	0.667	0.941	1	0.386	0.0571	0.0833	0.25	0.26	0.556	0.911	0.604	0.2	0.273	0.0789	0.412	0.705	0.857	0.0833
	chr10-1173806-1173808	0.938	1	0.952	1	1	1	0.933	0.923	0.971	0.976	0.933	1	0.939	0.978	1	0.5	0.25	0.25	0.316	0.486	0.167	0.39	0.778	0.105	0.643	0.2	0.34	0.75	0.714	0.714
	chr10-11784892-11784894	0	0	0.087	0	0.882	0.615	0.625	0.667	0.481	0.8	0.792	0.889	0.824	0.833	0.39	0.35	0.152	0.353	0	0.0444	0	0	0.294	0.211	0.158	0.0476	0.0882	0	0.5	0
	chr10-11784897-11784899	0.182	0	0.087	0.154	0.882	0.692	0.562	0.694	0.519	0.76	0.917	0.889	0.824	0.867	0.39	0.4	0.125	0.312	0.0385	0.114	0	0.0625	0.324	0.278	0.105	0	0.0882	0.05	0.667	0.0667
	chr10-11784899-11784901	0.182	0	0.087	0.214	0.882	0.615	0.594	0.765	0.571	0.52	0.958	0.963	0.765	0.867	0.39	0.25	0.0312	0.235	0.0769	0.116	0.0526	0.0312	0.471	0.263	0.111	0.0244	0.176	0.143	0.9	0
	chr10-11816056-11816058	0.04	0.353	0.519	0.529	0.962	0.857	0.8	0.857	0.833	0.533	0.167	0.0741	0.5	0.273	0.1	0.974	0.933	0.529	0.158	0.481	0.214	0.559	0.733	0.621	0.824	1	1	1	0.8	1
	chr10-11816068-11816070	0	0.267	0.0741	0.353	0.88	0.756	0.6	0.833	0.8	0.414	0.0625	0.107	0.4	0.182	0	0.882	0.867	0.294	0.0857	0.185	0.107	0.263	0.633	0.241	0.375	0.5	0.909	1	0.889	0.9
	chr10-118288688-118288690	1	0.857	0.5	1	0.727	0.295	0.883	0.552	0.967	0.869	0.0357	0.0976	0.442	0.784	0.5	0.891	0.333	0.0943	0.167	0.291	0.0678	0.463	0.65	0.231	0.594	0.455	0.217	0.613	0.857	0.429
	chr10-118368708-118368710	0.75	0.75	0.583	0.889	0.842	1	0.167	0.75	0.31	0.545	1	0.952	0.706	0.7	0.81	0.0625	0.783	0.4	1	0.962	0.0476	0.258	0.467	0.917	0.25	0.75	0.438	0.963	0.5	0.412
	chr10-118368834-118368836	0.789	0.667	0.692	0.444	0.357	0.625	0	0.412	0.111	0.211	0.2	1	0.615	0.278	0.429	0	0.462	0.889	0.952	0.696	0	0	0	0.158	0	0.286	0.545	0.85	0.375	0.733
	chr10-118368847-118368849	0.895	0.583	0.769	0.444	1	0.875	0.375	0.706	0.111	0.368	0.458	0.909	0.615	0.333	0.5	0	0.692	0.917	1	0.609	0	0.0455	0.143	0.526	0.8	0.286	0.727	0.9	0.875	0.722
	chr10-118368879-118368881	1	0.688	0.474	0.56	1	1	0.16	0.353	0.308	0.486	0.5	0.857	0.636	0.556	0.6	0.0312	0.6	0.957	0.969	0.757	0.0588	0.147	0.037	0.643	0.412	0.3	0.435	0.947	0.429	0.5
	chr10-118464681-118464683	0	0.4	0.222	0.387	0.917	0.333	0.833	0.167	0.938	1	0.75	0.963	0.88	0.55	0.5	0.333	0.895	0.125	0.0789	0.528	0.474	0.263	0.629	0.143	0.0345	0.0282	0.312	0.286	0.889	0.5
	chr10-118891154-118891156	0.625	0.895	0.167	0.286	0.88	1	0.111	0.953	0.5	0.773	0.98	0.909	0.657	0.8	0.871	0	0.156	0.15	0.0385	0.148	0.037	0.0513	0	0.111	0.3	0.9	0.0357	0.923	0.6	0
	chr10-118891156-118891158	0	0.105	0.538	0.75	0.88	0.966	0.333	0.952	0.591	0.773	0.961	0.909	0.686	0.857	0.844	0	0.244	0	0.24	0.111	0.037	0.125	0.025	0.333	0.2	0.1	0.0333	0.923	0.6	0.167
	chr10-118891179-118891181	0.5	0.737	0.769	0.75	0.208	0.966	0.286	0.927	0.591	0.773	0.863	0.864	0.657	0.829	0.938	0	0.0625	0.05	0.222	0.519	0.37	0.05	0	0.154	0.0952	0.708	0.0667	0.535	0.2	0
	chr10-118891198-118891200	0.667	0.833	1	0.714	1	0.95	0.4	0.966	0.625	0.875	0.967	0.909	0.6	0.783	1	0	0.16	0	0.583	0.882	0.0625	0.111	0.25	0.529	0.1	0.13	0.25	0.619	0.6	0
	chr10-118891434-118891436	0.147	0.64	0.842	0.48	0.553	0.931	0.139	0.853	0.536	0.509	0.824	0.92	0.655	0.87	0.861	0.0667	0.0312	0.0606	0.0714	0.337	0.0172	0.0274	0.0789	0.146	0	0.0862	0	0.12	0.722	0.0357
	chr10-118892422-118892424	0	0	0.0741	0.154	0.13	0.781	0.139	0.963	0.447	0.794	0.944	0.786	0.483	0.594	0.9	0	0.105	0.0667	0.105	0.286	0	0.119	0.0638	0.0909	0.0385	0.0196	0	0.0256	0.444	0.0833
	chr10-118892457-118892459	0.0769	0	0.05	0.3	0	0.24	0.0333	0.96	0.367	0.656	1	0.692	0.409	0.531	0.55	0	0.0303	0	0	0	0	0.0732	0.05	0.0588	0.143	0	0	0.0556	0.714	0
	chr10-118899603-118899605	0	0.556	0.111	0.0769	0	0	0.0312	0.833	0.387	0.6	1	0.923	0.724	0.64	0.0435	0	0.027	0.111	0.0909	0.087	0.05	0.178	0.0233	0.133	0	0	0.0357	0.233	0.133	0
	chr10-118899609-118899611	0	0.593	0.238	0.174	0.364	0.0455	0.244	0.805	0.391	0.786	0.974	0.929	0.711	0.872	0.0303	0.188	0.178	0.273	0.414	0.0682	0.208	0.541	0.207	0.214	0.0312	0.0556	0.171	0.911	0.471	0.136
	chr10-118899614-118899616	0.792	0.667	0.636	0.391	0.227	0.0682	0.244	0.95	0.261	0.69	0.921	0.905	0.763	0.723	0.0606	0.0625	0.244	0.591	0.517	0.432	0.5	0.306	0.138	0.357	0	0.167	0.262	0.786	0.0714	0.125
	chr10-118899618-118899620	0	0.148	0.273	0.217	0	0.0227	0.333	0.927	0.348	0.762	0.947	0.881	0.711	0.766	0	0	0.182	0.136	0.0345	0.0465	0.292	0.405	0.281	0.0357	0.0312	0.0137	0.244	0.482	0.235	0.087
	chr10-118899637-118899639	0.0417	0.0385	0.136	0.136	0	0.0227	0.136	0.775	0.326	0.643	0.947	0.857	0.684	0.609	0	0	0	0.318	0	0	0.25	0.583	0.069	0.0714	0.0312	0.0274	0.0952	0.857	0.0476	0.0435
	chr10-118926271-118926273	0.538	0.5	0.833	0.375	0.182	0.286	0.0556	0.125	0.292	0.769	0.923	0.692	0.688	0.643	0	0.1	0	0	0.0357	0.0857	0.0417	0.0909	0.069	0	0	0.3	0	0.52	0.318	0.154
	chr10-118926274-118926276	0.692	0.5	0.0833	0	0.455	0.0769	0.0556	0	0.333	0.692	0.846	0.769	0.562	0.643	0.0667	0	0	0.188	0	0	0.0833	0.0455	0	0	0	0.1	0.263	0.16	0.238	0
	chr10-118926283-118926285	0.824	0.533	0.143	0	0.5	0.115	0.115	0.111	0.441	0.714	0.96	0.81	0.44	0.222	0	0	0.0811	0.037	0	0	0.037	0.0286	0.0513	0.2	0.211	0.121	0.12	0.0857	0.158	0
	chr10-118975860-118975862	1	0.6	0.9	0.762	0.0833	0.302	0.865	0.069	0.562	0.805	0.93	0.844	0.917	0.271	0.158	0.694	0.29	0.667	0.161	0.256	0.258	0.4	0.487	0.0909	0.138	0.0408	0.533	0.324	0.545	0.15
	chr10-119291156-119291158	0.647	0.636	0.55	0.652	0.821	0.66	0.679	1	0.727	0.86	0.8	0.882	0.787	0.865	0.977	0.214	0.404	0.395	0.538	0.406	0.1	0	0.304	0.103	0.306	0.0588	0.268	0.843	0.727	0
	chr10-119294530-119294532	0	0.167	0.0556	0.0455	0.842	0.846	0.0882	0.176	0	0.375	0.844	0.929	0.675	0	0.5	0	0.0345	0	0	0	0	0	0.0682	0	0.0286	0.0286	0.0263	0.0278	0.8	0
	chr10-119295874-119295876	0.0909	0	1	0.333	0.941	0.7	0.208	0.429	0.429	0.812	0.938	0.941	0.68	0.556	0.95	0	0	0.069	0	0	0.105	0	0	0	0	0	0.0714	0	0.778	0
	chr10-119295909-119295911	0.583	0.0625	0.818	0.333	0.882	0.667	0.24	0.643	0.643	0.938	0.824	0.938	0.68	0.667	0.85	0.0625	0	0.0333	0	0	0.0526	0	0.0213	0	0	0	0.069	0.25	0.75	0
	chr10-119296848-119296850	1	0.435	0.9	0.571	0.8	0.812	0.471	0.885	0.76	0.731	0.927	0.966	0.419	0.75	0.963	0.0625	0.525	0.484	0.179	0.205	0.148	0	0.125	0	0.05	0.195	0.217	0.556	0.667	0.455
	chr10-119297248-119297250	1	0.769	0.714	0.556	0.538	0.923	0	0	0.133	0	0	0	0.0476	0.267	0.667	0	0.0667	0	0.0526	0	0	0.0625	0	0.0909	0	0	0	0	0.429	0.125
	chr10-119297255-119297257	0.846	0.6	0.636	0.412	0.8	0.864	0	0	0.111	0.0167	0.188	0.0645	0	0.4	0.681	0	0.0377	0	0	0	0.0312	0	0.0213	0.04	0	0	0	0	0.571	0
	chr10-119297265-119297267	0.846	0.579	0.5	0.412	0.84	0.864	0	0	0	0	0.226	0	0	0.343	0.667	0	0.037	0	0	0	0	0	0	0.04	0	0	0.0278	0	0.625	0
	chr10-119297268-119297270	0.846	0.65	0.682	0.353	0.8	0.864	0	0	0.0741	0.0517	0.188	0.0323	0	0.4	0.583	0	0.037	0	0	0	0	0	0	0.08	0	0	0	0	0.556	0
	chr10-119297282-119297284	0.846	0.5	0.636	0.412	0.8	0.864	0.0652	0.04	0.185	0.0333	0.219	0	0	0.4	0.667	0	0.037	0	0	0	0	0	0	0.04	0.0192	0	0	0	0.5	0
	chr10-119297286-119297288	0.846	0.65	0.636	0.353	0.8	0.864	0	0	0.0741	0.0169	0.219	0	0	0.4	0.667	0	0.037	0	0	0	0	0	0	0.04	0.0192	0.0208	0.0278	0	0.2	0
	chr10-119306754-119306756	0	0	0.375	0.0769	0	0.875	0.0408	0.667	0.184	0.448	0.778	0.875	0.618	0.75	0.919	0.35	0.164	0.0294	0.0152	0.362	0	0	0.0435	0.037	0.235	0.0612	0.0444	0.182	0.875	0.0667
	chr10-119307711-119307713	0	0.0625	0.615	0.2	0.176	0.792	0.395	0.667	0.364	0.76	0.947	0.692	0.643	0.792	0.75	0.0556	0.333	0.0294	0	0	0.0714	0.0323	0	0	0	0.0417	0.0968	0.556	0.333	0.167
	chr10-119307724-119307726	0	0.05	0.692	0.3	0.167	0.896	0.256	0.733	0.471	0.76	0.917	0.704	0.655	0.769	0.542	0.0571	0.111	0.027	0	0.037	0	0	0.109	0	0.0303	0.0192	0.0625	0.407	0.625	0
	chr10-119494680-119494682	0.625	0.562	0.889	0.882	0.0833	0.19	0.192	0.629	0.135	0.65	0.861	0.857	0.708	0.385	0.889	0	0.0909	0.769	0.71	0.75	0.655	0.636	0	0.188	0.286	0.375	0	0.958	0.385	0.05
	chr10-119494690-119494692	0.444	0.562	0.778	1	0.0833	0.421	0.0455	0.684	0.0588	0.632	0.8	0.941	0.792	0.0909	0.889	0	0.364	0.941	1	0.615	0.5	0.643	0.0909	0.273	0.524	0.0909	0.286	1	0.444	0.0556
	chr10-119494693-119494695	0.444	0.562	1	1	0.636	0.5	0	0.778	0.0588	0.579	0.8	0.882	0.792	0.2	1	0	0.455	0.941	1	0.769	0.5	0.607	0.0455	0.0909	0.364	0.818	0.143	0.941	0.6	0
	chr10-119494698-119494700	0.5	0.562	1	1	0.583	0.368	0.0909	0.632	0	0.421	0.8	0.941	0.792	0.273	0.889	0	0.455	0.882	0.778	0.692	0.5	0.75	0	0.182	0.19	0.909	0.0714	1	0.5	0
	chr10-11952411-11952413	0.364	0.692	0.652	0.714	0.87	0.692	0.933	1	0.815	0.586	0.808	0.826	0.458	0.476	0.562	0.8	0.13	0.333	0.231	0.14	0.3	0.0857	0.5	0.13	0	0	0	0.0625	0.882	0.258
	chr10-120294197-120294199	0.6	0.824	0.714	0.875	1	0.974	1	0.0476	0	0	0	0	0.0833	1	1	0	0.296	0.6	0.308	0.545	0.733	0.536	0.472	0.733	0.938	1	1	1	0.667	1
	chr10-120353938-120353940	0.833	0.727	0.714	0.588	0	0.227	0.0444	0	0.0263	0.323	0	0.364	0.1	0.821	0.0513	0.0833	0.263	0	0	0	0.5	0.906	0.107	0	0.152	0	0.161	0.905	0.875	0.0909
	chr10-120353945-120353947	0.75	0.636	0.762	0.688	0	0.13	0.133	0	0.0263	0.484	0.087	0.0769	0.0625	0.658	0.103	0.333	0.364	0.107	0.0435	0.027	0.438	0.906	0.0333	0	0	0	0.147	0.227	0.9	0.125
	chr10-120353975-120353977	0.846	0.636	0.762	0.588	0.0714	0.636	0.222	0.3	0.105	0.625	0.04	0	0.0606	0.61	0.487	0.25	0.263	0.05	0	0.0345	1	0.969	0.161	0.217	0.444	0.308	0.278	0.565	0.692	0.292
	chr10-120468374-120468376	0	0.222	0.267	0.333	1	0.412	0.5	0.81	0.565	1	0.824	0.905	0.957	0.84	1	0.882	1	1	0.7	1	1	0.906	0.905	0.947	1	0.429	0.333	0.9	0.2	0.556
	chr10-121090809-121090811	0.0556	0.3	0.194	0.179	0.14	0.0864	0.653	0.244	0.446	0.615	0.694	0.81	0.725	0.379	0.877	0.938	0.0686	0.0727	0.0808	0.188	0.0563	0.0244	0.564	0.0612	0.011	0.0226	0.061	0.0984	0.333	0.0909
	chr10-121301918-121301920	0.833	0.933	1	0.556	0	0.222	0	0	0.4	0	0.16	0.625	0.455	0	0.172	0	0.227	0.455	0.818	0.652	0.25	0.773	0.0645	0.765	0.1	0	0.417	0.909	0	0.263
	chr10-123291501-123291503	0.667	0.722	0.895	0.6	1	1	0.769	0.806	0.826	1	1	1	1	1	0.868	1	0.371	0.733	0.4	0.214	0.0833	0.391	0.714	0.773	0	0.192	0.189	1	0.938	0.846
	chr10-123291546-123291548	1	0.737	0.737	1	0.455	0.769	0.846	0.806	0.864	1	0.933	0.611	0.941	0.714	0.474	0.353	0.147	0.214	0	0.2	0.0417	0.0833	0.724	0.286	0	0	0.179	0.643	1	0.25
	chr10-123355751-123355753	1	0.353	0.846	0.917	0.188	0.333	0.296	0.316	0.103	0.25	0.0556	0	0.455	0.6	0.0476	0.639	0	0	0.118	0.107	0	0	0.118	0.0625	0	0.0333	0.0435	0.25	0.167	0.455
	chr10-123356040-123356042	1	0.917	0.857	0.846	0.0667	0.278	0.458	0.08	0.323	0.318	0.107	0.133	0.765	0.786	0.105	0.893	0.167	0.143	0.318	0.444	0.214	0.0222	0.302	0	0.0769	0	0.211	0.111	0.111	0.933
	chr10-12364995-12364997	0.273	0.214	0.429	0.105	0.778	0.955	0.467	0.862	0.815	0.25	0.526	0.818	0.462	0.75	1	0.786	0.286	0.583	0.429	0.667	0.353	0.135	0.316	0.37	0.25	0.125	0.1	1	0.333	1
	chr10-123845218-123845220	1	0.929	0.714	0.667	1	0.667	0.818	0.85	0.963	0.615	0.417	0.636	0.462	0.263	1	0.647	0.111	0.444	0.0968	0.125	0.286	0.893	0.529	0.125	1	0.0833	0.167	1	0.5	0.154
	chr10-124578355-124578357	0	0.312	0.167	0.167	0.625	0.923	0.366	0.222	0.5	0.852	0.946	0.8	0.884	0.519	0.545	0.429	0.0938	0.103	0.0909	0.302	0.037	0.0833	0.1	0.0455	0.4	0.19	0.846	0.895	0.6	0.368
	chr10-124578357-124578359	0	0.25	0.292	0.167	0.458	0.917	0.351	0.2	0.381	0.885	0.946	0.9	0.744	0.571	0.545	0.407	0.156	0.0385	0.0303	0.209	0	0.087	0.138	0.0455	0.0909	0	0.742	1	0.6	0.4
	chr10-124578365-124578367	0	0.824	0.167	0.158	0.783	0.833	0.459	0.812	0.591	0.808	0.838	0.55	0.767	0.815	0.545	0.615	0.0625	0.192	0.125	0.372	0.0385	0.304	0.433	0.0455	0.333	0.105	0.71	1	0.6	1
	chr10-124714424-124714426	1	0.929	0.389	0.294	1	1	0.682	0.714	0.706	0.08	0.05	0.458	0.162	0.615	0.421	0.667	0.115	0.0435	0.269	0.107	0.0741	0.0909	0.267	0.0435	0.88	0.115	0.571	0.0909	0.333	0.0625
	chr10-125223269-125223271	0.2	0.2	0.688	1	0.833	0.909	0.815	0.88	0.667	0.611	0.958	0.9	0.864	0.786	0.84	0.95	0.222	0.344	0.156	0.483	0.519	0.971	0.78	0.808	0.5	0	0.105	0.3	0.824	0.286
	chr10-125393847-125393849	0.167	0.208	0.0714	0.211	1	0.606	0.903	0.688	0.875	0.773	0.15	0.05	0.381	0.36	0.481	0.808	0.773	0.567	0.739	0.708	0.935	0.875	0.727	0.267	0.273	0	0.474	0.294	0.893	0.909
	chr10-125436480-125436482	0.143	0.312	0.0556	0.273	0.562	0.903	0.793	0.864	0.655	0.515	0.0455	0.231	0.105	0.882	0.0667	0.909	0.7	0.75	0.444	0.464	0.8	1	0.4	0.316	0.438	0.357	0.917	0.818	1	0.3
	chr10-125627905-125627907	1	0.903	0.857	1	0.731	0.0488	0.838	0.433	0.806	0.386	0.273	0.243	0.45	0.706	0.959	0.515	0.25	0.306	0.173	0.367	0.235	0.6	0.868	0.3	0.265	0.364	0.167	1	0.176	0.04
	chr10-125627908-125627910	0.75	0.774	0.789	1	0.962	0.103	0.816	0.233	0.812	0.333	0.333	0.5	0.526	0.743	0.896	0.75	0.458	0.343	0.216	0.525	0.382	0.5	0.865	0.167	0.229	0.182	0.561	1	0.0588	0.154
	chr10-125628003-125628005	0.556	0.818	0.583	0.87	0.741	0.137	0.96	0.135	0.406	0.179	0.0455	0.0882	0.52	0.414	0.793	0.633	0.296	0.0952	0.0556	0.286	0.31	0.0732	0.778	0.162	0.0952	0	0.0857	0.708	0.429	0.214
	chr10-125650881-125650883	0.2	0.188	0.778	0.6	0.6	0.167	0.182	0	0.111	0.95	0.75	0.3	0.0909	0.562	1	0.429	0.444	0.625	0.944	0.824	0	0	0.13	0.167	0.0526	0.0556	0.45	0.154	0.714	0.25
	chr10-125650941-125650943	0	0	0.222	0.75	0.643	0.118	0.0968	0	0.2	0.259	0.476	0.429	0.115	0.885	0.857	0	0.2	1	0.714	0.941	0	0.125	0.25	0.188	0	0	0.5	0.5	0	0.312
	chr10-125650956-125650958	0.25	0	0.222	0.75	0.571	0.0588	0	0	0	0.185	0.476	0.429	0.192	0.577	0.81	0.0588	0	0.842	0.762	0.941	0	0.0588	0	0	0	0	0.52	0.5	0	0.316
	chr10-125650960-125650962	0.25	0.0769	0.444	0.812	0.571	0.118	0.0625	0	0.4	0.667	0.7	0.429	0.269	0.769	0.857	0.312	0	0.947	0.762	0.941	0	0.118	0.188	0.188	0	0.0714	0.5	0.5	0	0.471
	chr10-125651183-125651185	0.8	0.133	0.8	0.556	0.119	0	0.151	0	0.394	0.405	0.559	0.471	0.1	0.333	0.0909	0.111	0.524	0.677	0.962	0.857	0	0	0.14	0.0435	0.0645	0.0357	0.722	0.875	0	0.778
	chr10-125651190-125651192	0.7	0	0.56	0.444	0.122	0	0.0189	0	0.182	0.216	0.118	0.333	0.275	0.267	0	0.0588	0.31	0.742	0.962	0.791	0.0385	0	0.0392	0	0	0.0625	0.632	0.812	0	0.444
	chr10-125780216-125780218	0.833	0.792	0.786	0.462	0.722	0.474	0.179	0.828	0.13	0.111	0.778	0.7	0.333	0.647	1	0	0.65	0.725	0.483	0.543	0.848	0.882	0.346	0.778	0.111	0	0.5	1	0.571	0.333
	chr10-126067475-126067477	0.167	0.857	0.545	0.727	0	0.462	0.867	0.129	0.821	0.25	0.393	0.211	0.517	0.273	0.0909	0.824	0.0952	0.278	0.0816	0.265	0.114	0.0204	0.72	0	0.0811	0.0263	0.261	0.136	0	0
	chr10-126067501-126067503	0.667	0.571	0.8	0.909	0.4	0.577	0.967	0.194	0.9	0.35	0.481	0.579	0.69	0.5	0.161	0.941	0.158	0.333	0.04	0.265	0.111	0.0638	0.755	0	0.0833	0	0.261	0.136	0.333	0
	chr10-126068369-126068371	1	0.933	0.833	0.846	0.643	0.276	0.857	0.25	0.889	0.538	0.714	0.75	0.545	0.75	0.765	1	0.182	0.25	0.0833	0.5	0.0385	0.037	0.619	0.182	0.0741	0.0286	0.0588	0.19	0	0
	chr10-126068415-126068417	0.5	0.857	0.778	0.654	0.938	0.233	0.667	0.0667	0.789	0.5	0.722	0.833	0.808	0.789	0.95	1	0.409	0.211	0.16	0.484	0.0667	0.107	0.583	0.25	0	0.103	0.158	0	0.429	0
	chr10-126106149-126106151	0.941	0.885	0.853	0.846	0.255	0.15	0.44	0.789	0.269	0.567	0.656	0.797	0.633	0.854	0.918	0.829	0.175	0.111	0.167	0.417	0.466	0.907	0.689	0.254	0.0513	0	0.184	0.703	0.857	0.2
	chr10-126267654-126267656	0.75	1	0.556	0.905	1	1	1	0.909	0.957	0.286	0.667	0.462	0.417	0.286	1	0.917	0.161	0.207	0	0.2	0.792	0.75	0.6	0.294	0.3	0.027	0.226	0.167	0.643	0.0476
	chr10-126281232-126281234	0.1	0.48	0.333	0.517	0.727	0.977	0.903	0.911	0.564	0.971	0.881	0.815	0.875	0.897	1	1	0.208	0.182	0.273	0.463	0.364	0.791	0.615	0.25	0.308	0.107	0.444	0	0.765	0.133
	chr10-126281278-126281280	0	0.706	0.273	0.4	0.889	1	0.833	0.9	0.483	0.81	0.515	0.667	0.6	1	0.882	0.875	0.0526	0.152	0.25	0.37	0.571	0.462	0.571	0	0	0	0.385	0	0.571	0.0286
	chr10-126332221-126332223	0.25	0.2	0.333	0.467	0.526	0	0.857	0.143	0.222	0.143	0	0.273	0.167	0.152	0	0.875	0.5	0.158	0.125	0.333	0.579	0.0526	0.882	0.692	0	0.08	0.533	0.778	0.412	0
	chr10-126481181-126481183	0.72	0.32	0.8	0.571	0.97	0.622	0.286	0.671	0.246	0.214	0.0556	0.0698	0.0545	0.657	0	0.174	0.103	0.106	0.13	0.0357	0.171	0.674	0.19	0.867	0.0172	0	0.406	0.167	0.467	0.643
	chr10-126712148-126712150	0.286	0.714	0.778	1	0	0.625	0.909	0.333	0.368	0.25	0.286	0.438	0.312	0.4	0.0833	0.125	0.462	0.3	0.2	0.2	0.571	0.722	1	0.6	0.857	1	0.444	1	0.1	0.154
	chr10-126712150-126712152	0	0.833	0.556	0.6	0	0.25	0.909	0.4	0.579	0.125	0.143	0.562	0.438	0.3	0.0833	0.125	0.571	0.4	0.111	0.3	0.714	0.5	1	0	0.857	0.625	0.333	0.833	0.4	0
	chr10-126712181-126712183	0.375	0.5	0.4	0.143	0.667	0.429	0.444	1	0.6	0.231	0.0769	0.529	0.1	0.625	0.118	0.1	0.8	0.105	0.25	0.167	0.882	0.8	0.833	0.625	0.833	1	0.182	1	0.286	0
	chr10-127462832-127462834	0.727	0.812	0.933	0.833	0.474	0.333	0.583	1	0.81	0.7	0.909	0.667	0.714	1	1	0.875	0.833	0.667	0.778	0.65	0.714	0.615	0.636	1	0	0	0	0	1	0
	chr10-128594995-128594997	0.583	0.692	0.636	0.812	0.409	0.318	0.5	0.84	0.1	0.786	1	0.893	0.923	0.613	0	0.15	0.27	0	0	0.138	0.24	0.615	0.4	0.625	0	0	0.364	0.273	0.462	0.533
	chr10-128594997-128594999	0.833	0.667	0.75	0.75	0.909	0.36	0.667	0.862	0.3	0.821	1	0.933	0.926	0.758	0.0667	0.208	0.487	0	0	0.188	0.478	0.621	0.786	0.706	0.0435	0	0.5	0.333	0.7	0.579
	chr10-128595007-128595009	0.857	0.636	0.667	0.5	0.812	0.5	0.778	0.81	0.25	0.773	1	0.92	0.96	0.72	0.0833	0.05	0.296	0	0	0.179	0.316	0.667	0.842	0.538	0	0	0.3	0	0.684	0.448
	chr10-128595018-128595020	0.857	0.6	0.5	0.4	0.625	0.375	0.556	0.773	0.1	0.864	0.889	0.92	0.92	0.8	0.125	0	0.296	0	0.154	0.179	0.211	0.684	0.526	0.538	0	0	0.35	0	0.217	0.409
	chr10-128606161-128606163	1	0.6	0	0.875	1	0.176	0.818	0.2	0.286	0.375	0.385	0.267	0.444	0.6	0.765	0.55	0.8	0.0526	0.0455	0.273	0.667	0	0.667	0	0.5	0.154	0.222	0.222	0.417	0
	chr10-128941912-128941914	0.632	0.605	0.667	0.793	0.914	0.353	0.933	0.968	0.844	0.727	0.818	0.941	0.877	0.706	0.905	0.769	0.333	0.132	0.113	0.275	0.533	0.0172	0.625	0.158	0.255	0.037	0.524	0.85	0.8	0.375
	chr10-128948092-128948094	1	0.879	0.905	0.4	0.894	0.939	0.804	1	0.955	0.864	0.85	1	0.865	0.795	0.929	0.962	0.463	0.6	0.0816	0.324	0.405	0.0395	0.565	0.194	0.348	0.069	0.696	0.537	1	1
	chr10-129327648-129327650	1	0.931	0.909	0.929	0.526	0.952	0.926	1	1	1	1	0.969	1	1	1	1	0.953	1	0.86	0.955	0.941	0.977	0	0	0.946	1	0.571	0.468	0	1
	chr10-129403750-129403752	0.214	0.292	0.333	0.893	0.929	0.966	0.76	0.887	0.878	0.667	0.31	0.122	0.286	0.923	0.59	0.927	0.936	0.556	0.714	0.6	0.891	0.818	0.625	0.688	0.522	0	0.95	1	0.667	0.909
	chr10-12948497-12948499	0.13	0.417	0.214	0.227	1	0.0909	0.667	0.8	1	0.409	1	0.95	0.9	0.971	1	1	0.923	0.8	0.6	0.955	1	1	0.867	0.9	0.765	0.25	0.8	0.909	1	0.75
	chr10-129687743-129687745	0	0.0833	0.333	0	1	0.889	0.708	0.682	0.962	0.8	0.909	0.706	0.474	0.88	1	0.9	1	0.471	1	0.621	0.8	1	0.471	0.333	1	0.909	1	1	0.938	0.846
	chr10-129795032-129795034	0.667	0.469	0.25	0.45	0.788	0.864	0.286	1	0.788	0.368	0.886	0.571	0.424	0.84	0.9	1	0.167	0.56	0.606	0.0426	0.652	0.722	0.154	0.462	0	0.192	0.0588	0.529	0.846	0.412
	chr10-130185386-130185388	0	0.4	0.375	0.467	0.538	0.821	0.962	0.0435	0.824	0.435	0.476	1	0.692	0.905	0.606	0.05	0.211	0.353	0.571	0.184	0.0769	0.143	0.727	0.176	0	0.0345	0.412	0.478	0.583	0.261
	chr10-130220570-130220572	0.833	0.5	0.917	0.8	0.231	0.103	0.763	0.581	0.618	0.1	0.667	0.429	0.333	0.0952	0.0312	0.118	0.0625	0.45	0.278	0.258	0	0	0.424	0.15	0	0	0.25	0.0606	0.6	0.0714
	chr10-130279643-130279645	0.2	0.421	0.368	0.263	0.0526	0.121	0.737	0.0435	0.962	0.4	0.0909	0.259	0.375	0.12	0.0455	0.636	0.972	0.889	0.647	0.688	0.913	0.821	0.682	0.619	0.923	0.688	0.71	0.871	0.571	1
	chr10-130280002-130280004	0	0.5	0.704	0.889	0.286	0.538	0.971	0.378	1	0.697	0.13	0.235	0.273	0.194	0.2	0.35	0.893	0.762	0.667	0.938	0.76	0.688	0.933	0.682	1	0.88	0.667	0.96	0.643	0.938
	chr10-130281695-130281697	1	1	0.846	1	0.4	1	0.929	0.944	1	0.968	1	0.957	0.9	0.968	0.962	0.167	0.529	0.0385	0.162	0.312	0.846	0.533	0.85	0.125	0.667	0.8	0.25	1	1	0.188
	chr10-130423952-130423954	0.229	0.658	0.6	0.733	0.909	0.884	0.794	0.693	0.821	0.898	0.862	0.972	0.826	0.935	0.901	0.541	0.324	0.231	0.167	0.347	0.328	0.112	0.689	0.146	0.194	0.0345	0.522	0.205	1	0
	chr10-130427970-130427972	0.333	0.276	0.5	0.364	0.933	0.8	0.933	0.269	0.476	0.923	0.731	0.75	0.667	0.818	0.696	0.143	0.667	0.364	0	0.277	0.524	0.81	0.879	0.733	0.769	0.0714	0.414	0.7	1	0.833
	chr10-13043117-13043119	1	0.875	0.812	0.222	0.9	0.438	0.0455	0.857	0.435	0.0417	0.556	0.905	0.125	0.45	0.4	0.167	0.636	1	0.8	0.773	1	1	0.143	1	1	0.875	0.625	1	0.571	0.69
	chr10-13043138-13043140	0.727	0.5	0.125	0.111	0.8	0.941	0.136	0.476	0.0909	0.0833	0	0.19	0	0.1	0.182	0.167	0.667	0.929	1	0.818	1	1	0.143	0.765	0.765	0.333	0.556	1	0.333	0.471
	chr10-13043144-13043146	0.312	0.0769	0.263	0.167	0.4	0.55	0.0769	0.739	0.0769	0.148	0.0769	0.286	0	0.0435	0.188	0.04	0.286	0.882	1	0.323	0.947	0.8	0.111	1	0.2	0.294	0.333	1	0	0.368
	chr10-130508165-130508167	0.2	0.586	0.696	0.571	0.6	0.0465	0.438	0.08	0.741	0.262	0.1	0.255	0.214	0.0909	0.0488	0.615	0.909	0.733	0.588	0.789	0.821	0.789	0.64	0.577	1	0.8	0.5	1	0	0.833
	chr10-130832367-130832369	0.786	0.619	0.455	0.316	0.1	0.267	0.143	0.0714	0.184	0.122	0.0417	0.0417	0	0.575	0.0968	0.211	0.8	0.244	0.277	0.543	0.958	0.892	0.245	0.212	0.8	0.696	0.553	1	0.167	0.615
	chr10-130832376-130832378	0.833	0.719	0.577	0.281	0.345	0.209	0.27	0.152	0.228	0.26	0.175	0.0714	0.154	0.645	0.204	0.387	0.853	0.21	0.488	0.5	0.943	0.959	0.381	0.592	0.941	1	0.695	1	0.143	0.692
	chr10-130832378-130832380	0.542	0.625	0.462	0.25	0.276	0.136	0.242	0.0909	0.228	0.176	0.125	0.093	0.115	0.581	0.0769	0.188	0.765	0.213	0.565	0.419	0.943	0.98	0.292	0.51	0.971	1	0.644	0.963	0.375	0.714
	chr10-131194472-131194474	0.346	0.745	0.464	0.528	0.619	0.507	0.46	0.911	0.206	0.442	0.106	0.196	0.333	0.873	0.929	0.588	0.81	0.421	0.214	0.333	0.0429	0.0328	0.53	0.0909	0.0714	0.0435	0.718	0.85	1	1
	chr10-131194487-131194489	0.378	0.833	0.615	0.636	0.793	0.767	0.659	0.705	0.42	0.398	0.194	0.243	0.358	0.98	0.88	0.945	0.882	0.462	0.374	0.49	0.0299	0.104	0.623	0.0615	0.0297	0.048	0.897	0.762	0.778	0.75
	chr10-131476041-131476043	0.5	0.667	0.857	0.667	0.857	1	0.889	0.783	0.778	0.821	0.8	1	1	0.828	0.8	0.846	0	0.474	0.167	0.375	0.158	0	0.875	0.4	0.2	0	0.75	0.625	0.778	0.211
	chr10-131476063-131476065	0.125	0.526	0.524	0.857	1	0.805	1	1	0.818	0.896	0.957	0.879	0.969	0.976	1	0.941	0.35	0.273	0.341	0.276	0.147	0.625	0.848	0.263	0.222	0.231	0.722	1	1	0.333
	chr10-131565113-131565115	0.474	0.833	0.929	1	0.938	0.933	1	0.923	0.953	1	0.958	0.963	0.833	0.975	0.955	0.8	0.25	0.108	0.08	0.429	0.692	0.857	0.957	0.259	0.4	0.333	0.37	0.818	1	0.154
	chr10-131565125-131565127	0.273	0.857	0.95	0.917	0.95	0.958	0.975	0.949	0.925	0.93	0.875	0.879	0.817	0.854	0.97	0.885	0.521	0.17	0.0588	0.455	0.743	0.667	0.909	0.222	0.236	0.407	0.525	0.833	1	0.0667
	chr10-131691964-131691966	0.2	0.477	0.257	0.294	0.184	0.0667	0.708	0.6	0.377	0.438	0.303	0.303	0.625	0.136	0.91	0.95	0.923	0.333	0.525	0.717	0.906	0.76	0.969	0.706	0.938	1	0.316	1	0.25	1
	chr10-131691968-131691970	0.211	0.5	0.257	0.235	0.111	0.0656	0.704	0.5	0.389	0.406	0.2	0.364	0.475	0.161	0.985	0.95	0.872	0.444	0.475	0.604	0.909	0.8	0.797	0.576	0.906	0.783	0.257	1	0.133	0.75
	chr10-131766594-131766596	1	0.889	0.846	0.636	0	0.0952	0.0625	0	0	0	0	0	0	0.0667	0.037	0.692	0	0.143	0.154	0.0741	0	0	0.0667	0	0.0455	0	0.04	0	0	0
	chr10-131766748-131766750	0.7	0.722	1	0.8	0.143	0.027	0.0789	0	0.0714	0.037	0.0455	0.05	0.0435	0	0	0.571	0	0	0	0.0625	0	0.0909	0	0	0	0	0	0	0.2	0
	chr10-131771241-131771243	1	0.867	0.92	0.667	0	0.0465	0.0968	0.0345	0	0.0847	0	0.0435	0	0.0727	0.0278	0.154	0.0746	0	0.0312	0.0702	0.0233	0	0.02	0	0.0238	0	0.0694	0.321	0	0.286
	chr10-132194165-132194167	0.429	0.75	0.444	0.688	0.333	0.392	0.538	0.5	0.488	0.143	0.105	0.171	0.458	0.178	0.0636	0.791	0.812	1	0.98	0.981	0.918	0.917	0.597	0.225	0.133	0	0.846	0.935	0.25	0.909
	chr10-132357590-132357592	0	0.182	0.0526	0.458	0.0588	0.147	0.864	0.48	0.867	0.367	0.707	0.485	0.609	0.519	0.429	1	0.286	0.6	0.125	0.389	1	0.828	0.526	0.37	0.429	0.0667	0.304	0.923	0	0.4
	chr10-1328419-1328421	0.148	0.543	0.292	0.257	0.109	0.758	0.782	0.889	0.862	0.786	0.783	0.956	0.843	0.891	0.4	0.7	0.0597	0.107	0.118	0.348	0.0435	0	0.506	0.0645	0.119	0.05	0.119	0.0152	1	0
	chr10-1328466-1328468	0.25	0.316	0.4	0.714	0.385	1	0.92	0.963	0.85	0.917	0.917	0.933	0.821	0.955	0.524	0.5	0.179	0.1	0.273	0.217	0.118	0.128	0.487	0.0667	0.167	0.118	0.32	0.167	1	0
	chr10-1328475-1328477	0.0833	0.3	0.389	0.733	0.143	0.905	0.897	0.719	0.636	0.917	0.933	0.9	0.857	1	0.375	0.455	0.0968	0.125	0.25	0.269	0.0526	0.103	0.488	0.0588	0	0.122	0.269	0.1	1	0
	chr10-133047584-133047586	0	0.2	0.182	0.286	0.667	0.692	0.632	0.667	0.762	0.933	0.5	1	0.684	0.5	0.714	0.846	0.545	0.645	0.312	0.611	0.111	0.562	0.667	0.0667	0.5	0.1	0.476	0.957	1	1
	chr10-133047679-133047681	0.125	0.267	0.391	0.667	1	0.902	0.87	0.886	0.618	0.864	0.917	0.971	0.921	0.979	0.96	0.957	1	0.841	0.857	0.977	0.933	0.896	0.846	0.087	0.955	0.412	0.909	1	0.375	0.944
	chr10-133071683-133071685	0.769	0.762	1	0.875	0.75	0.947	0.844	0.565	0.643	0.969	0.982	1	0.886	0.917	1	0.95	0.385	0.161	0.143	0.347	0.625	0.0435	0.698	0.0698	0.182	0.231	0.271	0.306	1	0.769
	chr10-133156044-133156046	0.222	0.0588	0.2	0.2	0	0	0.545	0.357	0.643	0.6	0.929	0.0909	0.214	0.722	1	1	0.8	0	0	0.0714	0.125	0.444	0.208	0	0.7	1	0.261	0.455	0.545	0.118
	chr10-133171316-133171318	0.167	0.2	0.25	0.35	0.824	0.739	0.7	1	0.65	0.69	0.583	0.895	0.571	0.947	0.727	0.893	0.222	0.593	0.158	0.13	0.538	0.88	0.769	0.235	0.476	0.194	0.633	0.81	0.833	0.182
	chr10-133252050-133252052	0.722	0.545	0.727	0.467	0.8	0.886	0.299	0.176	0.0263	0.093	0.1	0.154	0	0.585	0.114	0.192	0.139	0.56	0.76	0.667	0.667	0.905	0.184	0.688	0.425	0.263	0.188	0.929	0	0.333
	chr10-133500130-133500132	0	0.417	0	0.526	0.308	0.233	0.725	0.765	0.633	0.519	0.8	0.846	0.769	0.879	0.25	0.722	0.75	0.833	0.367	0.314	0.529	1	0.938	0.957	1	0.889	0.233	1	0.8	0.167
	chr10-133581967-133581969	0.7	0.8	0.619	0.444	0.8	0.947	0.615	0.867	0.655	0.87	0.811	0.897	0.581	0.838	0.828	0.115	0.0714	0.133	0.0286	0.0714	0.476	0.318	0.0526	0.35	0.333	0.444	0.132	0.684	0.6	0.3
	chr10-133662762-133662764	0	0.125	0.286	0.344	0.9	0.909	0.904	0.897	0.652	0.44	0.162	0.238	0.224	0.723	0.872	0.889	0.905	0.545	0.818	0.65	0.98	0.966	0.936	0.375	0.938	0.962	1	0.97	0.778	0.818
	chr10-133762640-133762642	0.154	0.529	0.172	0.4	1	1	0.971	0.977	1	1	1	0.962	0.909	0	0	0.235	1	1	0.906	0.9	0.459	0.585	0.977	0.963	0	0	0.913	1	0.967	0.516
	chr10-133802352-133802354	1	0.842	0.556	1	0.846	0.429	0.643	0.304	0.583	0.846	0.5	0.261	0.353	0.533	1	0.87	0.5	0.8	0.462	0.333	0.125	0.2	0.905	0.133	0.136	0	0.214	0	1	0.889
	chr10-133880393-133880395	1	0.471	0.846	0.667	1	0.32	0.455	0.9	0.885	0.857	1	0.947	1	0.143	0.938	0	0.867	0.286	0.188	0.667	0.0588	0.652	0.375	0.471	0.444	0	1	1	1	1
	chr10-133929721-133929723	0.5	0.75	0.773	0.833	0.3	0.0909	0.913	0.107	1	0.289	0.0769	0.318	0.5	0.263	0.0909	1	0.0857	0.344	0.238	0.217	0.0952	0	0.717	0.25	0.0968	0	0.13	0	0.375	0
	chr10-133929723-133929725	0.5	0.75	0.636	0.733	0.4	0.0909	0.739	0.103	1	0.237	0.154	0.227	0.438	0.316	0.0952	0.929	0.0882	0.281	0.182	0.196	0.0952	0.182	0.702	0.25	0.0323	0	0.13	0	0.286	0
	chr10-133929735-133929737	0.75	0.625	0.667	0.767	0.1	0.0909	0.87	0.107	0.857	0.222	0	0.227	0.375	0.526	0.0952	0.893	0.0294	0.281	0.263	0.222	0.0952	0.0455	0.723	0.25	0.1	0	0.13	0	0.222	0
	chr10-133946538-133946540	0	0.696	0.429	0.261	0.375	0.458	0.833	0.889	0.806	0.84	0.97	1	0.615	0.733	0.98	0	0.34	0.656	0.75	0.604	0.846	0.463	0.857	0.324	0.88	0.765	0.346	0.972	0.636	0.594
	chr10-133946571-133946573	0	0.318	0.273	0.222	0.0588	0.0455	0.692	0.333	0.581	0.476	0.893	0.933	0.8	0.179	1	0	0.116	0.04	0.2	0.357	0	0.152	0.607	0.087	0.469	0.44	0.167	0.805	0	0.323
	chr10-133946596-133946598	0	0.1	0.308	0.214	0.136	0.214	0.854	0.452	0.65	0.586	0.895	0.97	0.847	0.48	0.94	0.0435	0.364	0.303	0.333	0.475	0.375	0.241	0.75	0.312	0.818	0.844	0.162	0.964	0.545	0.75
	chr10-133946613-133946615	0.0769	0.1	0.385	0.312	0	0.143	0.673	0.273	0.561	0.562	0.842	0.909	0.883	0.4	0.96	0.0435	0.0909	0.273	0.366	0.375	0.08	0.323	0.69	0.176	0.576	0.757	0.103	0.97	0.667	0.483
	chr10-134043301-134043303	0.308	0.462	0.286	0.12	0.5	0.167	0.74	1	0.842	0.457	0.857	0.828	0.622	0.629	0.929	0.533	0.0741	0.125	0.122	0.217	0.0811	0.0294	0.53	0.143	0.0323	0.0351	0.167	0.175	0.375	0.222
	chr10-134073373-134073375	0.857	0.562	0.857	0.684	1	0.0909	0.625	0.952	0.5	0.474	0.579	0.8	0.526	0.875	0.97	0.909	0.25	0.375	0.214	0.706	0.2	0.167	0.75	0.25	0.105	0.0769	0.125	0.2	0.6	0.25
	chr10-134073819-134073821	0.571	0.588	0.692	0.957	0.786	0.412	0.857	1	0.808	0.727	0.8	0.833	0.889	0.967	1	1	0.267	0.5	0.455	0.81	0.25	0	0.583	0.167	0.118	0.0303	0.214	0.75	1	0.2
	chr10-134073838-134073840	0.556	0.704	0.944	0.969	1	0.65	1	0.826	0.857	0.615	0.773	0.957	0.826	1	1	0.714	0.3	0.318	0.263	0.371	0.0588	0.037	0.467	0.0556	0.06	0.0175	0.105	0.952	0.778	0.0526
	chr10-134073862-134073864	0.444	0.852	0.389	0.939	1	0.842	1	0.87	0.933	0.833	0.818	0.957	0.833	0.868	0.918	1	0.05	0.333	0.333	0.543	0.0667	0.037	0.467	0.111	0.14	0	0.0811	0.842	0.875	0.143
	chr10-134222821-134222823	0.4	0.692	0.818	0.714	1	0.941	0.76	0.565	1	1	0.889	0.76	0.9	0.737	0.4	0.923	0.0769	0.615	0.148	0.632	0.0667	0.0714	0.704	0.25	0.2	0.04	0.174	0.615	1	0.455
	chr10-134251891-134251893	0.6	0.875	0.75	0.833	0.75	0.5	0.308	0.52	0.417	0.1	0.143	0.294	0.2	0.6	1	1	0.0435	0	0	0.176	0.1	0.455	0.63	0.375	0.214	0	0.1	0.1	0.222	0.2
	chr10-134280209-134280211	1	0.778	0.833	0.875	1	0.889	1	1	0.9	0.885	1	0.96	0.933	0.929	1	0.789	0.714	0.467	0.562	0.528	0.25	0.607	0.536	0.286	0.294	0.107	0.25	0	0.833	0.231
	chr10-134330457-134330459	0.7	0.308	0.2	0.438	1	0.895	0.833	0.933	0.972	1	0.941	0.952	0.917	0.971	0.824	0	0.421	0.714	0.708	0.769	0.632	0.759	0.853	0.182	0.629	0.541	0.273	1	1	0.533
	chr10-134392610-134392612	0.857	0.9	1	1	0.1	0.0476	0.684	0.0625	0.143	0.2	0	0.0455	0.519	0.118	0.25	0.333	1	0.429	0.5	0.556	0.846	1	0.878	0.833	0.667	0.471	0.389	0.933	0.2	0.875
	chr10-134421828-134421830	0.692	1	0.692	1	0	0.182	0.95	0.16	0.828	0.115	0.25	0.156	0.5	0.325	0.75	0.25	0.139	0.0769	0.182	0.469	0.385	0.075	0.718	0.387	0.292	0	0.312	0.5	0.353	0.6
	chr10-134421833-134421835	0.909	1	0.545	0.846	0	0.172	0.923	0.1	1	0.069	0.118	0.125	0.538	0.394	0.357	0.0769	0.357	0.154	0.125	0.5	0.333	0.318	0.8	0.304	0.238	0.0455	0.333	0.8	0.0588	0.529
	chr10-134421883-134421885	0.769	1	0.733	0.893	0.226	0.0789	0.929	0.0714	1	0.382	0.15	0.333	0.611	0.156	0.231	0.636	0.393	0.188	0.25	0.444	0.227	0	0.892	0.556	0.321	0.158	0.407	0.917	0.167	0.333
	chr10-134491330-134491332	0.111	0.286	0.174	0.571	0.103	0.17	0.617	0.0851	0.395	0.113	0.17	0.0938	0.3	0.0714	0.0455	0.0556	0.528	0.5	0.387	0.897	0.853	0.982	0.98	0.774	0.919	1	0.377	0.533	0.1	0.7
	chr10-134491364-134491366	0	0.379	0.273	0.633	0.182	0.1	0.581	0.0612	0.238	0.229	0.14	0.107	0.404	0.193	0.05	0.0571	0.467	0.205	0.146	0.566	0.825	1	0.951	0.5	0.6	1	0.174	0.579	0	0.8
	chr10-134491508-134491510	0	0.333	0.5	0.692	0.2	0.05	0.6	0.308	0.579	0.27	0.0909	0.25	0.75	0.316	0.0714	0	0.333	0.6	0.458	0.933	0.818	1	0.947	0.846	1	1	0.591	0.909	0.0714	0.833
	chr10-134491523-134491525	0	0.333	0.5	0.75	0.2	0.286	0.55	0.269	0.684	0.324	0.0952	0.348	0.688	0.526	0.267	0.2	0.444	0.84	0.792	0.933	1	1	1	0.769	1	1	0.739	1	0.3	1
	chr10-134499407-134499409	0.167	0.455	0.286	0.417	0.214	0.195	0.562	0.171	0.5	0.286	0.0385	0.273	0.35	0.593	0.941	1	0.5	0.6	0.655	0.938	0.957	1	0.979	0.525	0.706	0.833	0.733	0.1	0.111	0.722
	chr10-134529503-134529505	1	0.933	1	0.889	0.769	1	0.889	0.471	0.923	0.85	0.667	1	0.857	0.931	0.81	0.857	0.611	0.167	0.182	0.25	0.333	0	1	0.455	0.188	0.5	0.333	0.308	0.714	0.52
	chr10-134529509-134529511	1	1	1	1	0.538	0.938	0.889	0.647	0.923	1	0.583	0.933	0.714	0.793	0.905	0.923	0.389	0	0.182	0.25	0.333	0	1	0.0909	0.133	0.455	0.208	0.308	1	0.545
	chr10-134529524-134529526	0.8	0.538	0.833	0.778	0.692	0.625	0.889	0.632	0.867	0.762	0.455	0.812	0.429	0.346	0.81	0.357	0.444	0	0.182	0	0.167	0	0.923	0.545	0	0	0.087	0.231	0.5	0.481
	chr10-134540382-134540384	0	0.37	0.122	0.552	0.138	0.0241	0.826	0.369	0.968	0.156	0.175	0.082	0.345	0.206	0.938	0.903	0.947	1	0.667	0.954	0.929	0.971	0.914	1	0.846	0.833	1	1	0.333	0.923
	chr10-134540570-134540572	0	0.286	0.455	0.647	0.519	0.143	0.976	0.788	1	0.275	0.163	0.235	0.44	0.66	0.943	0.971	1	0.7	1	1	1	0.83	1	1	1	0.958	0.963	0.957	0.667	1
	chr10-134540583-134540585	0	0.261	0.455	0.647	0.346	0.1	0.951	0.818	0.909	0.25	0.143	0.235	0.423	0.362	1	0.943	0.971	0.765	0.711	0.971	0.842	0.979	1	0.926	1	1	1	1	0.833	1
	chr10-134540595-134540597	0	0.273	0.556	0.588	0.556	0.1	0.951	0.968	1	0.25	0.128	0.188	0.4	0.596	1	0.944	1	0.882	0.895	0.971	1	1	1	1	0.975	1	1	0.958	0.8	1
	chr10-134597817-134597819	0	0	0.19	0.143	0.214	0.762	0.1	0.95	0.105	0.724	0.857	0.895	0.556	0.795	0.967	0	0.292	0.889	0.952	0.765	0.609	0.75	0.158	0.538	0.0476	0.647	0.353	0.939	0.455	0.571
	chr10-134597847-134597849	0.333	0.143	0.143	0	0.929	0.905	0.069	0.9	0.0526	0.767	0.864	0.87	0.444	0.875	1	0.368	0.333	0.9	0.952	0.794	0.792	1	0.158	0.769	0.773	0.95	0.647	0.97	0.769	0.0588
	chr10-134598298-134598300	0.2	0.1	0.111	0.222	0.286	0.207	0	0.6	0.231	0.22	0.923	0.966	0.735	0.872	0.929	0.107	0.2	0.524	0.833	0.613	0.968	0.972	0.0909	0.875	0.259	0.36	0.426	0.953	0	0.143
	chr10-134598306-134598308	0	0	0	0.111	0.357	0.0323	0	0.44	0.231	0.1	0.308	0.533	0.697	0.792	0.636	0	0.0417	0	0.308	0.562	0.969	0.973	0.0303	0.2	0.107	0.275	0.312	0.828	0	0.167
	chr10-134598312-134598314	0	0	0.222	0.0556	0.143	0.0645	0	0.696	0.154	0	0.667	0.7	0.455	0.723	0.911	0	0	0.211	0.731	0.656	0.219	0.973	0.0303	0.32	0.179	0.146	0.267	0.887	0	0.154
	chr10-134598315-134598317	0	0	0	0.167	0.0714	0.0333	0.037	0.68	0.154	0.125	0.148	0.483	0.576	0.761	0.911	0.0357	0.16	0.333	0.538	0.719	0.219	0.972	0	0.12	0.25	0.0976	0.111	0.685	0	0
	chr10-134598351-134598353	0	0	0.0667	0.118	0.375	0.273	0.214	0.611	0	0.2	0.684	0.778	0.611	0.629	0.593	0	0	0.4	0.897	0.591	0.154	0.867	0.129	0.105	0.0625	0.31	0.19	0.935	0.2	0.1
	chr10-134598636-134598638	0.0417	0.1	0.143	0.0714	0.355	0.0833	0.111	0.571	0.146	0.0877	0.205	0.484	0.243	0.787	0.524	0.1	0.412	0.679	0.978	0.667	0.795	0.985	0.267	0.48	0.667	0.955	0.271	0.931	0.0526	0.308
	chr10-134602639-134602641	0.643	0.0444	0.302	0.0811	0.789	0.516	0.227	0.769	0.163	0.667	0.909	0.857	0.804	0.72	0.821	0.185	0.188	0.242	0	0.0545	0.119	0.269	0.198	0.0833	0.0702	0.0317	0.0625	0.0976	0.167	0.0909
	chr10-134676684-134676686	0.0769	0	0.0769	0.0625	1	0.4	0.409	0.792	0.16	0.733	0.667	0.429	0.516	0.857	0.545	0.529	0.667	0.759	0.621	0.6	0.913	0.875	0.161	0.348	0.857	0.812	0.6	0.963	0.923	0.542
	chr10-134676693-134676695	0.182	0.111	0	0.118	0.8	0.913	0.417	0.9	0.625	0.88	0.909	0.947	0.607	0.651	0.848	0.929	0.903	0.429	0.595	0.739	0.882	0.87	0.297	0.476	0.737	0.556	0.364	1	0.875	0.667
	chr10-134692886-134692888	0.222	0.182	0.188	0.0909	0.909	0.906	0.107	0.571	0.242	0.708	0.682	0.652	0.632	0.808	0.619	0.217	0.76	0.8	0.706	0.8	0.944	0.889	0.419	0.889	1	0.875	0.417	1	1	0.792
	chr10-134733820-134733822	0	0.417	0.28	0.333	1	0.9	0.929	0.882	0.808	1	0.947	1	0.933	0.947	0.971	0.417	0.85	0.769	0.259	0.64	0.75	0.9	0.947	0.846	0.812	0.5	0.647	1	1	0.846
	chr10-134733834-134733836	0.0909	0.294	0.231	0.353	0.893	1	0.927	0.917	0.686	0.929	0.971	0.786	1	0.957	0.906	0.286	0.87	0.667	0.433	0.789	0.885	1	0.974	0.652	0.632	0.636	0.75	0.852	1	0.65
	chr10-134733880-134733882	0	0.263	0.2	0.533	1	0.867	0.815	0.818	0.667	0.897	0.875	0.769	0.885	0.688	0.524	0.125	0.214	0.448	0	0.576	0.167	0.417	0.654	0.545	0.25	0	0.167	0.706	1	0.28
	chr10-134756783-134756785	1	0	0.818	0.667	0.125	0.294	0.182	0.5	0.286	0.741	0.947	0.957	0.706	0.694	0.136	0.0667	0.478	0.148	0.133	0.316	0.0625	0.0909	0.655	0.5	0.455	0.267	0.375	0.667	0.214	0.667
	chr10-134787121-134787123	0	0.143	0.667	0.5	0.688	1	0.944	0.889	0.857	0.941	1	0.917	1	0.933	0.833	1	0.667	0.833	0.25	1	0.905	0.9	0.895	0	0.333	0.273	0.692	1	1	1
	chr10-134794155-134794157	1	0.667	0.909	1	0.545	0.353	0.821	0.154	0.958	0.833	0.929	1	1	0.778	1	1	0.24	0.273	0.0625	0.1	0.222	0.257	0.8	0.0833	0.562	0.4	0.652	0.75	0.8	0.556
	chr10-134794196-134794198	0.364	0.667	0.818	0.929	1	0.324	0.893	0.115	1	1	0.933	1	0.846	0.963	1	1	0.231	0.25	0.125	0.1	0.333	0.147	0.8	0.0833	0.2	0.556	0.5	0.316	0.333	0.111
	chr10-134794360-134794362	0.526	0.567	0.714	0.75	0.655	0.364	0.875	0.172	0.45	0.909	1	0.971	0.9	0.438	0.379	1	0.103	0	0.0417	0.24	0	0.179	0.393	0.167	0	0	0.208	0.069	0.333	0.222
	chr10-134834942-134834944	0.765	1	0.526	0.739	0.154	0.886	1	0.69	0.743	1	0.914	1	0.731	0.273	0.222	0.0588	0.8	0.583	0.722	0.933	0.1	0.29	1	0.333	0.8	0.857	0.818	0.679	0.826	0.87
	chr10-134845343-134845345	0	0.258	0.37	0.304	0.857	0.667	0.875	0.839	0.946	0.742	0.824	0.903	0.92	0.957	0.974	0.889	0.903	0.733	0.282	0.564	0.579	0.92	0.767	0.355	0.1	0.0811	0.611	0.941	0.765	0.389
	chr10-134845365-134845367	0	0.55	0.286	0.214	0.947	0.588	1	0.722	0.917	0.864	0.821	1	0.697	0.885	0.96	1	0.652	0.75	0.5	0.45	0.762	0.7	0.872	0.692	0.0417	0.125	0.778	1	0.636	0.211
	chr10-134857970-134857972	0.0625	0.379	0.391	0.391	0.111	0.244	0.737	0.957	0.811	0.833	0.885	0.88	0.867	1	0.943	0.708	0.333	0.391	0.368	0.757	0.0682	0.6	0.611	0.281	0.556	0	0.444	1	0.667	0.733
	chr10-134857995-134857997	0	0.32	0.438	0.421	0	0.318	0.545	1	0.579	0.818	0.783	0.85	0.615	0.889	0.967	0.769	0.375	0.6	0.438	0.697	0.152	0.375	0.778	0.25	0.0714	0.269	0.571	1	0.333	0.417
	chr10-134858188-134858190	0	0.0667	0.294	0.462	0.167	0.0625	1	1	0.667	0.652	0.773	0.889	0.864	1	0.867	1	0.583	0.545	0.7	0.767	0.211	0.625	0.5	0.143	0.565	0.514	0.483	0.909	0.412	0.875
	chr10-134870433-134870435	0.625	0.75	0.85	0.571	0.857	0.927	0.822	0.794	0.656	0.8	0.786	0.778	0.76	0.8	0.778	0.625	0.184	0.231	0.114	0.286	0.1	0.756	0.682	0.0417	0	0.125	0.0938	0.25	0.714	0
	chr10-134870544-134870546	0.833	0.909	0.538	0.833	1	0.941	0.688	0.923	0.5	1	0.867	0.867	0.762	0.917	1	1	0.5	0.133	0.238	0.286	0.364	0.741	0.429	0.0625	0	0.5	0.857	0.552	1	0
	chr10-134915112-134915114	0.125	0.111	0.179	0.167	0.684	0.0294	0.167	0.565	0.667	0.143	0.172	0.132	0.0192	0.222	0.818	0	0.526	0.412	0.182	0.648	0.885	0.818	0.106	0	0.938	0.5	0.143	0.786	0.2	0.857
	chr10-134937966-134937968	0.857	0.769	0.933	0.706	0.609	0.579	0.923	0.545	0.929	0.95	0.65	0.692	0.923	0.682	1	0.533	0.571	0.222	0.154	0.368	0	0.273	0.7	0.0625	0.75	0.833	0.0909	0.786	0.667	0.0588
	chr10-134938527-134938529	0.571	0.636	0.667	0.667	0.0667	0.444	0.212	0	0.857	0.526	0.438	0.889	0.778	0.552	0.957	0.0588	0	0	0	0	0.111	0.0345	0.0857	0.0714	0.833	0.0769	0.0625	0.037	1	0
	chr10-134943281-134943283	0.286	0.278	0.321	0.222	0.971	0.138	0.969	0.932	0.85	0.507	0.256	0.423	0.373	0.372	0.316	0.929	0.5	0.15	0.113	0.355	0.125	0.0185	0.567	0.0588	0.261	0.0659	0.208	0.102	0.467	0
	chr10-134943517-134943519	0	0.2	0.231	0	0.2	0	1	0.538	0.821	0.267	0.1	0.222	0.176	0.0455	0.125	0.875	0	0	0	0.579	0	0	0.417	0.143	0.2	0	0	0	0.364	0
	chr10-134994944-134994946	0	0.182	0.2	0.333	1	0.75	1	0.893	0.696	0.818	0.938	0.778	1	0.625	0.958	0.333	0.217	0.0556	0.1	0.414	0.412	0.68	0.4	0.5	0.316	0.04	0.143	0.474	1	0.438
	chr10-135033330-135033332	0	0.125	0.231	0.222	0.857	0.677	0.375	0.269	0.182	0.548	1	0.889	0.947	0.269	0.069	0.2	0.471	0.0625	0.0833	0.333	0.769	0.943	0.474	0.0625	0.63	0.1	0.111	1	0.727	0.45
	chr10-135033354-135033356	0	0	0.25	0.235	0.842	0.875	0.5	0	0.261	0.744	1	0.783	0.867	0.514	0.345	0.792	0.238	0	0.0968	0.649	0.909	0.975	0.316	0.0357	0.871	0.826	0.857	0.976	0.75	0.75
	chr10-135033363-135033365	0	0.0833	0.167	0.235	0.842	0.875	0.5	0.087	0.522	0.641	1	1	1	0.457	0.31	0.87	0.667	0	0.194	0.667	0.818	1	0.579	0.0714	0.806	1	0.714	0.881	0.81	0.85
	chr10-135033472-135033474	0.588	0.5	0.208	0.208	0.806	0.92	0.186	0.0435	0	0.738	0.865	0.818	0.889	0.556	0.324	0.118	0.758	0.111	0.129	0.6	0.963	0.973	0.171	0.0909	0.931	0.571	0.593	0.943	0.875	0.824
	chr10-135039807-135039809	0.833	0.944	0.895	0.812	0.882	0.621	0.769	0.905	0.647	0.727	0.64	0.739	0.533	0.92	1	0.75	0.125	0.118	0.037	0.185	0.222	0.562	0.542	0.0769	0.0526	0.0732	0.182	0	0.333	0
	chr10-135039823-135039825	0.5	0.625	0.476	0.812	0.765	0.742	0.781	1	0.5	0.84	0.333	0.318	0.278	0.958	1	0.708	0.0952	0.167	0.0333	0.182	0.222	0.457	0.704	0.0625	0	0.0263	0.185	0	0.4	0.0526
	chr10-135045330-135045332	0	0.176	0.195	0.222	0.88	0.952	0.51	0.985	0.456	0.873	0.93	0.875	0.815	0.919	0.681	0.638	0.741	0.652	0.903	0.973	0.982	0.989	0.6	0.18	0.355	0.125	0.891	0.988	0.833	0.556
	chr10-135045361-135045363	0.0588	0.148	0.341	0	0.87	0.846	0.28	0.967	0.5	0.823	0.929	0.875	0.821	0.797	0.927	0.139	0.742	0.837	0.845	0.877	0.952	0.923	0.598	0.615	0.553	0.545	0.783	0.829	0.714	0.857
	chr10-135052045-135052047	0	0.154	0.111	0.233	0.364	0.0952	0.243	0.5	0.261	0.727	0.741	0.737	0.85	0.389	0.1	0.163	0.255	0.913	0.52	0.727	0.588	1	0.65	0.0385	0.438	0.476	0.579	0.939	0.667	0.182
	chr10-135171152-135171154	0	0	0.167	0.0476	0	0.167	0	0.278	0.118	0.0417	0.25	0.833	0.0476	0.273	0.25	0	0.425	0.727	0.615	0.621	0.686	1	0.2	0.6	0.444	0.917	0.438	0.414	0.667	0.222
	chr10-135178448-135178450	0.429	0.25	0.419	0.562	0.955	1	1	0.463	0.827	0.875	0.683	0.897	0.912	0.964	0.682	0.04	0.111	0.259	0.3	0.361	0.0385	0.12	0.846	0.24	0.2	0.0857	0.0667	0.286	0.696	0.143
	chr10-135178841-135178843	0.143	0.3	0.125	0.4	0.471	0.0625	1	0.167	0.85	0.875	0.636	0.417	0.333	0.8	0.643	0	0.172	0.143	0	0.393	0	0	0.8	0.0714	0.154	0	0	0	0.294	0.16
	chr10-135178848-135178850	0.2	0.286	0.167	0.727	0.375	0.857	1	0.458	0.789	0.75	0.889	1	0.619	0.929	0.75	0.0625	0.143	0.143	0	0.273	0	0.0667	0.812	0.188	0.25	0	0	0.4	0.727	0.174
	chr10-135178860-135178862	0.4	0.286	0.333	0.636	0.375	0.786	0.875	0.25	1	1	0.833	1	0.524	0.786	0.917	0	0.0952	0.143	0	0.227	0	0	0.688	0.0588	0.0833	0	0	0.4	0.636	0.0741
	chr10-135259658-135259660	0.625	0.857	1	0.808	0.5	0.405	0.478	0.25	0.654	0.192	0.276	0.167	0.0909	0.85	0.95	0.375	0.951	0.812	1	0.966	0.821	0.966	0.25	0.0476	0.15	0.0455	0.5	0.811	1	0.429
	chr10-135259660-135259662	0.625	1	0.933	0.8	0.556	0.5	0.409	0.458	0.423	0.308	0	0.171	0.0909	0.45	1	0.312	1	0.812	1	1	0.643	0.966	0.1	0.0952	0.1	0.957	0.417	0.703	0.769	0.143
	chr10-135259910-135259912	0.2	0.9	0.25	1	0.615	1	0.5	0.714	0.333	0	0.1	0.214	0.286	0.471	0.947	0.571	1	1	0.96	0.905	0.643	1	0.667	1	0.714	0.704	0.333	0.688	0.792	0.25
	chr10-135259922-135259924	0.2	0.7	0.875	1	0.385	0.846	0.278	0.429	0.111	0.0556	0.0909	0.0667	0.286	0.118	0.947	0.286	1	1	0.96	0.81	0.214	0	0.333	0.333	0.714	0.556	0	0.125	0.696	0.125
	chr10-135260031-135260033	0	0.3	0.231	0.467	0.917	1	0.56	0.733	0.818	0.727	0.667	0.385	0.632	0.833	0.917	0.333	1	0.929	1	0.958	0.375	1	0.559	0.462	1	0.97	0.4	0.636	0.889	0.167
	chr10-135275464-135275466	0.0833	0.194	0.08	0.333	0.227	0.818	0.696	0.741	0.7	0.763	0.829	0.792	0.783	0.701	0.926	0.0652	0.706	0.703	0.161	0.0976	0.708	0.705	0.83	0.29	0.458	0.0714	0.692	0.811	0.5	0.231
	chr10-135278797-135278799	1	1	1	0.4	0.733	1	0.407	0.0769	0.333	0.267	0.765	0.933	0.727	0.176	0.571	0.167	0.423	0.571	0.467	0.867	0.625	0.833	0.133	0.727	0.0625	1	0.167	1	0.385	0
	chr10-135343303-135343305	0.2	0	0	0.167	0	0.167	0.111	0.25	0.556	0.857	0.417	0.846	0.167	0	0	0.0556	0.737	0.688	0.5	0.714	0.733	0.806	0	0	0.4	0.0667	0.353	0.5	0.286	0
	chr10-13547544-13547546	1	0.786	0.929	0.357	0.812	0.8	0.923	0.966	1	0.933	0.8	0.909	0.75	1	0.833	1	0.25	0.154	0.286	0.12	0.286	0.357	0.833	0.0588	0.8	0.2	0.25	0.75	0.5	1
	chr10-13747930-13747932	0.0667	0	0.0476	0.391	0.545	0.235	0.783	0.027	0.944	0.667	0.333	0.4	0.909	0.04	0	0.853	0.651	0.4	0.455	0.389	0.727	0.8	0.5	0	0.333	0.447	0.235	0.944	0.375	0
	chr10-13819926-13819928	0.588	0.765	0.571	0.391	0	0	0	0.967	1	0	0	0.1	0	0	0	0	0	0	0	0.0435	0.5	0.594	0	0	0.536	0.588	0.571	0.72	0.889	0
	chr10-13862766-13862768	0.0625	0.182	0.0294	0.516	0.143	0.5	0.667	0.9	0.2	0.684	0.857	0.625	0.913	1	1	0.48	0.149	0.318	0	0.366	0.364	0.385	0.565	0.222	0.259	0.364	0.276	0.158	0.5	0
	chr10-1416952-1416954	0.0588	0.417	0.143	0.636	0.75	0.36	0.935	0.944	0.758	0.88	0.393	0.609	0.45	0.368	0	0.235	0.562	0.581	0.872	0.931	1	1	0.909	0.524	1	1	0.857	1	0.579	0.389
	chr10-1416957-1416959	0.0588	0.417	0.154	0.909	0.833	0.5	0.968	0.917	0.818	0.92	0.357	0.958	0.476	0.5	0	0.263	0.562	0.839	0.923	1	0.857	0.935	0.879	0.619	1	0.889	0.929	1	0.765	0.611
	chr10-1416965-1416967	0.0625	0.417	0.214	0.455	0.75	0.36	0.839	0.944	0.485	0.8	0.429	0.522	0.45	0.342	0	0.158	0.25	0.484	0.641	0.931	1	0.938	0.788	0.381	0.889	1	0.857	1	0.25	0.318
	chr10-14205471-14205473	0	0	0.0476	0.25	0.667	0.231	0.385	0	0	0.25	0.267	0.05	0	0	0.0625	1	0	0.667	0	0.0556	0.5	0.368	0.765	0	0	0	0.3	0	0.6	0.143
	chr10-1443366-1443368	0	0.222	0.0833	0.5	1	0.952	0.875	0.818	0.889	1	0.947	1	0.765	0.806	1	1	0.756	0.292	0.185	0.281	0.438	0.167	0.719	0.158	0.548	0.533	0.459	0.452	1	0.214
	chr10-1447071-1447073	0.0909	0.286	0.308	0.526	0.333	0.0385	0.759	0.857	0.75	1	0.735	0.933	0.591	0.793	0.217	0.889	0.294	0.259	0.29	0.381	0.571	0.0741	0.556	0	1	0.292	0.167	0.846	0.5	0.875
	chr10-1447205-1447207	0.167	0.414	0.312	0.286	0.5	0.111	0.82	0.787	0.896	0.895	0.878	0.903	0.69	0.653	0.4	0.81	0.923	0.185	0.232	0.382	0.429	0.105	0.667	0.0667	0.478	0.103	0.239	0.974	0.737	0.833
	chr10-15035784-15035786	0	0.65	0.364	0.545	0.923	0.143	0.5	0.571	0.714	0.684	0.556	0.545	0.222	0.727	1	1	0.727	0.125	0.227	0.526	0.667	0.429	0.962	0.5	1	1	0.6	0.944	0.682	0.875
	chr10-15035827-15035829	0	0.438	0.273	0.545	0.846	0.0769	0.265	0.524	0.5	0.312	0.375	0.273	0.111	0.455	1	0.893	0.5	0.429	0.227	0.526	0.533	0.0714	0.769	0.462	0.889	1	0.3	1	0.8	0.538
	chr10-15138204-15138206	0.312	0.32	0.0625	0.302	0.741	0.0526	0.8	0.227	0.673	0.882	0.786	0.5	0.419	0.448	0.324	0.903	0.039	0.0571	0.109	0.172	0.0175	0.0392	0.716	0.432	0.13	0	0.208	0.0278	0.444	0.0741
	chr10-15579865-15579867	0	0.143	0.154	0.25	0.875	0.842	0.875	0.136	0.913	0.889	0.0526	0.16	0.2	0.636	0.571	0.917	0.917	0.667	0.25	0.462	0.889	0.435	1	0.833	0.5	0.222	0.8	0.429	0.643	0.6
	chr10-15993528-15993530	0	0.207	0	0.182	0.875	0.533	0.952	0.383	0.61	0.357	0.129	0.267	0.522	0.8	0.308	0.929	0.476	0.321	0.167	0.0789	0.15	0.6	0.763	0.227	0.857	0.5	0.913	0.688	0.833	0.111
	chr10-15993560-15993562	0	0.174	0	0.286	1	0.933	0.875	0.543	0.538	0.323	0.581	0.286	0.143	0.393	0.654	0.935	0.3	0.214	0.25	0.105	0.45	0.378	0.694	0.35	0	0	0.565	0	0.571	0.455
	chr10-16168960-16168962	0	0.111	0.125	0.222	1	0.895	0.921	1	0.87	0.885	0.81	0.5	0.613	0.974	1	1	0.969	1	0.964	0.655	0.85	0.909	0.971	0.762	0.882	1	0.978	0.947	1	1
	chr10-1641171-1641173	0.375	0.294	0.1	0.562	0.727	1	0.9	0.889	0.85	0.95	0.765	0.871	0.935	0.667	0.182	0.714	0.3	0.0769	0.138	0.609	0.176	0.72	0.781	0.269	0.562	0.412	0.263	0.955	1	1
	chr10-1652850-1652852	0.333	0.188	0.857	0.615	0.381	0.576	0.276	1	0.905	0.375	0.308	0.5	0.217	0.0625	0	0.812	1	0.923	0.882	0.739	1	1	0.839	0.773	1	1	0.579	0.432	1	0.882
	chr10-16541564-16541566	0	0.333	0.158	0.263	1	0.738	0.882	0.64	0.611	0.615	0.275	0.243	0.294	0.548	0.156	0.974	0.744	0.324	0.186	0.321	0.641	0.911	0.854	0.324	0.238	0.2	0.946	0.82	0.667	0.8
	chr10-16649989-16649991	0.267	0.32	0.2	0.08	0.833	0.857	0.943	0.8	0.6	0.75	0.5	0.278	0.25	0.76	1	1	0.9	0.833	0.938	0.68	1	0.95	0.857	0.5	1	1	0.762	0.318	0.222	0.385
	chr10-16790831-16790833	0.125	0.0909	0.25	0.469	1	0.966	0.875	1	1	1	1	0.889	0.654	0.889	0.867	0.909	0.867	1	0.643	0.947	0.571	0.24	0.875	0.933	0.833	0.143	0.4	0.862	0.429	0.125
	chr10-16861699-16861701	0.0227	0.143	0.235	0.176	0.688	0.25	1	0.8	0.727	0.778	0.737	0.63	0.643	0	0.56	1	0.676	0.467	0.724	0.417	0.333	0.333	0.769	0.938	0.917	0.115	1	0.812	0.615	0.625
	chr10-1775030-1775032	0	0.464	0.31	0.4	0.0833	0.231	0.92	0.951	0.6	0.711	0.912	0.76	0.595	0.794	0.0682	0.0444	0.08	0.0857	0.12	0.167	0.06	0.0208	0.462	0.2	0.0345	0.0566	0.167	0.0238	0.571	0.0909
	chr10-18228995-18228997	0	0.136	0.24	0.08	0.471	0.538	0.789	0.957	0.519	0.519	1	0.852	0.621	0.917	0.121	0.606	0	0.182	0.0667	0.133	0.412	0.97	0.75	0.211	0.462	0.125	0.267	0	0.556	0
	chr10-18521871-18521873	0	0.143	0.125	0.08	0.938	1	0.806	0.871	0.852	0.243	0.393	0.938	0.889	0.941	1	1	1	0.875	0.44	0.725	1	0.727	0.783	0.889	0.917	1	1	0.941	0.714	1
	chr10-18810832-18810834	0.0909	0.182	0.238	0.167	0.833	1	0.833	1	0.941	0.905	1	0.947	1	1	0.846	1	1	1	1	0.854	1	1	1	1	1	1	0.727	1	1	1
	chr10-19284845-19284847	0	0.167	0.286	0.2	0.957	1	1	0.96	0.667	0.889	0.714	0.615	1	0.619	1	0.778	0.885	0.474	0.808	0.893	0.875	1	0.944	0.909	1	1	1	1	1	0.75
	chr10-20142988-20142990	0.889	0.933	0.611	0.227	1	1	1	0.769	0.895	1	0.889	1	1	1	1	0.8	0.125	0.857	0.176	0.2	0.5	1	0.944	0.364	0	0	0.278	0.636	1	0.438
	chr10-21308537-21308539	1	0.926	0.974	0.967	0.933	0.909	0.909	1	0.833	0.833	0.952	0.913	0.905	0.909	0.818	0.0417	0.111	0.0667	0.222	0.611	0.955	0.448	1	0.35	0.143	0.25	0.667	0.75	1	0.583
	chr10-21463541-21463543	0.125	0.0833	0.2	0.1	0.75	0.8	0.25	0.444	0	0.417	0.647	1	0.533	0.824	0.0833	0	0	0.0455	0.158	0	0	0.312	0	0.1	0	0	0	0	0.6	0
	chr10-21788727-21788729	1	0.938	0.952	0.824	1	1	0.96	1	0.963	0.941	0.92	0.944	0.882	0.958	1	1	0.25	0.188	0.0769	0.263	0.333	0.591	0.447	0.333	0	0	0.417	1	1	0.125
	chr10-21788730-21788732	1	0.882	0.95	0.824	1	1	0.958	1	0.815	1	0.92	0.833	0.941	0.958	0.933	1	0.05	0.188	0	0.263	0.227	0.545	0.34	0.333	0	0	0.133	1	1	0.235
	chr10-21788734-21788736	1	0.688	1	0.765	1	0.882	0.92	1	0.852	1	0.88	0.833	1	1	1	1	0.632	0.2	0.111	0.278	0.318	0.609	0.467	0.333	0.143	0	0.333	1	1	0.143
	chr10-21788805-21788807	0.929	0.895	0.971	0.812	0.95	0.952	0.76	1	0.9	1	0.957	0.909	1	1	0.857	1	0.373	0.0952	0.08	0	0.0455	0.4	0.415	0.25	0.154	0	0.278	1	0.636	0.08
	chr10-21788827-21788829	0.929	0.895	0.971	0.812	0.75	0.952	0.84	0.909	0.9	1	1	0.909	1	1	0.955	1	0.333	0.0952	0.115	0	0.0455	0.423	0.585	0.25	0.143	0	0.4	1	0.333	0.368
	chr10-21789267-21789269	1	0.762	0.892	0.886	0.938	0.846	0.447	0.963	0.618	0.804	0.889	0.778	0.696	0.735	0.953	0.707	0.0984	0	0.0333	0	0.05	0.281	0.0526	0.087	0	0.0253	0.0789	0.52	0.333	0
	chr10-21789274-21789276	0.958	0.762	0.919	0.795	0.939	0.808	0.421	0.967	0.559	0.804	0.917	0.889	0.739	0.794	1	0.619	0.0323	0	0.0333	0.0175	0.05	0.323	0.0526	0.0435	0.0833	0.0123	0.0541	0.52	0.375	0.0435
	chr10-21789280-21789282	1	0.762	0.892	0.795	0.941	0.808	0.526	0.897	0.676	0.804	0.889	0.778	0.717	0.794	1	0.667	0.113	0	0.0333	0	0	0.344	0.0263	0.087	0	0.037	0.0789	0.52	0.444	0
	chr10-21789293-21789295	0.917	0.818	0.875	0.968	0.84	0.81	0.632	0.947	0.6	0.758	1	0.786	0.677	0.76	1	0.567	0.093	0	0.118	0	0.273	0.5	0.0208	0.182	0	0.0278	0.105	0.48	0.7	0
	chr10-21789424-21789426	0.385	0.55	0.882	0.923	0.812	0.667	0.229	0.889	0.758	0.545	0.882	1	0.696	0.75	0.897	0.45	0.0714	0.0556	0	0.0976	0.0857	0.1	0.0139	0.108	0	0.0185	0.0645	0.1	0.5	0.0909
	chr10-21797797-21797799	0.846	1	0.833	0.974	0	0.4	0.795	1	0.632	0.375	0.353	0	0.44	0.423	0.714	0.4	0.0789	0.364	0.167	0.409	0.0667	1	0.543	0.1	0.0968	0	0.348	0.941	0.143	0
	chr10-21797804-21797806	0.923	1	0.833	0.895	0	0.3	0.564	0.824	0.706	0.355	0.176	0	0.4	0.25	0.727	0	0.0769	0.417	0.167	0.273	0.0588	1	0.343	0	0.0909	0	0.217	0.941	0	0
	chr10-21797806-21797808	0.462	1	0.655	0.816	0	0.1	0.641	0.765	0.706	0.25	0.176	0	0.458	0.222	0.682	0.2	0	0.417	0.167	0.273	0.0588	0.912	0.486	0	0.0303	0	0.087	0.941	0	0
	chr10-21797816-21797818	0.947	0.958	1	1	0	0.345	0.907	0.913	0.743	0.419	0.192	0.0455	0.387	0.615	0.667	0.3	0.294	0.263	0.175	0.452	0.32	1	0.453	0.0476	0.209	0.0196	0.553	0.964	0.5	0
	chr10-21797818-21797820	0.947	0.958	0.947	0.98	0.167	0.207	0.778	0.875	0.657	0.302	0.231	0	0.387	0.553	0.762	0.182	0.0392	0.211	0.0952	0.355	0.0769	1	0.438	0.0476	0.0909	0	0.237	0.964	0.667	0.0714
	chr10-21797839-21797841	0.941	0.917	0.897	0.98	0	0.2	0.827	0.909	0.743	0.318	0.192	0	0.355	0.462	0.756	0.25	0.0385	0.263	0.093	0.355	0.111	0.978	0.431	0.0476	0.0909	0.0189	0.286	1	0.556	0.167
	chr10-21797853-21797855	0.667	1	0.7	0.889	0.188	0.143	0.778	0.889	0.724	0.167	0.158	0.111	0.412	0.6	0.68	0	0.208	0	0.0417	0.269	0.0625	1	0.346	0.0625	0.05	0	0.154	0.955	0.75	0.375
	chr10-21797864-21797866	0.931	0.917	0.939	0.963	0.444	0.12	0.825	0.861	0.974	0.542	0.174	0.3	0.586	0.694	0.73	0.36	0.481	0.286	0.122	0.225	0.267	1	0.5	0	0.0333	0.0938	0.426	0.974	0.833	0.222
	chr10-21797872-21797874	0.931	0.958	0.959	0.889	0.421	0.115	0.8	0.917	0.897	0.5	0.174	0.138	0.483	0.667	0.658	0.44	0.22	0.182	0.16	0.282	0.133	0.962	0.475	0	0.0333	0.0303	0.302	0.947	0.182	0.2
	chr10-21797883-21797885	0.793	0.917	0.755	0.963	0.421	0.115	0.775	0.8	0.846	0.462	0.0435	0.2	0.379	0.75	0.684	0.44	0.327	0.227	0.1	0.175	0.0968	1	0.492	0	0.0333	0	0.278	0.921	0.111	0.333
	chr10-21797887-21797889	0.897	0.958	0.939	0.963	0.421	0.12	0.8	0.944	0.872	0.5	0.174	0.138	0.552	0.611	0.632	0.56	0.49	0.3	0.184	0.171	0.387	1	0.458	0	0.0333	0	0.463	0.974	0.4	0.5
	chr10-21797903-21797905	0.667	1	0.972	1	0.357	0.154	0.778	0.88	0.962	0.417	0.364	0.0667	0.471	0.71	0.7	0.8	0.526	0.4	0.158	0.143	0.208	1	0.571	0.0909	0.0667	0	0.326	0.963	0.1	0.385
	chr10-22541954-22541956	0.833	0.611	0.875	0.5	0.3	0.526	0.118	0.688	0.444	0	1	0.75	0.923	0.458	0.412	0.0833	0	0	0	0	0.0909	0	0	0.0909	0	0	0	0.1	0	0
	chr10-22541964-22541966	1	0.722	0.938	0.533	0.3	0.842	0.118	0.75	0.556	0.222	1	0.75	0.929	0.583	0.529	0.0833	0	0	0	0	0.0909	0	0.138	0.0909	0	0	0	0.1	0	0
	chr10-22541971-22541973	0.167	0.706	0.75	0.5	0.3	0.895	0.0588	0.533	0.444	0	1	0.625	0.929	0.417	0.529	0.0833	0	0	0	0	0	0	0	0.0909	0	0	0	0.1	0	0
	chr10-22542250-22542252	0.8	0.579	0.625	0.917	0.857	0.9	0	0.833	0.5	0.68	0.7	0.952	0.727	0.8	1	0	0.0333	0.154	0	0	0	0	0	0	0	0.0323	0.0476	0	1	0.111
	chr10-22542259-22542261	0.962	0.483	0.765	0.884	0.905	0.9	0.0222	0.84	0.27	0.525	0.844	0.913	0.8	0.815	1	0.25	0.0189	0	0	0	0.0476	0.0213	0	0	0	0.0196	0	0	1	0
	chr10-22542264-22542266	0.615	0.483	0.778	0.884	0.905	0.95	0.0222	0.8	0.324	0.375	0.844	0.913	0.795	0.667	0.925	0	0.0189	0.0833	0	0	0.0476	0.0208	0	0	0	0	0	0	0.8	0
	chr10-22542297-22542299	0.917	0.7	0.889	0.857	1	1	0.115	1	0.421	0.619	0.905	0.846	0.722	1	0.955	0.333	0.0417	0	0	0	0.0667	0.0323	0	0	0	0	0	0	0.857	0
	chr10-22542300-22542302	0.917	0.3	0.889	0.762	1	1	0.0769	0.933	0.316	0.591	0.905	0.8	0.882	1	1	0.0909	0	0.273	0	0	0.0667	0.0323	0.122	0	0	0	0.0476	0	1	0
	chr10-22542317-22542319	0.917	0.889	1	0.684	0.9	1	0.174	0.867	0.429	0.857	1	0.962	0.621	0.769	0.857	0	0.13	0	0.125	0	0	0.105	0.0333	0	0.0588	0.0385	0	0	0.75	0.0455
	chr10-22542325-22542327	0.909	0.9	1	0.765	0.688	1	0.348	0.852	0.714	0.792	0.833	1	0.69	0.762	0.857	0.143	0.0417	0	0.125	0	0	0.105	0.226	0	0.111	0	0.125	0	0.75	0.0417
	chr10-22542329-22542331	0.909	0.8	0.917	0.765	0.688	1	0.261	0.793	0.429	0.833	1	1	0.621	0.762	0.857	0.143	0.0417	0	0.125	0	0	0.105	0	0	0.0556	0	0	0	0.818	0
	chr10-22542337-22542339	0.909	0.9	1	0.765	0.688	1	0.261	0.867	0.429	0.833	0.917	1	0.621	0.762	0.857	0.143	0.0417	0	0.125	0	0	0.105	0.1	0	0.0556	0	0	0	0.824	0.04
	chr10-22542348-22542350	0.955	0.85	0.875	0.735	0.68	0.92	0.31	0.918	0.6	0.861	0.947	1	0.698	0.686	0.919	0.429	0.0189	0.0476	0.0882	0	0	0.0476	0.0806	0	0.0222	0.0179	0.0227	0	0.765	0.0333
	chr10-22542368-22542370	0.917	0.75	0.85	0.719	0.667	0.929	0.211	1	0.476	1	0.963	1	0.857	0.571	1	0.375	0	0.0625	0.0741	0	0	0	0.0645	0.286	0	0	0	0	0.786	0
	chr10-22542371-22542373	0.917	0.789	0.8	0.75	0.556	0.929	0.0556	1	0.571	1	0.962	0.957	0.857	0.5	1	0.286	0	0.0625	0.185	0	0	0	0.0968	0.286	0	0	0.0357	0	0.857	0.037
	chr10-22542380-22542382	0.917	0.8	0.85	0.719	0.667	0.857	0.105	1	0.714	1	0.963	0.913	0.857	0.5	1	0.5	0	0.0625	0.0741	0	0	0	0.0645	0.333	0	0	0	0	0.75	0.04
	chr10-22542385-22542387	0.852	0.771	0.824	0.649	0.8	0.765	0.152	0.872	0.533	0.564	0.979	0.927	0.609	0.676	0.932	0.423	0	0.0465	0.0548	0.0781	0	0	0.044	0.0455	0.0577	0.0685	0.0625	0.0182	0.833	0.0435
	chr10-22623670-22623672	0.917	0.5	0.85	0.875	1	0.538	0.333	0.538	0.375	0.333	0.25	1	0.737	0.143	0.375	0.167	0.643	1	0.864	1	0.923	1	0.611	0.9	1	0.917	0.75	0.875	0.444	0.75
	chr10-22623682-22623684	0.692	0.3	0.8	0.875	0.143	0.154	0.0667	0.0714	0.125	0	0.0833	0.941	0.632	0	0.625	0.167	0.143	0.429	0.636	0.48	0.846	1	0.167	0.6	0.286	0.583	0.25	0.938	0.111	0
	chr10-22623693-22623695	0.6	0.5	0.756	0.889	0	0	0.128	0.324	0.385	0.0513	0.14	0.76	0.468	0.152	0.469	0.118	0.184	0.394	0.404	0.279	1	1	0.149	0.789	0.526	0.385	0.488	0.946	0.1	0.5
	chr10-22623710-22623712	0.765	0.586	0.88	0.848	0.2	0.233	0.146	0.438	0.444	0.06	0.396	0.789	0.679	0.0741	0.514	0.167	0.629	0.789	1	0.767	1	1	0.329	1	0.864	0.667	0.781	0.88	0.4	1
	chr10-22623712-22623714	0.824	0.893	0.84	0.758	0.0667	0.129	0.25	0.424	0.371	0.0784	0.17	0.789	0.815	0	0.486	0	0.556	0.711	1	0.767	1	0.973	0.329	1	0.182	0	0.906	0.88	0.4	0.667
	chr10-22624158-22624160	0.0625	0.0769	0.0455	0.111	0	0	0.0889	0	0.037	0	0	0.0833	0.0625	0	0	0	0.333	0.767	0.911	0.814	0.941	0.905	0.5	0.5	0.619	1	0.692	0.952	0	0.867
	chr10-22624181-22624183	0.176	0.0769	0.227	0.04	0	0.0667	0.0652	0	0.037	0.0333	0	0.125	0.111	0	0.0526	0	0.429	0.684	0.902	0.814	0.941	0.889	0.457	0.5	0.706	1	0.722	0.938	0	0.833
	chr10-22624187-22624189	0	0.0769	0.0455	0.28	0.0909	0.0323	0.0652	0.133	0.037	0.0323	0	0.125	0.278	0	0.0526	0	0.607	0.684	0.902	0.791	0.824	0.944	0.413	0.643	0.889	1	0.6	0.875	0	0.846
	chr10-22624233-22624235	0.182	0.192	0.0606	0	0	0	0.0426	0.04	0.037	0.0789	0.0286	0.174	0.0909	0.139	0.05	0	0.2	0.667	0.852	0.75	0.842	0.923	0.22	0.583	0.879	0.5	0.722	1	0.1	0.941
	chr10-22624590-22624592	0.0312	0.0435	0	0.0286	0.182	0.0222	0.0204	0	0.0333	0.02	0	0.027	0.0545	0.178	0	0	0.0364	0.71	0.621	0.585	0.702	0.911	0.0909	0.238	0.918	0.902	0.356	0.976	0	0.6
	chr10-22624595-22624597	0.0625	0.0435	0	0.0286	0.0909	0.0222	0.04	0	0.0323	0	0	0.0278	0.0545	0.0444	0.087	0	0.0545	0.645	0.579	0.519	0.809	0.946	0.123	0.233	0.377	0.549	0.417	0.976	0	0.4
	chr10-22634779-22634781	0.857	0.706	0.933	0.857	0.111	0.167	0	0	0	0.385	0.2	1	0.786	0.429	0.6	0	0	0.2	0.0714	0	0.143	0	0	0.75	0	0	0.0714	0	0.667	0
	chr10-22634781-22634783	0.857	0.235	0.933	0.857	0	0.25	0	0	0.125	0.0769	0.2	0.571	0.786	0.571	0.8	0	0	0.2	0	0	0.154	0	0	0.75	0	0	0	0	0.25	0
	chr10-22634794-22634796	0.857	0.118	0.533	0.714	0.222	0.167	0	0	0	0	0.2	0.625	0.571	0.143	1	0	0	0	0	0	0.143	0	0	0.75	0	0	0	0	0	0
	chr10-22765886-22765888	1	0.938	0.964	0.893	0.455	0.0625	0.481	0.133	0.7	0.167	0.259	0.235	0.263	0.455	0.429	1	1	0.913	1	0.947	1	1	0.737	0.864	1	1	0.935	1	0.222	1
	chr10-22765912-22765914	1	0.833	0.873	0.86	0.486	0.0312	0.404	0.31	0.711	0.146	0.0714	0.0625	0.171	0.389	0.6	0.842	0.955	0.885	0.9	0.827	0.978	0.952	0.568	0.907	1	0.941	0.953	1	0.429	1
	chr10-22765921-22765923	1	0.806	0.893	0.86	0.371	0.125	0.327	0.111	0.737	0.154	0.0476	0.0312	0.206	0.342	0.525	0.842	0.925	0.962	0.914	0.962	0.977	0.984	0.622	0.907	1	0.824	0.833	0.958	0.3	1
	chr10-22765925-22765927	1	0.889	0.839	0.875	0.429	0.194	0.346	0.207	0.789	0.175	0.0476	0.0938	0.229	0.324	0.55	0.842	0.94	0.962	0.871	0.962	1	0.984	0.603	0.952	0.963	0.941	0.929	1	0.222	1
	chr10-22765937-22765939	0.952	0.857	0.848	0.757	0.167	0	0.353	0.133	0.69	0.222	0	0	0.1	0.118	0.556	0.471	0.907	0.929	0.875	0.784	1	1	0.564	1	1	1	0.889	1	0.125	1
	chr10-22765942-22765944	1	0.821	0.903	0.838	0.385	0.0526	0.333	0.0588	0.667	0.316	0.0526	0	0	0.0556	0.556	0.294	0.837	0.933	0.854	0.784	0.971	0.979	0.59	1	1	0.933	0.889	1	0.222	1
	chr10-22766046-22766048	0.958	0.8	0.848	0.763	0.455	0.0417	0.143	0.0714	0.677	0.0233	0.0732	0.0465	0.156	0.3	0.486	0.444	0.821	0.935	1	0.778	0.8	1	0.286	0.868	0.805	0.92	0.591	0.939	0	0.842
	chr10-22766052-22766054	0.92	0.825	0.844	0.692	0.0476	0.087	0.0323	0.0357	0.645	0	0.0714	0.0476	0.111	0.05	0.5	0.528	0.795	0.871	0.933	0.795	0.829	0.984	0.381	0.868	0.829	1	0.5	1	0	0.765
	chr10-22795254-22795256	1	0.815	0.765	0.231	0.178	0.152	0.179	0.577	0.821	0.735	0.75	0.724	0.756	0.385	0.0882	0.871	0.231	0.0833	0.0811	0.0213	0.211	0.306	0.28	0.0732	0.714	0.846	0.483	0.463	0.6	1
	chr10-23220149-23220151	0.952	1	0.927	0.9	0.962	1	1	1	0.933	0.824	1	0.917	0.975	1	1	0.955	0	0.188	0.0364	0.281	0.128	0.25	0.652	0.963	0.0294	0.0156	0.148	0.0714	0.778	0
	chr10-23847592-23847594	0.0769	0	0	0.0455	0.85	0.956	1	0.741	0.676	0.696	0.438	0.208	0.767	0.756	0.844	0.771	0.667	0.417	0.667	0.472	0.308	0.6	0.75	0.0455	0.75	0.4	1	1	0.714	1
	chr10-24442771-24442773	0.05	0.114	0.111	0.0566	0.791	0.479	0.906	0.771	0.894	0.562	0.889	0.68	0.413	0.921	0.438	0.896	0.786	0.75	0.935	0.491	0.897	0.971	0.9	0.5	0.833	0.8	0.96	1	0.6	0.917
	chr10-25078594-25078596	1	1	1	1	0.324	0.184	0.568	0.487	0.698	0.289	0.3	0.281	0.28	0.0976	0.97	0.93	0.391	0.571	0.464	0.519	0.731	0.973	0.83	0.737	0.583	0.288	0.0645	0.526	0.154	0.292
	chr10-25078620-25078622	0.913	0.895	0.875	0.938	0.143	0.0513	0.568	0.41	0.528	0.263	0.143	0.242	0.255	0.122	0.824	0.93	0.159	0.379	0.276	0.264	0.412	0.849	0.796	0.128	0.231	0.133	0.0312	0.6	0.273	0.13
	chr10-25246660-25246662	0.417	0.48	0.917	0.933	0.333	0.19	1	0.167	0.438	0.296	0.267	0.286	0.333	0.176	0	1	0.136	0.107	0	0.412	0.438	0.7	0.583	0.148	0.0952	0.111	0.147	0.0312	0.417	0
	chr10-25990758-25990760	0.0833	0.214	0.667	0.571	0.9	0.389	0.667	0.5	0.458	0.846	0.824	0.826	0.636	0.909	0.667	0	0.227	0.231	0.4	0.357	0.583	0.889	0.818	0.0769	0	0.111	0.333	0.455	0.857	0.211
	chr10-27194708-27194710	0.167	0.444	0.5	0.154	0.833	0.938	0.955	0.85	0.857	0.929	0.25	0.556	0.361	0.917	0.946	1	1	1	0.926	0.909	1	0.962	0.97	1	0.929	1	0.955	1	0.286	1
	chr10-27588302-27588304	0	0	0.0714	0	1	0.941	1	0	0	0.611	0.5	0.667	0.889	0.9	0.857	0.409	1	0.875	0.963	0.864	0.615	0.467	0.92	1	1	0.909	1	0.958	0.625	0.8
	chr10-28030427-28030429	0.952	0.815	0.903	0.897	0.438	0.962	0.08	0	0.4	0.0645	0	0	0.438	0.174	0.852	0.111	0.8	1	0.842	0.946	1	1	0.593	0.727	0.471	0.0909	0.167	0.952	0	0.667
	chr10-28030431-28030433	1	0.778	0.969	0.933	0.688	0.963	0.167	0.571	0.4	0.0323	0	0	0.125	0.217	0.893	0.2	0.938	1	0.95	0.946	1	0.979	0.48	0.955	0.95	0.818	0.333	1	0.333	0.8
	chr10-28030454-28030456	0.97	0.781	0.917	0.921	0.783	0.857	0.154	0.407	0.537	0.171	0	0.208	0.125	0.0833	0.953	0.143	1	0.9	0.844	0.93	0.967	1	0.676	0.971	0.964	0.727	0.857	1	0.286	1
	chr10-28030467-28030469	1	0.727	0.896	0.9	0.667	0.914	0.1	0.333	0.475	0.0714	0.0435	0.0417	0.025	0.111	0.953	0.133	1	1	0.911	0.895	0.9	1	0.65	0.943	0.964	0.895	0.857	1	0	0.833
	chr10-28030472-28030474	0.97	0.727	0.958	0.872	0.792	0.743	0.075	0.148	0.463	0.0238	0	0.292	0.025	0.111	0.953	0.133	0.955	0.75	0.933	0.912	0.933	0.969	0.683	0.829	0.964	0.895	0.714	1	0.167	0.9
	chr10-2876807-2876809	0	0.346	0.208	0.344	0.667	0.0667	0.91	0.226	0.841	0.686	0.275	0.406	0.592	0.368	0.306	1	0.143	0.118	0.0833	0.0769	0.0851	0.0333	0.45	0.0769	0.0769	0.0806	0.233	0.0732	0.714	0.0833
	chr10-28964301-28964303	0.6	0.444	0.167	0.448	0.923	0.857	0.839	1	0.909	0.923	1	0.966	1	1	0.935	0.806	0.478	0.226	0.278	0.173	0.905	0.931	0.833	0.407	0.188	0.286	0.231	0.441	1	0.667
	chr10-29224428-29224430	0.846	0.565	0.611	0.45	0.231	0.118	1	0	0.806	0.133	0.25	0	0.773	0	0.0909	0.594	0.235	0.231	0.115	0.704	0.429	0.735	0.969	0.0909	1	0.333	0.526	0.857	0	0.667
	chr10-2960494-2960496	0	0.286	0.208	0.448	0.6	0.72	0.708	0.444	0.809	0.88	0.7	0.842	0.92	0.789	0.724	0.8	0.125	0.292	0.0179	0.224	0.0566	0.293	0.345	0.278	0	0.08	0.0862	0.208	0.879	0.419
	chr10-29633561-29633563	0	0.0192	0.0612	0.104	0.579	0.0172	0.243	0.0294	0.6	0.255	0.08	0.0588	0.0488	0.155	0.0455	0.529	0.846	0.778	0.469	0.314	0.29	0.794	0.682	0.13	0.52	0.857	0.778	0.85	0.125	0.889
	chr10-29679009-29679011	0.84	1	0.781	0.64	0.792	0.826	0.407	1	0.759	0.826	0.846	0.967	0.778	0.897	0.949	1	0.179	0.667	0.643	0.321	0.0714	0.971	0.583	0.692	0.0938	0.143	0.087	0.333	1	0.667
	chr10-29874737-29874739	0.786	1	0.8	0.824	1	0.933	1	1	0.133	0.4	0.417	0.538	0.5	0.862	1	0	0.211	0.154	0.2	0.444	0.143	0.286	0.605	0.125	0	0	0.353	0.938	0.333	0.25
	chr10-29874739-29874741	0.429	0.929	0.75	0.706	1	0.867	0.429	1	0.133	0.4	0.25	0.615	0.45	0.655	0.906	0	0.105	0.154	0.1	0.444	0.143	0.143	0.465	0.0625	0.0588	0.0556	0.294	0.75	0.333	0
	chr10-29874744-29874746	1	0.929	0.95	1	0.8	0.933	0.714	1	0.25	0.417	0.667	1	0.55	0.931	1	0	0.222	0.231	0.2	0.556	0.143	0.429	0.524	0	0.294	0.111	0.353	1	0.111	0
	chr10-29874746-29874748	1	0.857	0.7	0.889	0.6	0.375	0.333	0.909	0.25	0.4	0.417	0.769	0.55	0.643	0.688	0	0.105	0.154	0.1	0.444	0.143	0.143	0.581	0.0625	0.278	0	0.294	0.875	0.429	0
	chr10-2992516-2992518	0	0.167	0.211	0.407	0.231	0.13	0.686	0.152	0.583	0.417	0.35	0.25	0.333	0.516	0.15	1	0.833	0.526	0.257	0.0714	0.81	0.633	0.895	0.111	0.321	0.273	0.938	0.962	0	0.941
	chr10-30315147-30315149	0	0.0625	0.25	0.542	0.938	0.857	1	1	0.909	0.818	0.833	1	0.8	0.762	0.944	0.941	0.188	0.643	0.562	0.111	0.0909	0.765	1	0.545	0.0833	0.105	0.625	0.667	0.5	0.353
	chr10-30315179-30315181	0	0.143	0.231	0.25	0.6	0.562	0.875	1	0.864	0.545	0.833	0.923	0.526	0.87	0.944	0.765	0.0667	0.429	0.118	0.148	0.182	0.588	0.667	0.1	0.0909	0.118	0.75	0.143	0.647	0.2
	chr10-30347783-30347785	0.375	0.667	0.346	0.0435	0	0.533	0.12	0.333	0	0.15	0.893	0.588	0.714	0.278	0	0.1	0.714	0.545	0.821	0.879	0	0	0.136	0.909	0	0	0.667	0.95	0.857	0.727
	chr10-30347799-30347801	0.286	0.652	0.209	0.175	0	0.607	0.106	0.167	0.0571	0.403	0.674	0.686	0.459	0.0208	0	0	0.63	0.727	0.844	0.759	0	0	0.0976	0.756	0	0	0.429	0.909	0.5	0.429
	chr10-30347806-30347808	0.143	0.609	0.326	0.158	0	0.571	0.0435	0.174	0	0.194	0.674	0.657	0.487	0.102	0	0.069	0.689	0.727	0.822	0.759	0	0	0.125	0.78	0.0294	0	0.571	0.939	0.375	0.571
	chr10-30347821-30347823	0.238	0.583	0.179	0.15	0	0.519	0.087	0	0	0.133	0.476	0.486	0.231	0.0652	0	0.1	0.609	0.667	0.881	0.721	0	0.0488	0.125	0.825	0.0303	0	0.632	0.938	0	1
	chr10-31024597-31024599	0.385	0.178	0.306	0.394	0.611	0.949	0.923	0.909	0.733	0.92	0.8	0.917	0.85	0.578	0.977	0.239	0.196	0.395	0.037	0.353	0.0976	0.0755	0.596	0.114	0.0333	0	0.0833	0.382	1	0.542
	chr10-31040590-31040592	0.952	0.923	0.718	0.944	1	0.825	0.722	0.707	0.745	0.844	0.895	0.842	0.9	0.936	1	0.634	0.0889	0.194	0.22	0.333	0.0238	0.582	0.75	0.594	0.333	0.0571	0.105	0.0645	1	0
	chr10-31124261-31124263	0.133	0.357	0.735	1	0.357	0.227	0.769	0.25	0.95	0.667	0.125	0.0435	0.4	0.727	0.158	1	1	0.8	0.9	0.769	0.929	1	0.897	0.867	1	0.833	0.846	1	1	0.889
	chr10-31192098-31192100	0.4	1	0.929	1	0.96	1	0.667	1	0.769	1	1	1	0.944	0.975	1	1	0.0217	0.087	0.186	0.109	0.027	0	0.367	0.167	0.105	0.0333	0.0943	0	1	0.143
	chr10-31192122-31192124	1	1	0.929	1	1	1	0.778	1	0.769	0.971	1	1	0.944	1	1	1	0.0217	0.0833	0.19	0.111	0.0263	0.0455	0.379	0.0833	0.205	0.0333	0.098	0	1	0.273
	chr10-3201654-3201656	0	0.346	0.0909	0.524	0.36	0.3	0.931	0.915	0.444	0.759	0.703	0.872	0.78	0.978	0.98	0.977	0.714	0.371	0.383	0.475	0.519	0.814	0.816	0.276	0.882	1	0.727	0.921	1	0.6
	chr10-32044172-32044174	0.5	0.533	0.826	0.706	0.706	0.87	0.4	0.316	0.192	0.75	0.76	0.885	0.674	0.611	0.118	0.75	0	0.115	0.205	0.176	0.025	0	0.686	0.05	0	0	0.0263	0.027	0.364	0.0714
	chr10-324823-324825	0	0.633	0.692	0.655	0.828	0.88	0.909	0.906	0.885	0.95	0.941	0.914	0.909	0.925	0.815	0.037	0.583	0.188	0.457	0.667	0.889	0.923	0.771	0.385	0.44	0.171	0.63	0.667	1	0.444
	chr10-33881899-33881901	0.0909	0.222	0.294	0.273	0.5	1	0.667	0.2	0.789	0.688	1	0.889	0.909	0.941	0	0.333	1	0.6	0.667	0.9	1	1	0.941	1	1	1	1	1	0.667	0.571
	chr10-34124914-34124916	0.9	0.75	0.6	0.577	0.65	0.138	0.8	0.893	0.929	0.321	0.333	0.143	0.324	0.08	0.889	1	0.107	0.0909	0.135	0.356	0.722	0.969	0.812	0.55	0.182	0	0.0625	0.636	0.25	0.333
	chr10-3529174-3529176	0.875	0.846	1	0.857	0.667	0.65	0.962	0.733	0.967	0.806	0.966	0.793	0.829	0.833	0.979	0.95	0.25	0.531	0.241	0.279	0.227	0.211	0.846	0.7	0.143	0.108	0.0312	0.8	0.909	0.536
	chr10-35897278-35897280	0.027	0.0588	0.103	0.075	0.6	0.571	0.345	0.113	0.476	0.694	0.921	0.861	0.614	0.824	0.768	0.19	0.917	0.652	0.914	0.652	0.318	0.696	0.283	0	0.0612	0.023	0.0714	0.087	0	0.333
	chr10-35897312-35897314	0.0278	0.0789	0.205	0.113	0.625	0.575	0.628	0.378	0.614	0.925	0.882	0.947	0.705	0.83	0.872	0.125	0.784	0.85	0.978	0.702	0.378	0.789	0.526	0.0541	0.173	0.0145	0.0189	0.408	0.231	0.571
	chr10-35897343-35897345	0.114	0.156	0.325	0.154	0.885	0.97	0.905	0.917	0.921	0.961	0.923	0.93	0.942	0.944	0.944	0.579	0.846	0.833	0.959	0.943	0.935	0.977	0.761	0.286	0.49	0.183	0.385	0.587	0.333	0.75
	chr10-35897349-35897351	0.25	0.156	0.282	0.0943	0.885	0.879	0.833	0.971	0.763	0.961	0.923	0.907	0.769	0.945	0.944	0.895	0.843	0.833	0.959	0.971	0.913	1	0.804	0.235	0.288	0.18	0.0513	0.543	0.611	0.929
	chr10-3596445-3596447	0.429	0.722	0.294	0.5	0.95	0.902	0.261	0.914	0.806	0.727	0.818	0.931	0.765	0.923	0.821	0.773	0.167	0.179	0.1	0.188	0.828	0.837	0.3	0.0741	0.889	0.2	0.217	0.786	0.833	0.0667
	chr10-36909455-36909457	0.0667	0.258	0.12	0.368	0.75	0.957	1	0.833	0.867	0.92	0.957	0.833	0.767	0.909	0.88	0	0.958	0.357	0.294	0.613	0.867	0.951	0.864	0.833	1	1	0.75	0.846	1	0.944
	chr10-36909471-36909473	0	0.433	0.174	0.294	0.75	0.739	0.968	0.655	0.759	0.88	0.909	0.88	0.933	0.818	0.958	0	0.833	0.643	0.2	0.71	1	0.95	1	0.556	0.556	1	0.917	1	0.923	0.895
	chr10-36909474-36909476	0.385	0.464	0.16	0.278	1	0.87	1	0.897	0.833	0.84	0.864	0.8	0.567	0.909	0.96	0	0.875	0.385	0.176	0.759	0.867	1	0.917	0.778	0.556	1	0.75	0.923	0.923	0.846
	chr10-36981519-36981521	0.24	0.107	0.205	0.25	0.629	0.0345	0.946	0.209	0.816	0.581	0.6	0.526	0.532	1	1	0.966	0.976	1	0.946	1	0.868	0.979	1	0.978	1	0.769	0.947	0.981	0.6	1
	chr10-36981535-36981537	0.105	0.0833	0.32	0.25	0.267	0	0.884	0.154	0.902	0.5	0.522	0.483	0.636	1	1	0.741	0.972	0.85	0.964	0.912	0.619	0.974	1	0.968	1	1	0.933	1	0.8	1
	chr10-37365000-37365002	0.13	0.148	0.182	0.269	1	0.9	0.857	0.565	0.793	0.794	0.737	0.267	0.34	0.724	0.556	0.773	0.632	0.615	0.414	0.536	0.895	0.88	0.969	0.474	1	0.2	0.952	1	0.643	0.909
	chr10-37365018-37365020	0.13	0.148	0.125	0.154	1	0.967	0.964	0.917	0.862	0.788	0.947	0.5	0.617	0.862	0.941	0.909	0.789	0.857	0.323	0.5	0.842	0.88	1	0.684	0.952	1	0.905	1	0.867	0.905
	chr10-37365024-37365026	0.217	0.148	0.125	0.231	0.9	0.967	0.857	0.864	0.862	0.765	1	0.5	0.404	0.966	1	1	1	0.929	0.226	0.357	0.895	0.84	0.968	0.737	1	1	0.909	0.938	0.8	0.955
	chr10-37412413-37412415	0.176	0.4	0.158	0.438	0.944	0.85	0.905	0.368	0.76	0.522	0.458	0.5	0.688	0.571	0.727	0.44	0.375	0.312	0.273	0	1	0.87	0.778	0.81	0.571	1	0.97	0.944	0.929	0.684
	chr10-37413210-37413212	0	0.389	0.154	0.412	0.6	1	0.714	0.357	0.55	0.423	0.105	0.0588	0.111	0.895	0.95	0.864	0.652	0.462	0.455	0.125	0.308	0.794	1	0.647	0.143	0.0714	0.8	1	0.7	0.632
	chr10-37413226-37413228	0	0.0952	0.143	0.429	1	0.818	0.643	0.417	0.25	0.429	0.0526	0	0.1	0.556	0.6	0.6	0.304	0.154	0.778	0.0625	0.0667	0	1	0.316	0.25	0.167	0.6	0.941	0.545	0.538
	chr10-37448846-37448848	0	0.133	0.158	0.3	0.923	0.909	0.692	0	0.812	0.583	0.222	0	0.333	0.231	0.143	0.6	0.625	0.222	0	0.125	0.111	0	0.875	0.167	0.143	0.75	0.579	0.474	0.625	0.2
	chr10-37483518-37483520	0.0714	0.2	0	0.733	1	0.933	0.96	0.938	0.562	1	1	0.471	0.923	1	0.938	1	1	0.688	0.706	0.409	0.778	1	0.944	0.714	0.833	0.846	0.833	1	0.286	0.909
	chr10-3763179-3763181	0.778	0.875	1	0.846	0.138	0.956	0.674	0.857	0.658	0.933	0.871	0.871	0.694	0.929	1	0.171	0.417	0.571	0.385	0.814	0.844	0.947	0.125	0	0.933	1	0.69	0.959	0.812	0.538
	chr10-3823810-3823812	0.714	0.429	0.632	0.381	0.667	0.093	0.0952	0.933	0.838	0.364	0.892	0.857	0.429	0.733	0.0233	0.684	0.294	0.4	0.14	0.185	0.111	0.886	0.0606	0.865	0.31	0.0357	0.0417	0.35	0.667	0.846
	chr10-38446027-38446029	0.5	0.211	0.222	0.192	1	1	0.737	0.286	0.5	0.81	0.654	0.913	0.727	0.857	0.875	0.63	0.452	0.143	0	0.292	1	0.417	0.889	0.75	0	0	0.529	0.824	0.111	0.667
	chr10-38904168-38904170	0	0.143	0.25	0.259	0.75	0.931	0.886	0.963	1	0.364	0.333	0.714	0.6	1	0.824	0.844	0.545	0.727	0.667	0.0667	0.8	0.24	0.963	0.571	0.857	0.444	0.6	1	0.533	0.227
	chr10-4035038-4035040	0.905	0.727	1	0.944	0.714	0.48	0.88	0.913	1	0.714	0.706	0.765	0.692	0.882	0.933	0.889	0.111	0.591	0.2	0.312	0.0357	0	0.5	0.111	0.111	0.0667	0.0526	0	0.6	0
	chr10-4035043-4035045	0.857	0.818	0.75	0.833	1	0.72	0.76	0.913	1	0.714	0.688	0.611	0.538	0.889	0.933	0.889	0.185	0.667	0.381	0.375	0.069	0.0833	0.5	0.353	0.167	0.125	0.05	0	0.625	0.0667
	chr10-4035049-4035051	0.952	0.818	0.7	0.944	1	0.72	0.88	0.913	1	0.704	0.706	0.889	0.714	0.833	0.933	1	0.192	0.65	0.3	0.438	0.103	0.167	0.5	0.312	0.111	0	0.158	0	0.5	0
	chr10-4035221-4035223	0.37	0.294	0.5	0.577	0.857	0.156	0.429	0.944	0.925	0.333	0.545	0.595	0.512	0.474	0.903	0.809	0.0704	0	0.06	0.438	0.037	0	0.171	0.15	0	0.125	0.0353	0.0385	0.5	0
	chr10-413009-413011	0	0	0.0476	0	0.913	0.84	0.923	1	0.9	0.964	0.865	0.923	0.927	0.773	1	1	0.464	0.0303	0.0571	0.209	0.774	0.786	0.636	0.56	0.524	0.364	0	0.0417	0.375	0.818
	chr10-42365118-42365120	0.32	0.6	0.333	0.211	1	1	0.871	0.786	0.968	0.972	0.231	0.25	0.0769	1	0.933	0.947	0.944	0.9	0.933	0.904	0.875	0.521	0.926	1	0.889	0.6	0.92	0.948	0.167	0.529
	chr10-42684612-42684614	0.037	0.149	0.185	0.19	0.963	0.565	0.667	0.672	0.667	0.565	0.393	0.0769	0.452	0.815	0.812	0.833	0.615	0.415	0.208	0.264	0.744	0.484	0.83	0.286	1	0.818	0.854	1	0.588	0.905
	chr10-42700463-42700465	0	0.312	0.167	0.238	1	0.958	1	1	0.8	0.871	0.824	0.905	0.909	1	0.846	1	0.96	1	0.842	0.531	0.611	0.821	1	0.941	0.643	1	0.967	1	0.9	0.9
	chr10-42700467-42700469	0	0.312	0.154	0.19	1	0.0833	0.872	1	0.621	0.774	0.353	0.286	0.478	0.9	0.154	0.962	0.885	0.909	0.579	0.531	1	0.85	0.926	0.529	0.621	0.4	0.968	1	0.667	0.7
	chr10-42737703-42737705	0.938	1	0.9	0.941	0.917	0.824	0.167	0.292	0.333	0.45	0.5	1	0.429	0.7	0.714	0	0.4	0	0.263	0.7	0.5	1	0.409	0.105	0.25	0.1	0.529	0.963	0.692	0.143
	chr10-42737719-42737721	0.875	1	0.9	0.722	0.167	0.118	0.208	0.792	0.417	0.35	0.75	0.571	0.524	0.85	0.929	0.25	0.517	0.8	0.526	0.733	0.833	1	0.0909	0.158	0	0.4	0.105	0.964	0.462	0.217
	chr10-42741498-42741500	0	0.265	0.087	0.0926	0.917	0.936	0.768	0.279	0.512	0.459	0.1	0.0833	0.364	0.296	0.619	0.814	0.709	0.346	0.108	0.246	0.622	0.417	0.886	0.771	0.8	0.783	1	0.692	0.125	0.5
	chr10-42970684-42970686	0.139	0.167	0.1	0.241	0.931	0.471	1	0.59	0.917	0.444	0.571	0.893	0.486	0.78	0.971	0.912	0.867	0.273	0.0556	0.0513	1	0.759	0.949	0.654	0.429	0.654	1	1	1	1
	chr10-42970687-42970689	0.0541	0.167	0.125	0.214	0.931	0.618	0.977	0.658	1	0.614	0.971	0.724	0.514	0.882	1	0.853	0.933	0.273	0.25	0.0488	0.963	0.793	0.923	0.731	0.529	0.593	1	1	1	1
	chr10-42970737-42970739	0.188	0.406	0.115	0.286	1	0.1	0.911	0.429	0.909	0.902	0.704	0.63	0.833	1	0.848	0.871	0.964	1	0.643	0.634	1	1	0.932	1	0.968	1	0.958	1	1	0.625
	chr10-42970766-42970768	0.037	0.328	0.087	0.228	1	0.258	0.912	0.545	0.791	0.963	0.92	0.978	0.941	0.639	0.517	0.902	1	0.848	0.639	0.898	1	0.429	0.814	0.882	0.959	0.875	0.946	1	0.636	0.867
	chr10-42970784-42970786	0	0.182	0.0769	0.0909	1	0.133	0.708	0.0769	0.429	0.929	0.762	0.95	0.565	0.75	0.583	1	0.938	0.706	0.421	0.889	0.95	0.778	0.938	0.667	0.25	0.471	0.962	1	0.5	1
	chr10-43248570-43248572	0.875	0.812	0.875	0.818	0.1	0.226	0.108	0.545	0	0.48	0.321	0.5	0.25	0.0909	0	0	0.5	0.238	0.1	0.174	0.0714	0.12	0.4	0.3	0.0588	0.273	0.588	0.939	0	0
	chr10-43251213-43251215	0.0588	0.1	0.5	0.19	0.875	0.286	0.667	0.773	0.789	0.263	0.833	0.714	1	0.818	1	0.222	0.316	0	0	0.44	0.913	0.773	0.556	0.2	0.846	0	0.273	0.857	1	0.909
	chr10-43370289-43370291	0.615	0.706	0.722	0.812	0.214	0.704	0.75	0.786	0.5	0.812	0.789	0.692	0.769	0.692	0.889	0.706	0.0244	0.0833	0.111	0.16	0.231	0.216	0.48	0.158	0.118	0	0	0.273	0.571	0.182
	chr10-43429376-43429378	0.579	0.944	0.846	0.75	0.158	0.0385	0	0.0526	0.0526	0	0	0.0526	0.143	0.208	0.0667	0	0.0909	0.55	0.5	0.103	0.269	0.759	0.0667	0.333	0.333	0.19	0.1	0.778	0.188	0.5
	chr10-43429396-43429398	0.719	0.857	0.963	0.933	0.138	0.625	0.0909	0.152	0.129	0.0816	0	0.167	0.0323	0.452	0.0488	0.118	0.39	0.759	0.922	0.439	0.286	1	0.314	0.767	0.323	0.2	0.581	0.633	0.214	0.833
	chr10-43429414-43429416	0.812	0.762	0.893	0.833	0.0667	0.442	0.0303	0.171	0.121	0.06	0.0667	0.2	0.0312	0.625	0.0244	0.0588	0.25	0.571	0.784	0.268	0.19	0.933	0.173	0.533	0.281	0.188	0.438	0.71	0	0.8
	chr10-43429423-43429425	0.909	0.812	0.9	1	0.333	0.517	0.0417	0.217	0.105	0	0.226	0.0625	0.143	0.824	0	0	0.5	0.762	0.5	0.522	0.308	0.75	0.312	0.636	0.474	0	0.586	0.462	0	0.923
	chr10-43446512-43446514	0.0476	0.444	0.261	0.333	0.214	0.839	0.789	0.867	0.75	0.692	0.613	1	0.812	0.938	0.955	0.708	1	1	0.944	0.609	0.167	0.917	0.643	0.5	0.824	0	0.9	0.444	0.857	0.636
	chr10-43738176-43738178	0	0.302	0.143	0.639	1	0.941	1	0.925	0.906	0.95	0.812	0.579	0.444	0.93	1	1	0.167	0.25	0.125	0.233	0.815	1	1	0	0.706	0.636	0.818	1	1	0.167
	chr10-43750580-43750582	0.214	0.333	0.5	0.619	0.583	0.667	1	0.714	0.929	0.667	0.5	0.765	0.789	0.389	0.957	0	0.5	0.0625	0.0909	0.5	0.182	0.393	0.875	0.25	0	0	0	0.8	0.3	0.0833
	chr10-43755839-43755841	0.167	0.273	0.231	0.0588	0.6	0.5	0.562	0.714	0.0769	0.8	0.706	0.714	0.5	0.286	1	0	0	0.286	0	0.037	0	0.158	0.438	0	0	0	0	0.615	0.875	0.375
	chr10-43892074-43892076	0	0	0	0.0588	0.2	0	0	0	0	0	0	0	0.0625	0	0	0	0.391	0.737	0.583	0.538	0.136	1	0.0625	0.812	0.25	0.4	0.429	0.786	0	0.889
	chr10-44224165-44224167	0	0.231	0.111	0.292	0.952	0.81	0.885	1	0.778	0.9	0.759	0.25	0.348	0.923	0.375	0.818	0.857	0.769	0.667	0.167	1	0.964	0.862	0.467	1	1	1	0.577	0.412	0.867
	chr10-44878417-44878419	0.111	0.188	0.0588	0.188	0.444	0.333	0.2	0.824	0.429	0.571	0.875	1	0.75	0.833	1	0.5	0.0476	0.133	0.1	0.333	0.222	0.769	0.6	0.444	0	0.107	0.409	0.545	0.75	0.0357
	chr10-45477474-45477476	0.333	0.348	0.519	0.556	1	0.923	0.75	0.92	0.714	0.682	0.727	0.857	0.526	1	0.943	0.5	0.222	0.261	0.0741	0.4	0.522	0.619	0.778	0.125	0.0833	0.133	0.833	1	0.625	0.105
	chr10-45675504-45675506	0.5	0.545	0.652	0.9	0.286	0.286	0.929	0.0417	0.909	0.643	0.857	0.636	0.667	0.188	0.5	0	0.235	0.25	0.0714	0.417	0	0	0.654	0.133	0	0	0.393	0.0833	0.333	0
	chr10-45675576-45675578	0.714	0.571	0.844	0.943	0.5	0.419	1	0.04	0.885	1	1	0.977	0.63	0.118	0.435	0	0.103	0.0556	0.117	0.184	0.0571	0.167	0.351	0.133	0.0385	0	0.0333	0.0571	0.571	0
	chr10-45675679-45675681	0.643	0.571	0.971	1	0.455	0.55	0.833	0.2	0.962	0.85	0.929	0.962	0.9	0.176	0.222	0.0417	0.163	0.0233	0.0227	0.171	0.129	0	0.348	0.12	0.161	0.0303	0.139	0.5	0.333	0
	chr10-45675728-45675730	0.833	0.545	0.906	0.976	0.625	0.2	0.941	0.231	0.909	0.5	0.75	1	0.935	0.545	0.486	0.368	0.04	0	0.111	0.188	0.0526	0.0571	0.393	0.118	0.211	0.0909	0.3	0.8	0.462	0
	chr10-45676155-45676157	0.895	0.977	0.927	0.862	0.871	1	0.959	1	0.971	0.957	0.974	0.75	0.8	0.917	0.972	0.2	0.351	0.348	0.328	0.277	0.258	0.373	0.787	0.0857	0.581	0.343	0.447	0.98	0.667	0.0833
	chr10-45676186-45676188	0.862	0.597	0.838	0.806	0.644	0.836	0.918	0.822	0.957	0.926	0.98	0.935	0.9	0.882	0.9	0.0909	0.178	0.358	0.145	0.348	0.452	0.253	0.722	0.102	0.343	0.2	0.547	0.791	1	0.1
	chr10-45676192-45676194	0.931	0.79	0.985	0.956	0.933	0.964	0.976	0.977	0.979	0.982	0.941	0.978	0.915	0.971	0.9	0.174	0.295	0.36	0.113	0.309	0.762	0.295	0.764	0.125	0.528	0.667	0.774	1	1	0.222
	chr10-45741464-45741466	0.2	0.28	0.267	0.0833	0.941	0.75	0.9	0.1	0.52	0.85	0.619	0.75	0.842	0.533	0.632	1	0.909	0.9	0.75	0.545	0.906	0.875	1	0.3	0.938	1	1	1	0.846	0.364
	chr10-45923236-45923238	0	0.0909	0.444	0.538	0.0769	0.833	0.536	0.105	0.4	0.357	0.714	0.778	0.667	0.312	0.882	0.545	0.0909	0.778	0.955	0.8	0.909	1	0.281	0.875	0	0.25	0.5	0.889	0.2	0.4
	chr10-45923238-45923240	0	0	0.5	0.286	0.0769	0.833	0.63	0.211	0.6	0.69	0.857	0.9	0.833	0.412	0.824	0.917	0.583	0.833	1	0.857	0.955	0.893	0.469	1	0.143	0.4	0.667	1	0.286	0.6
	chr10-46970135-46970137	0.8	0.65	0.9	0.714	0	0.19	0.227	0.167	0.212	0.342	0.258	0.278	0.297	0.167	0	0.139	0.75	0.6	1	1	0.542	0.885	0.553	0.87	1	0.625	0.714	0.769	0.214	0.75
	chr10-46971055-46971057	0.0556	0	0	0.05	0	0	0.0816	0.08	0.111	0.0488	0.069	0.04	0	0.125	0	0.0588	0.162	0.688	0.588	0.839	0.643	0.971	0.025	0.316	0	0.306	0.189	0.963	0	0
	chr10-46971063-46971065	0.0435	0.0769	0	0.025	0	0	0.0204	0	0	0.0238	0.103	0.04	0.05	0.0303	0	0	0	0.765	0.559	0.839	0.619	0.972	0.025	0.205	0	0.25	0.189	0.852	0	0
	chr10-46971067-46971069	0.087	0.111	0.0323	0.0541	0.04	0	0.087	0	0.0741	0.0244	0.179	0.0833	0.1	0.182	0	0.0588	0.216	0.824	0.824	0.806	0.619	0.972	0.0789	0.474	0.105	0.417	0.459	0.889	0.04	0.0286
	chr10-46971076-46971078	0.13	0.107	0.0667	0.075	0.08	0	0.06	0	0.037	0.0465	0.207	0.12	0.25	0.156	0	0.0588	0.162	0.824	0.647	0.871	0.667	1	0.075	0.385	0	0.361	0.216	0.889	0	0.0294
	chr10-46971254-46971256	0.333	0.619	0.75	0.55	0.05	0.143	0.08	0.136	0	0	0.211	0.417	0	0.176	0.167	0.304	0.0667	0.889	0.9	0.714	0.842	0.871	0.265	0.5	0.8	0.0952	0	0.857	0.0606	0.125
	chr10-47089997-47089999	0.0909	0.255	0.08	0.379	0.941	0.978	0.889	0.921	0.607	0.902	0.875	0.98	0.614	0.935	1	0.0847	0.773	0.767	0.85	0.807	0.923	0.979	0.841	0.852	0.435	0.476	0.9	0.976	0.882	0.897
	chr10-47098740-47098742	0.462	0.419	0.469	0.48	0.833	0.122	0.792	0.179	0.472	0.205	0.0476	0.182	0.333	0.0606	0.452	1	0.929	0.318	0.382	0.75	0.833	0.882	0.884	0.606	0.808	1	0.812	0.909	0.324	0.838
	chr10-48390751-48390753	0.4	0.765	0.864	0.929	1	0.839	1	0.333	0.769	0.81	0.944	0.933	0.708	0.739	0.8	0.167	0.278	0.1	0.211	0.231	0.0667	0.133	0.783	0.125	0.118	0	0.5	0.333	0.55	0
	chr10-48485072-48485074	0.45	0.381	0.765	0.688	0.5	0.406	0.938	0.19	0.769	1	0.947	0.778	0.786	0.4	0.333	0	0.171	0.0714	0.192	0.269	0.143	0.167	0.464	0	0.0625	0.04	0.2	0	0.9	0.118
	chr10-48485381-48485383	0.0909	0.455	0.4	0.368	0	0.583	0.316	0.0625	0.5	0.833	0.833	1	0.833	0.143	0.0909	0.571	0.154	0	0	0.433	0	0.219	0	0.0526	0	0	0.28	0	0.64	0.118
	chr10-49658802-49658804	0.0789	0.355	0.118	0.345	0.952	0.176	0.9	0.28	1	0.926	0.933	0.906	0.657	1	0.692	0.318	0.175	0.185	0.0968	0.222	0.526	0.619	0.926	0.654	0.824	0	0.0455	0.5	0.765	0.136
	chr10-49658835-49658837	0.0238	0.111	0.125	0.08	0.923	0.935	1	0.947	1	1	1	0.944	0.944	1	0.964	1	0.0976	0.235	0.207	0.139	0.526	0.941	0.806	0.722	0.857	1	0.114	0.368	0.889	0
	chr10-49658845-49658847	0.025	0.111	0.133	0.0417	0.923	0.516	0.846	0.842	0.967	1	0.97	1	0.972	1	0.704	0.667	0.0227	0.118	0.0345	0.0811	0.105	0.882	0.968	0.529	0.5	0.714	0.0909	0.3	0.75	0.1
	chr10-49658873-49658875	0.0968	0.267	0.129	0.192	0.143	0.208	1	0.739	0.857	1	1	1	0.806	1	0.647	0.818	0	0.109	0.108	0.225	0.273	0.5	0.886	0.429	0.583	0	0.122	0.263	0.417	0
	chr10-49658927-49658929	0.333	0.19	0.2	0.269	0.471	0.333	1	0.611	1	1	0.957	1	0.714	0.938	0.579	0.615	0.282	0.278	0.08	0.412	1	0.5	0.757	0.308	1	1	0.219	0.143	0.308	0.3
	chr10-49659115-49659117	0.25	0.259	0.222	0.429	0	0.0909	1	0.0714	0.929	0.826	0.8	0.833	0.8	0.615	0.786	0.667	0.167	0.5	0	0.25	0.143	0.333	0.688	0.2	1	0.556	0.357	0.214	0.462	0
	chr10-49659121-49659123	0.273	0.241	0.0625	0.167	0	0.1	0.952	0	0.727	0.706	0.85	0.8	0.8	0.727	0.923	0.571	0.167	0.5	0	0.143	0.143	0.222	0.806	0.143	0.833	0	0.333	0.154	0.294	0.0625
	chr10-49659143-49659145	0.231	0.333	0.154	0.158	0.4	0.133	1	0.143	1	0.905	1	0.929	0.875	0.75	0.818	0.545	0.207	0.615	0.0435	0.552	0.867	0.133	0.909	0.333	1	0.8	0.25	0.471	0.333	0.217
	chr10-49659153-49659155	0.231	0.273	0.154	0.158	0.2	0	0.96	0.0909	0.933	0.619	0.87	0.964	0.812	0.625	0.762	0.417	0.107	0.538	0	0.345	0.2	0.0667	0.75	0.111	0.583	0.2	0.225	0.312	0.556	0.0952
	chr10-49732373-49732375	0	0	0	0	0	0	0.0769	0	0.0333	0	0	0	0.0333	0.0294	0	0	0	0	0.0606	0.192	1	0.977	0.288	0.04	0.732	1	0.0714	0	0	0
	chr10-49732379-49732381	0	0	0	0	0.0476	0.0385	0.154	0	0.103	0	0.129	0	0.069	0	0	0	0.225	0	0.0303	0.259	1	0.956	0.294	0.08	0.927	1	0.0714	0.0286	0	0
	chr10-49916515-49916517	0.167	0.19	0	0	0.9	0.5	0.167	1	0.143	0.762	0.833	1	0.692	1	0.632	1	0	1	0.308	0.143	0.421	0.852	1	0.182	0.625	0.444	0.167	1	0.4	0.333
	chr10-50569935-50569937	0	0.158	0.357	0.176	0.583	0.64	1	0.9	0.667	0.556	0.733	0.92	0.3	0.733	1	1	0.393	0.292	0.0833	0.238	0.2	0.5	0.562	0.267	0.875	0.5	0.261	0.909	0.909	0.4
	chr10-50817305-50817307	0.385	0.5	0.562	0	0	0.962	0.0556	0.875	0.167	0.448	0.882	0.667	0.214	0.65	0.905	0.154	0.227	0	0.0833	0.0476	0.25	0.429	0.261	0	0.0909	0.217	0.0857	0.478	0	0.0455
	chr10-50817307-50817309	0.692	0.6	0.5	0.05	0	0.846	0.0833	0.882	0.125	0.429	0.706	0.714	0.241	0.6	0.905	0	0	0	0	0.0455	0.25	0.5	0.0417	0	0.1	0.292	0.0556	0.522	0	0
	chr10-50932913-50932915	0.167	0.125	0	0.45	0.222	0.722	0.905	0.933	0.438	0.583	0.533	0.0909	0.5	0.75	0.556	0.938	0.737	0.235	0.167	0.143	1	0.889	0.947	0.143	0.889	1	0.789	0.294	0.222	0.385
	chr10-50943385-50943387	0	0.136	0.25	0.19	0.875	0.167	0.286	1	0.688	0.0909	0.5	0.84	0.692	0.357	0.875	0.583	0.333	0	0	0.391	0.647	0.5	0.0769	0.737	0	0	0.429	0.25	0.667	1
	chr10-51784766-51784768	0.267	0.125	0.333	0.1	0.4	0.357	0.136	0.6	0.286	0	0.444	0	0	0.1	0.5	0.455	0.645	0.75	1	0.76	0.182	1	0.857	1	0.5	0.0526	0.667	0.842	0.167	0.182
	chr10-51784797-51784799	0.0667	0.25	0	0	0.357	0.286	0.136	0.6	0.286	0	0	0	0	0.2	0.545	0.0909	0.71	0.833	0.5	0.583	0.167	1	0.5	0.913	0.4	0	0.533	0.842	0.25	0.1
	chr10-51784799-51784801	0	0.125	0	0	0.333	0.143	0.0455	0.579	0.238	0.222	0	0	0	0.1	0.583	0.182	0.871	0.833	1	0.56	0.6	1	0.438	1	0.111	0	0.8	1	0.286	0
	chr10-52752484-52752486	0.25	0.692	0.125	0.0667	0.2	0.926	0.235	0.952	0.444	0.8	0.741	0.818	0.588	0.636	0.188	0.243	0.0435	0.0556	0.0769	0.5	0.391	0.611	0.0323	0.167	0.04	0.0345	0.0769	0.824	0.455	0.0625
	chr10-53355750-53355752	0.333	0.864	0.853	0.84	0.846	0.417	0.833	0.792	0.6	1	0.88	1	0.875	0.75	1	0.111	0.333	0.261	0.111	0.5	0.6	0.286	0.607	0.353	0.455	0.167	0.188	0.833	0.857	0.636
	chr10-54170976-54170978	0.417	0.875	0.48	0.44	1	1	1	1	0.783	0.875	1	0.7	0.429	1	1	0.769	0.8	0.0833	0.353	0.357	1	1	0.926	0.9	0	0	0.75	0.625	1	1
	chr10-54538257-54538259	0.909	0.944	0.92	0.947	1	0.857	0.542	1	1	0.36	0.176	0.2	0.16	0.477	0.912	0.682	0.447	0.111	0.233	0.35	0.962	1	0.75	0.476	0.364	0.4	0.778	0.976	0	0.947
	chr10-54538883-54538885	0	0.368	0.947	0.688	0.909	1	0.278	0.893	0.593	0.394	0.821	0.294	0.359	0.941	1	0.525	0.238	0	0.14	0.0833	0.9	1	0.875	1	0.833	0	0.476	0.529	0.5	0.462
	chr10-54549048-54549050	0	0.333	0.4	0.125	1	0.938	0.769	1	0.786	0.875	0.353	0	0.211	0.5	0.85	1	0.583	0.478	0.4	0.217	0.962	1	1	0.75	0.8	1	0.95	0.474	0.917	0.857
	chr10-54725500-54725502	0.786	0.735	0.417	0.839	0.455	0.25	0.654	0.222	0.811	0.355	0.667	0.545	0.455	0.353	1	0.889	0.116	0.037	0.148	0.211	0.968	0.889	0.474	0.37	0.167	0	0.615	0.923	0.5	0.0714
	chr10-5588131-5588133	0	0	0.08	0.0385	0.615	0.826	0.833	0.895	0.826	0.875	0.75	0.625	0.864	0.818	0.857	0.9	0.0714	0.179	0.0455	0.0952	0.714	0.941	0.56	0.333	1	0.875	0.25	0	0.727	0.632
	chr10-5588133-5588135	0	0.04	0.08	0.037	0.692	1	0.917	0.944	0.783	0.938	0.8	0.875	1	0.818	1	1	0.2	0.296	0.19	0.143	1	0.971	0.72	0.444	1	1	0.308	0	0.909	0.526
	chr10-5588141-5588143	0.0833	0.08	0.375	0.148	0.692	0.957	0.917	1	0.864	0.75	0.895	1	1	0.905	1	1	0.667	0.536	0.591	0.381	1	1	0.88	0.833	1	1	0.385	0	0.778	0.824
	chr10-5588143-5588145	0.333	0	0.08	0.0769	0.692	0.957	0.917	0.947	0.818	0.938	0.95	1	1	0.762	1	1	0.4	0.357	0.143	0.0952	0.929	0.972	0.72	0.389	1	1	0.308	0	0.909	0.5
	chr10-5588158-5588160	0	0.0833	0.08	0.12	0.692	1	0.917	0.833	0.696	0.938	0.95	1	0.955	0.864	1	0.947	0.267	0.241	0.318	0.2	1	0.943	0.833	0.235	1	1	0.308	0	0.909	0.478
	chr10-5588168-5588170	0	0.0385	0.08	0.0345	0.692	0.952	0.833	0.85	0.815	0.875	0.7	0.889	0.545	0.773	0.857	0.783	0	0.31	0	0.0909	1	0.811	0.5	0.15	0.8	0.143	0.0769	0	0.889	0.333
	chr10-56138188-56138190	0.857	0.647	0.737	0.706	0.6	0.5	0.214	0.793	0.333	0	0.238	0.286	0.476	0.0667	0.562	0.594	0.353	0	0	0.0909	0	0	0.276	0	0.167	0	0	0.304	0.5	0
	chr10-5631212-5631214	0.812	0.833	0.897	0.84	1	0.897	0.951	0.86	0.75	0.679	0.75	0.8	0.414	1	1	0.727	0	0	0.0588	0	0.906	0.643	0.818	0.5	0.88	0.846	0.889	0.968	0.941	0.5
	chr10-56349484-56349486	0.214	0.241	0.0882	0.276	0.958	1	0.75	0.714	0.714	0.586	0.107	0.0714	0.391	0.955	0.882	0.76	0.963	1	1	0.852	0.5	0.613	0.805	0.913	0.973	1	0.963	0.8	0.333	0.5
	chr10-56349517-56349519	0	0.214	0.0588	0.233	0.826	0.824	0.824	1	0.929	0.517	0.04	0.143	0.378	0.955	1	1	1	0.917	1	0.963	0.7	0.742	0.976	0.913	0.833	1	0.926	0.7	0.4	0.571
	chr10-56935278-56935280	0.103	0.133	0.0833	0.1	1	0.9	0.743	0.958	0.905	0.189	0.107	0.05	0.0909	0.95	0.931	0.903	0.933	0.882	0.72	0.476	0.6	0.864	0.818	1	1	0.8	0.971	0.952	0.5	0.75
	chr10-5702833-5702835	0.0645	0.545	0.412	0.643	0.889	0.571	0.741	0.6	0.654	0.861	0.879	0.902	0.5	0.674	0.824	0	0.15	0.0417	0.0294	0.2	0.0968	0	0.609	0.182	0	0	0.075	0.172	1	0.118
	chr10-5702867-5702869	0.167	0.316	0.538	0.773	0.864	0.923	0.8	0.903	0.52	0.688	0.579	0.793	0.8	0.594	0.667	0.0286	0.0455	0.0455	0.147	0.163	0.0769	0	0.558	0.172	0	0.0851	0	0.0667	0.929	0.0455
	chr10-5702877-5702879	0.423	0.412	0.75	0.852	1	1	0.615	0.833	0.773	0.8	0.867	1	0.826	0.846	0.821	0.269	0.05	0.182	0.025	0.25	0.167	0.08	0.346	0.182	0	0	0.167	0.0455	0.824	0.2
	chr10-57869446-57869448	0.0606	0.184	0.449	0.286	0.947	1	0.944	1	0.875	0.938	0.436	0.3	0.162	0.921	0.947	0.92	0.875	0.667	0.39	0.787	0.704	0.576	0.873	0.655	0.931	1	0.922	0.951	0.923	1
	chr10-57914055-57914057	0.093	0.128	0.0508	0.0938	0.914	0.674	0.741	0.677	0.652	0.351	0.319	0.135	0.289	0.457	0.973	0.946	0.771	0.3	0.0735	0.0909	0.0698	0.0678	0.735	0.333	0.842	0.562	0.667	0.481	1	0.6
	chr10-57936990-57936992	0	0	0.25	0.263	0.812	1	0.794	1	0.81	0.621	0.08	0.125	0.476	0.929	1	0.955	0.6	0.355	0.0588	0.185	0.533	0.185	0.783	0.143	0.724	0.727	0.684	0.417	0.8	0.273
	chr10-57936994-57936996	0	0	0.263	0.15	0.824	1	0.758	1	0.773	0.793	0.12	0.294	0.429	0.964	1	0.857	0.591	0.516	0.0556	0.207	0.333	0.333	0.783	0.15	0.857	0.7	0.763	0.32	0.875	0.286
	chr10-58671005-58671007	0.0385	0.158	0.292	0.85	0.571	1	0.783	1	0.97	0.773	0.576	0.611	0.35	0.643	1	1	0.88	0.659	0.355	0.35	0.861	0.653	0.833	0.571	0	0	0.618	0.628	1	0.923
	chr10-59350878-59350880	0.25	0.4	0.13	0.254	0.897	0.85	0.743	1	0.939	0.909	0.949	0.359	0.825	1	0.958	0.955	0.785	0.204	0.127	0.328	0.918	0.693	0.636	0.348	0.895	0.08	0.597	0.297	0.9	0
	chr10-59519760-59519762	0.0833	0.145	0.114	0.1	0.649	0.93	0.718	0.774	0.638	0.623	0.815	0.774	0.544	0.677	0.911	0.846	0.857	0.462	0.539	0.323	0.946	0.924	0.606	0.152	0.763	0.12	0.707	0.557	1	0
	chr10-59908504-59908506	0.0714	0.24	0.267	0.211	0.909	0.735	0.9	0.943	1	0.893	0.9	0.944	1	0.875	0.88	0.818	0.5	0.4	0.0926	0.194	0.25	0.421	0.913	0.75	0.968	1	0.923	1	0.833	0.556
	chr10-59908516-59908518	0.1	0.35	0.2	0.25	0.737	0.625	0.857	1	0.818	0.833	1	0.935	1	0.786	0.947	0.619	0.286	0.588	0.1	0.167	0.238	0.45	0.78	0.487	0.857	0.889	0.75	0.75	0.667	0.714
	chr10-59908520-59908522	0.111	0.263	0.2	0.25	0.824	0.545	0.929	0.958	0.955	0.87	0.941	0.9	1	1	1	0.762	0.476	0.688	0.1	0.167	0.2	0.333	1	0.821	1	1	0.714	1	0.5	0.571
	chr10-6115299-6115301	0	0.357	0.136	0.222	0.947	0.52	0.783	0.684	1	0.75	0.583	0.0625	0.421	0.8	1	0.667	1	0.929	0.972	0.96	0.964	1	0.935	0.75	1	0.923	1	1	0.778	1
	chr10-61506618-61506620	0.5	1	0.867	0.943	0.6	0.31	0.714	0.875	0.351	1	0.947	0.971	0.92	0.462	1	0.357	0.486	0.0938	0.244	0.179	0.882	0.778	0.821	0.3	0.158	0.0909	0.625	0.435	0.714	0.0714
	chr10-61624964-61624966	0.4	0.345	0.455	0.235	0.1	0.087	0.5	0.182	0.8	0.182	0.714	0.917	0.273	0	0.0769	0.438	1	0.75	0.444	0.6	0.826	0.943	0.5	0.368	0.933	0.4	0.875	0.95	0.5	0.875
	chr10-6175933-6175935	0.5	0.963	0.368	0.516	1	0.727	0.929	0.167	0.824	0.875	0.875	0.824	0.714	0.75	0.8	0.792	0.0455	0.471	0	0.393	0	0.174	0.261	0.222	0.214	0	0.188	0	1	0
	chr10-6183527-6183529	0.444	0.286	0.4	0.357	0.714	0.375	0.625	1	0.643	0.9	0.2	0	0.0769	0.867	0.846	0.733	1	0.875	0.643	0.714	0.833	1	0.833	0.917	1	1	1	1	0.846	1
	chr10-6183540-6183542	0.125	0.267	0.115	0.308	0.5	0.583	0.558	0.815	0.639	0.8	0.24	0.478	0.206	0.822	0.9	0.944	0.968	0.906	0.851	0.842	0.95	0.979	0.771	0.757	0.973	0.976	0.923	0.911	0.538	0.933
	chr10-6183543-6183545	0.24	0.172	0.037	0.128	0.333	0.528	0.548	0.536	0.5	0.743	0.08	0.32	0.182	0.523	0.68	0.722	0.903	0.656	0.729	0.816	0.9	0.958	0.786	0.649	1	0.905	0.846	0.911	0.438	0.6
	chr10-6217534-6217536	0.143	0.25	0.125	0.05	0.792	0.133	0.593	0.867	0.0952	0.9	0.706	0.75	0.8	0.875	0.941	0.364	0.471	0.4	0.448	0.684	1	0.906	0.75	0.762	0.905	0.667	0.357	0.222	0	0.333
	chr10-63349482-63349484	0	0	0.0455	0	0.12	0.842	0.242	0.96	0.516	0.792	1	0.667	0.621	0.815	0.821	1	0.708	0.297	0.349	0.412	0.8	0.968	0.197	0.316	1	0.6	0.818	0.7	0.5	0.571
	chr10-64148251-64148253	0.25	0.263	0.0909	0.154	1	1	0.5	1	0.667	1	0.909	0.889	1	0.957	1	0.909	1	1	1	0.867	1	0.917	0.833	1	0.727	1	1	1	1	1
	chr10-64287932-64287934	0.05	0	0.222	0.24	1	1	0.917	0.882	0.733	0.964	1	0.857	0.833	0.917	1	0.9	0.625	1	0.667	0.933	1	0.4	0.767	0.889	0.889	0.667	0.966	1	0.875	0.667
	chr10-64288087-64288089	0	0.234	0.214	0.224	1	0.892	0.855	0.891	0.898	0.947	0.6	0.783	0.523	0.968	1	0.9	0.931	0.833	0.333	0.633	0.586	0.306	0.779	0.778	0.773	0.872	0.92	0.967	1	1
	chr10-64646816-64646818	0.111	0.0435	0.182	0.0625	0.875	1	0.933	0.643	0.944	0.421	0.571	0.6	0.552	0.3	0.273	0.5	0.176	0.24	0.429	0.455	0.04	0.14	0.81	0.188	0.111	0	0.4	0.2	0.818	0
	chr10-64684169-64684171	0	0	0.455	0.5	0.6	0.625	0.909	0.917	0.8	1	1	0.929	0.9	0.909	1	0.929	1	1	0.438	0.941	0.833	1	0.875	0.85	0.5	0.0714	0.941	1	0.875	1
	chr10-65482657-65482659	0.238	0.129	0.235	0.16	0.769	0.733	0.719	0.0385	0.806	0.524	0.833	0.774	0.784	0.591	0.857	1	0.48	0.357	0.32	0.423	0.367	0.75	0.385	0.357	0.0263	0.0392	0.25	0.0952	0.231	0.0526
	chr10-65801431-65801433	0.353	0.435	0.4	0.318	0.85	0.947	0.0714	0.837	0.458	0.786	1	0.688	0.957	0.818	1	0.8	0.806	0.429	0.607	0.517	0.6	0.515	0.275	0.333	0.286	0.16	0.24	0	1	0.6
	chr10-65801434-65801436	0.0588	0.364	0.36	0.217	0.81	0.842	0.308	0.837	0.333	0.786	0.95	0.688	0.739	0.864	1	0.8	0.528	0.409	0.607	0.517	0.6	0.545	0.333	0	0.136	0.0769	0.0833	0.214	1	0.143
	chr10-66336326-66336328	0	0.25	0.0714	0.214	0.952	0.889	0.92	0.875	0.92	0.818	0.812	0.938	0.8	0.811	1	0.96	0.929	0.893	0.857	0.387	0.667	0.607	0.793	0.333	1	1	1	1	0.25	0.833
	chr10-66544122-66544124	0.24	0.261	0.0286	0.286	1	1	0.868	0.88	1	0.929	0.593	0.611	0.778	1	0.909	0.902	0.781	0.786	0.929	0.842	0.333	0.478	0.923	0.889	1	1	0.9	0.714	1	1
	chr10-66813778-66813780	0.286	0.357	0.273	0.0588	0.909	1	0.579	0.875	0.87	0.846	1	1	0.842	1	1	0.692	1	1	1	0.923	1	0.909	0.833	0.818	0.25	0.0625	1	1	1	0.889
	chr10-6683301-6683303	0	0	0.154	0.273	1	0.875	1	1	1	0.905	0.667	0.75	0.474	0.903	0.333	0.9	0.8	0.818	0.0667	0.769	1	1	1	1	1	1	0.769	1	0.571	1
	chr10-67014614-67014616	0.0882	0.189	0.182	0.278	0.889	0.958	0.863	0.885	0.935	0.297	0.85	0.829	0.818	0.909	0.943	1	0.965	0.966	0.9	0.909	0.5	0.179	0.612	0.429	1	1	0.925	0.833	0.857	0.9
	chr10-67014707-67014709	0.125	0.389	0.167	0.333	0.818	1	0.971	0.929	1	0.962	1	0.933	1	0.967	0.889	1	0.929	1	0.955	1	0.417	0.32	1	0.75	1	0.857	1	1	0.667	1
	chr10-67572223-67572225	0.0312	0.179	0.138	0.378	1	0.963	0.805	0.964	0.935	0.951	1	0.968	0.969	0.964	1	1	1	0.692	0.342	0.69	0.902	0.927	0.872	0.75	0.875	0.714	0.854	1	0.917	1
	chr10-67641352-67641354	0.025	0.188	0.13	0.227	0.866	0.929	0.958	0.992	0.888	0.936	1	0.929	0.94	0.978	0.964	0.853	0.967	0.948	1	0.991	0.985	0.772	0.981	0.837	0.94	0.889	0.981	1	1	0.6
	chr10-67641376-67641378	0.0294	0.178	0.159	0.242	0.97	0.976	0.957	0.992	0.971	0.972	0.982	0.87	0.959	0.945	0.964	0.964	1	0.973	0.982	1	0.938	0.906	0.981	0.833	0.984	0.824	0.943	0.986	1	0.889
	chr10-68072464-68072466	0.04	0.103	0.345	0.318	0.737	0.929	0.791	0.9	0.8	0.927	0.8	0.971	0.6	0.971	1	0.941	1	0.905	0.893	0.778	0.188	0	0.75	0.474	0.846	0.933	0.889	0.292	0.625	1
	chr10-68192275-68192277	0	0.346	0.485	0.5	0.812	0.458	0.279	1	0.963	0	0.0286	0	0.0357	0.92	0.955	0.955	0.452	0.481	0.586	0.409	0.545	0.412	0.55	0.667	0.515	0.2	1	1	1	1
	chr10-696310-696312	0.4	0.68	0.3	0.8	1	0.417	0.944	1	0.812	0.812	0.889	0.938	0.923	0.846	1	0.75	0.308	0.235	0.0909	0.429	0.929	0.12	0.875	0.182	0.9	0.6	0.765	0.154	0.667	0.4
	chr10-696320-696322	0.2	0.68	0.364	0.8	1	0.417	0.889	1	0.562	0.812	1	1	0.786	0.923	1	0.812	0.429	0.176	0.227	0.571	0.786	0.12	0.8	0.2	0.5	0.6	0.824	0.154	0.909	0.167
	chr10-70599138-70599140	1	0.727	0.75	0.893	0.87	0.947	0.889	0.889	0.84	0.941	1	0.929	0.85	0.667	0.933	0.721	0.179	0.118	0.243	0.14	0.037	0.0508	0.722	0.0741	0	0.12	0.133	0.478	1	0.308
	chr10-70599366-70599368	0.4	0.857	0.583	0.81	0.8	0.222	0.462	0.947	0.412	0.444	0.6	0.632	0.706	0.214	0.429	0.528	0.161	0.1	0	0.111	0	0	0	0	0.037	0.027	0	0.158	0.727	0.429
	chr10-7084400-7084402	0.125	0.154	0.0714	0.444	0.792	0.138	0.848	0.652	0.8	0.562	0.448	0.353	0.639	0.583	0.833	0.846	0.857	0.71	0.929	1	0.75	0.968	1	0.524	0.923	0.875	1	1	0.9	1
	chr10-70846439-70846441	0.462	0.312	0.231	0.429	0.714	0.2	0.357	0.967	1	0.9	0.846	1	0.727	0.885	0.905	0.6	0.522	0.444	0.4	0.387	0.943	0.968	0.0741	0.0526	1	1	0.143	0.615	0.529	0.574
	chr10-70981580-70981582	0.9	1	1	1	1	1	0.9	0.375	1	0.935	1	0.857	1	0.962	1	1	0.233	0	0.0714	0.371	0.0435	0.0909	0.621	0.087	0	0.118	0.7	1	0.9	0.188
	chr10-71078066-71078068	0	0.0667	0.0476	0.0517	0.0513	0.0811	0.0385	0	0.0408	0.15	0.72	0.844	0.448	0	0.0172	0	0.333	0.108	0.0385	0.175	0.811	0.872	0.0694	0.171	0.0476	0.0395	0.348	0.951	0	0.667
	chr10-71078072-71078074	0	0.0333	0.119	0.0172	0.0263	0.108	0.103	0.0625	0.0408	0.237	0.7	0.933	0.448	0.038	0.0175	0	0.393	0.189	0.0962	0.2	0.849	1	0.113	0.462	0.129	0.149	0.391	0.951	0	0.7
	chr10-71078076-71078078	0.0625	0.0323	0.0952	0.0351	0	0	0.0253	0	0	0.167	0.64	0.911	0.478	0	0.0526	0	0.421	0.25	0.0769	0.135	0.811	1	0.0685	0.317	0.0476	0.122	0.217	0.951	0	0.5
	chr10-71078085-71078087	0	0	0.0488	0.0536	0.027	0.0286	0.0253	0	0	0.0667	0.653	0.8	0.394	0.013	0.0179	0	0.35	0.211	0.0408	0.0926	0.745	0.955	0.0135	0.075	0.0492	0.0921	0.333	0.95	0	0.583
	chr10-71078108-71078110	0	0	0.0968	0	0	0	0.0926	0	0.0833	0.0652	0.675	0.838	0.407	0.0357	0.0612	0.0227	0.302	0.143	0.0652	0.122	0.775	1	0.0847	0.267	0.0444	0.0385	0.333	0.944	0.154	0.583
	chr10-71094950-71094952	0.727	0.438	0.552	0.69	0.538	1	0.207	0.762	0.565	0.484	0.85	0.84	0.467	0.833	0.771	0	0.259	0.2	0.0882	0.125	0.381	0.9	0.0541	0.185	0.656	0.917	0.103	0.128	0.524	0.115
	chr10-71122473-71122475	0.1	0.25	0.44	0.5	0.882	0.833	0.586	0.333	0.55	0.786	0.926	0.951	0.56	0.882	0.93	0	0	0.147	0.175	0.18	0.0227	0.0175	0.459	0.075	0.0625	0.0429	0.0476	0.0345	0.571	0.125
	chr10-71330000-71330002	0.375	0.185	0.304	0.267	0.0833	0.474	0.125	0.828	0.037	0.429	0.545	1	0.565	0.762	0.5	0.74	0.1	0.286	0	0	0	0	0	0.571	0	0	0.0833	0.0833	0.8	0
	chr10-71334796-71334798	0.829	0.697	0.817	0.655	0.0208	0.0877	0.0602	0.0175	0	0.18	0.0192	0.0417	0	0.168	0	0	0	0	0	0.0233	0.0208	0.0156	0.0273	0.0333	0	0	0	0	0.857	0
	chr10-71452167-71452169	0.769	0.767	0.879	0.737	0.87	0.556	0.972	0.88	0.864	0.778	0.8	0.85	0.5	0.844	0.711	1	0.237	0.4	0.211	0.2	0.121	0.278	0.633	0.432	0.0323	0.102	0.133	0.619	0.667	0.125
	chr10-71452176-71452178	0.423	0.767	0.818	0.632	0.522	0.472	0.833	0.76	0.818	0.694	0.886	0.75	0.6	0.889	0.838	1	0.216	0.436	0.105	0.175	0.0909	0.278	0.7	0.351	0	0.0417	0.167	0.714	0.455	0
	chr10-71472344-71472346	0.143	0.143	0.289	0.857	0.875	0.55	0.214	0.735	0.4	0.571	0.65	0.789	0.368	0.852	1	0.944	0.857	0.15	0.184	0.361	0.175	0.469	0.627	0.242	0	0.135	0.389	0.917	0.875	0.692
	chr10-71476211-71476213	0	0.111	0.087	0.316	0.875	0.571	1	0.333	1	0.524	0.467	0.4	0.455	0.917	0.667	1	0.455	0.5	0.214	0.391	0.833	0.944	0.619	0.308	0.5	0.25	1	0.625	0.833	0
	chr10-71476233-71476235	0	0.111	0.0833	0.5	0.625	0.429	0.9	0.417	1	0.81	0.867	0.867	0.909	0.75	0.5	1	0.818	0.364	0.143	0.348	0.667	0.889	0.524	0.0714	0.929	0	0.889	1	0.667	0.25
	chr10-71476304-71476306	0.0667	0.4	0.222	0.111	0.5	0	0.75	0.174	0.769	0.286	0.75	0.769	0.875	0.25	1	0.375	0.143	0	0.2	0.2	0.333	1	0.778	0.1	0.5	0	0.143	0.4	0.562	0.143
	chr10-71622282-71622284	0.167	0.333	0.125	0.25	0.9	0.625	0.92	1	1	1	0.971	1	0.958	0.95	0.917	0.923	1	0.1	0.958	0.966	0.96	0.964	0.867	0.632	0.615	0.923	0.938	0.962	0.833	0.885
	chr10-71638867-71638869	1	0.882	0.714	1	0.857	1	0.846	0.81	0.667	0.824	0.75	0.5	0.545	0.75	1	1	0.625	0.333	0.0385	0.161	0	0.833	0.5	0	0.333	0.286	0.667	0.318	0.857	0.3
	chr10-71657939-71657941	0.579	0.421	0.5	1	1	0.917	0.842	0.917	0.95	0.92	0.968	0.833	0.938	0.857	1	1	0.333	0.0556	0.455	0.68	0.92	0.31	0.762	0.0833	0.5	0.357	0.465	0.286	1	0.125
	chr10-71657978-71657980	0.211	0.115	0.2	0.462	0.9	0.6	0.92	0.822	1	0.929	0.784	0.733	0.792	0.929	0.87	0.577	0.154	0.0435	0.333	0.5	0.357	0.111	0.435	0	0.286	0	0.087	0.105	0.4	0
	chr10-71658141-71658143	0.524	0.583	0.235	0.25	0.714	0.387	0.833	1	1	0.476	0.783	0.571	0.818	0.944	1	0.571	0.517	0.35	0.05	0.0952	0.636	0.348	0.553	0.267	0.316	0.154	0.273	0.235	0.231	0
	chr10-71672121-71672123	0.955	0.791	0.824	0.868	0.706	0.4	0.871	0.069	0.96	0.784	0.885	0.84	0.789	0.412	0.414	1	0.731	0.273	0.13	0.5	0.0976	0.0323	0.755	0.0909	0	0.318	0.231	0.222	0.812	0.5
	chr10-71892101-71892103	0.95	0.839	0.789	0.84	0.6	0.724	0.438	0.368	0.562	0.906	0.85	0.857	0.722	0.676	0.727	0.25	1	0.611	0.848	0.391	0	0.121	0.41	0.219	0.107	0	0.846	0.795	1	0.96
	chr10-71892114-71892116	0.9	0.774	0.842	0.88	0.733	0.767	0.333	0.316	0.438	0.781	0.85	0.81	0.778	0.714	0.773	0.125	0.938	0.778	0.879	0.333	0.222	0.152	0.308	0.194	0.103	0	0.846	0.795	0.75	0.909
	chr10-71892122-71892124	0.9	0.71	0.895	0.84	0.533	0.567	0.196	0.316	0.219	0.719	0.75	0.667	0.778	0.6	0.864	0.125	0.875	0.412	0.758	0.292	0	0.212	0.105	0.0938	0.0357	0	0.615	0.682	0.714	0.938
	chr10-71892126-71892128	0.8	0.806	0.684	0.84	0.533	0.667	0.167	0.167	0.355	0.844	0.8	0.619	0.778	0.618	0.773	0.0625	0.875	0.667	0.758	0.292	0	0.121	0.256	0.0625	0	0.0256	0.5	0.744	0.8	0.882
	chr10-71892142-71892144	0.769	0.636	1	0.619	0.667	0.471	0.0312	0.375	0.6	0.731	0.923	0.667	0.8	0.818	0.467	0.0833	0.889	0.333	0.85	0.333	0.167	0.15	0.0357	0.0667	0.0556	0	0.444	0.75	0.429	0.944
	chr10-72091586-72091588	0.118	0.04	0.135	0.105	0	0.455	0.0169	0.971	0	0.229	0.268	0.435	0.0222	0.714	0.515	0.333	0.308	0.222	0.318	0.364	0.545	0.902	0	0.5	0.75	0.75	0.154	0.722	0.727	1
	chr10-7213998-7214000	0.625	0.667	0.385	0.458	0.643	1	1	0.778	0.0625	0.8	0.429	0.125	0.444	1	0.125	0.933	0.467	0.857	0.923	0.182	0.154	0.357	0.667	0.133	0.533	1	0.875	0.889	1	1
	chr10-72200215-72200217	0	0	0.0909	0.167	0.0769	0	0	0.263	0.16	0.333	0.4	0.778	0.143	0.167	0.308	0.35	0.818	1	0.812	0.783	0.929	0.968	0.136	0.842	0.833	0.143	0.556	1	0.143	0.808
	chr10-72200235-72200237	0	0	0.273	0	0.0833	0.0833	0.238	0.474	0.167	0.471	0.8	0.9	0.2	0.684	0.615	0.45	0.852	1	0.812	0.739	0.143	0.968	0.348	0.947	0.833	0.95	0.533	1	0.143	1
	chr10-72200243-72200245	0.455	0	0.087	0.105	0.211	0.233	0.125	0.226	0.122	0.343	0.676	0.6	0.156	0.694	0.529	0.522	0.946	0.857	0.864	0.718	0.9	0.979	0.273	0.964	0.81	0.3	0.522	1	0.1	1
	chr10-72200251-72200253	0	0	0	0.105	0	0.0667	0.1	0.258	0.2	0.371	0.594	0.19	0.312	0.189	0.353	0.36	0.778	0.857	0.636	0.667	0.55	0.851	0.273	0.815	0.524	0.69	0.409	0.905	0	0.826
	chr10-72200575-72200577	0	0.2	0	0	0.0588	0.0526	0.0333	0.0909	0	0.114	0.167	0.1	0.087	0	0	0	0.474	0.7	0.774	0.657	0.0714	0.643	0.0976	0.333	0.48	0.463	0.37	1	0	1
	chr10-72268943-72268945	0.778	0.733	0.9	0.78	1	0.87	0	0.765	0.143	0.565	0.938	0.833	0.7	0.656	0.818	0.533	0.0625	0.103	0.0303	0.214	0.0833	0.174	0.0465	0.0909	0.0811	0.102	0	0.0682	0.857	0.105
	chr10-72384431-72384433	0.808	0.5	0.818	0.793	0	0	0	0.786	0.864	0.939	0.615	0.577	0.84	0.743	0.933	0.222	0.417	0.211	0.0385	0.364	0.833	1	0.476	0.353	0.529	0.333	0.333	0.958	0.833	0.56
	chr10-72691134-72691136	0.9	0.714	0.48	0.167	0.895	0.808	0.321	1	0.308	0.684	0.818	1	0.333	0.824	0.944	0.0909	0.571	0.417	0.333	0.333	0.714	0.7	0.706	0.6	0.429	0	0.4	1	0.792	0.735
	chr10-72935707-72935709	0.615	0.864	0.864	0.788	0.731	0.676	0.548	0.679	0.522	0.902	0.739	0.92	0.818	0.882	0.919	0.459	0.222	0.194	0.0526	0.194	0.2	0	0.56	0.0345	0.152	0.0377	0.093	0.0312	0.75	0
	chr10-73221971-73221973	0.136	0.36	0.283	0.353	0.308	0.08	0.941	0.95	0.974	0.571	0.786	0.895	0.92	0.769	0.905	0	0.6	1	0.625	0.846	1	0.379	0.583	0.29	0.9	0.714	0.417	0.379	1	0.286
	chr10-73426829-73426831	0.286	0.533	0.346	0.522	0.957	0.912	0.417	0.576	0.514	0.654	0.286	0.667	0.118	0.517	0.65	0.788	0.552	0.13	0	0.108	0.115	0	0.216	0.0357	0.0769	0	0.316	0.0357	0.882	0.462
	chr10-73475746-73475748	1	0.857	0.828	0.848	0.886	0.778	1	0.891	0.864	1	0.933	0.909	0.88	1	0.929	1	0.0556	0	0.111	0.303	0.25	0.889	0.71	0.364	0.357	0	0	0.545	0.875	0.286
	chr10-73485096-73485098	0.364	0.269	0.3	0.333	0.583	0.857	0.95	1	0.895	0.963	0.893	0.867	0.889	0.571	0.861	0.4	0.136	0.333	0.1	0.379	0.0217	0.2	0.628	0.133	0.0667	0.037	0.212	0.158	1	0.611
	chr10-73485148-73485150	0.0385	0.333	0.286	0.25	0.63	0.667	0.821	0.75	1	0.833	0.677	0.793	0.833	0.722	0.677	0.941	0.36	0.238	0.1	0.204	0.237	0.276	0.621	0.2	0.0698	0.0909	0.118	0.243	0.778	0.5
	chr10-73544150-73544152	0	0.25	0.158	0.214	0.429	0.375	0.857	0.615	0.852	0.621	0	0.312	0.39	0.704	1	1	1	0.933	0.536	1	0.833	0.632	0.548	0.286	0.8	0.143	0.429	1	0.722	0.857
	chr10-73729915-73729917	0	0.222	0	0.222	1	0.571	0.867	1	0.818	0.214	0.368	0.111	0.312	0.75	0.889	1	0.5	0.714	0.625	0.35	0.4	0.867	0.706	0.333	0.231	0.688	0.333	0.714	0.333	0.357
	chr10-73816896-73816898	0.6	0.714	0.727	0.842	0.471	0.211	0.808	0.0417	1	0.25	0	0.444	0.458	0.318	0.1	0.0833	0.0286	0.0455	0.0952	0.182	0.08	0	0.532	0.267	0.217	0.0625	0.161	0	0.6	0.0556
	chr10-73827478-73827480	0.667	0.857	0.885	1	0.438	0.05	0.947	0.174	0.889	0.609	0.158	0.226	0.522	0.609	1	0.125	0.19	0.0714	0.0476	0.235	0.179	0.0625	0.735	0.0625	0	0.0588	0.08	0.182	0.409	0.0909
	chr10-73840622-73840624	0.538	0.889	0.594	0.524	0.688	0.7	1	1	1	0.9	0.857	0.9	0.781	0.84	0.85	0.1	0.156	0.25	0.423	0.56	0.64	0.793	0.59	0.143	0.222	0.0588	0.278	0.889	1	0.25
	chr10-73847022-73847024	0.267	0.562	0.667	0.759	0.0556	0.25	0.133	0.595	0.565	0.591	0.8	0.824	0.381	0.941	0.1	0	0	0.0833	0	0	0.0556	0	0.0233	0.05	0	0.0667	0	0	0.6	0
	chr10-73847052-73847054	0.613	0.636	0.643	0.717	0.0645	0.306	0.0755	0.623	0.286	0.364	0.818	0.861	0.513	0.667	0	0.0217	0	0.0476	0	0	0.0238	0.0714	0.0357	0.0256	0	0	0	0	0.167	0
	chr10-74070262-74070264	0.968	0.778	0.872	0.87	0.657	0.915	0.741	0.939	0.549	0.925	0.806	0.958	0.797	0.941	0.947	0.148	0.158	0.4	0.6	0.667	0.203	0.138	0.797	0.439	0.283	0.287	0.397	0.849	0.9	0.214
	chr10-7453854-7453856	0.75	0.5	0.681	0.694	0	0.0323	0.0323	0	0	0.0333	0.05	0.158	0.304	0.0526	0	0.087	0.353	0.649	0.646	0.788	0	0.069	0	0	0.087	0.0294	0	0	0	0
	chr10-7454320-7454322	1	0.8	0.875	0.545	0.133	0.19	0.0244	0	0	0	0.154	0.154	0.438	0.238	0	0	0.12	0.429	0.875	0.85	0	0.0417	0.0233	0.0526	0	0	0	0.103	0.4	0
	chr10-7454700-7454702	0.684	0.609	0.684	0.633	0	0	0.08	0.1	0.0455	0	0	0.375	0.514	0.18	0	0	0.0781	0.806	0.848	0.724	0	0.123	0	0	0	0.0196	0	0	0.5	0
	chr10-7454758-7454760	1	0.524	0.692	0.632	0.0556	0.0345	0.0238	0.0556	0	0.0263	0.0909	0.5	0.64	0.297	0	0	0	0.643	0.929	0.632	0	0.241	0	0	0	0	0	0	0.5	0
	chr10-7454763-7454765	1	0.5	0.808	0.632	0	0.138	0.122	0.0556	0.0625	0	0.0952	0.5	0.583	0.306	0	0	0	0.786	0.931	0.632	0	0.207	0.037	0	0	0	0.0968	0	0.4	0.0303
	chr10-75579683-75579685	0.0667	0.267	0.389	0.19	0.545	0.118	1	0.353	0.92	0.833	0.267	0.0588	0.455	0.455	0	0.706	0.583	0	0.0667	0.273	0.167	0.593	0.864	0.125	0.25	0	0	0.1	0	0.13
	chr10-75599260-75599262	0.125	0.2	0.0435	0.121	1	1	0.917	0.926	0.826	0.8	0.455	0.684	0.6	0.818	0.933	0.714	0.688	0.444	0.25	0.3	0.381	0.48	0.344	0.286	0.12	0.0909	0.7	0.75	0.895	0.786
	chr10-75599269-75599271	0.125	0.188	0	0.156	1	0.667	0.667	0.926	0.875	1	0.765	0.789	0.636	0.727	0.867	0.643	0.45	0.316	0.167	0.45	0.364	0.32	0.355	0.143	0.04	0.182	0.7	1	0.727	0.81
	chr10-7567979-7567981	0.167	0.282	0.196	0.375	0.353	0.353	0.935	0.857	0.872	0.921	0.702	0.421	0.639	0.965	0.116	1	0.909	0.857	0.9	0.912	0.934	0.954	0.969	0.939	1	0.958	0.944	1	0.778	1
	chr10-75700422-75700424	0	0	0.333	0.385	0.5	1	0	0.833	0.478	0.143	0.111	0.05	0.0714	0	0	0.273	0.263	0.7	0.333	0.667	0.737	0.615	0	0.857	0	0	0	0.0323	0.5	0.2
	chr10-7585506-7585508	0.206	0.25	0.276	0.516	0.167	0.523	0.929	0.542	0.981	0.8	0.677	0.658	0.702	0.765	0.778	0.979	0.0656	0.24	0.148	0.176	0.0652	0.258	0.554	0.244	0.15	0.1	0.136	0.127	0.667	0.167
	chr10-7585548-7585550	0.308	0.286	0.25	0.321	0.0833	0.576	0.833	0.692	0.939	0.857	0.724	0.933	0.643	0.6	0.889	1	0.0435	0.167	0.222	0.136	0.105	0.333	0.7	0.35	0.136	0.2	0.162	0.0909	0.2	0.1
	chr10-76513888-76513890	1	1	0.917	1	0.708	0.308	0.947	0.558	0.978	0.977	0.907	0.842	0.96	0.439	0.0333	1	0.429	0.037	0	0.45	0.0833	0.0704	0.692	0.0769	0.121	0.0462	0.182	0.217	0.625	0.25
	chr10-76513897-76513899	0.714	1	0.667	1	0.625	0.154	0.895	0.273	0.864	0.952	0.767	0.895	0.846	0.35	0.0714	0.694	0.255	0.037	0	0.462	0.0811	0.0139	0.667	0.115	0.125	0.0152	0.182	0.143	1	0.222
	chr10-76994018-76994020	0	0.267	0.103	0.087	0.167	0.0714	0.226	0	0.167	0	0.0385	0.0909	0.0769	0.0286	0	0	0.55	0.474	0.727	0.542	1	0.976	0.586	0.72	0.471	0.508	0.375	0.966	0	0.4
	chr10-77155460-77155462	1	0.781	0.886	0.739	0.765	0.282	0.203	0.0938	0.25	0.0417	0.0714	0.0789	0.111	0.137	0.81	0.227	0.283	0.15	0.152	0.0645	0.037	0.143	0.169	0.1	0	0	0.182	0.111	0.222	0.136
	chr10-77155469-77155471	0.889	0.594	0.861	0.739	0.5	0.125	0.131	0	0.125	0.0408	0.103	0.0526	0	0.0196	0.738	0	0	0.0455	0.0294	0.0333	0.0741	0.06	0.0351	0.05	0	0	0.0682	0	0	0.0385
	chr10-77155472-77155474	0.944	0.781	0.861	0.717	0.444	0.05	0.0656	0.0606	0.15	0	0.0345	0.0513	0	0.0204	0.881	0.0455	0.0357	0	0.0303	0.0645	0.0357	0	0.0345	0.05	0	0	0.0238	0.027	0	0
	chr10-77155674-77155676	0.974	0.882	0.929	0.974	0.821	0.85	0.321	0.0571	0.391	0.0208	0.0556	0.0714	0.152	0.0556	0.966	0.294	0.478	0.321	0.14	0.152	0.0508	0.239	0.231	0.129	0.146	0.0814	0.458	0.0192	0	0.111
	chr10-77155696-77155698	0.773	0.6	0.881	0.828	0.167	0.0698	0.104	0	0.167	0	0	0	0	0.02	0.938	0.122	0	0.114	0.147	0	0.0714	0.0333	0.069	0.0667	0.0323	0.0364	0.0833	0	0.25	0.125
	chr10-77155888-77155890	0.944	0.762	0.95	0.655	0.8	0.0323	0.14	0.0385	0.179	0.0192	0.115	0	0.103	0.0196	1	0.15	0.118	0.0526	0	0	0	0.0667	0.0448	0.0312	0	0.0364	0.152	0	0.111	0.182
	chr10-77155907-77155909	0.941	0.786	0.875	0.643	0.333	0.0323	0.2	0	0.207	0.0741	0.107	0.0667	0	0.02	1	0.05	0.108	0	0	0.1	0	0.0625	0.0303	0	0	0	0.178	0	0.167	0.133
	chr10-77155930-77155932	0.917	0.833	0.913	0.875	0.556	0.105	0.121	0	0.143	0	0.25	0.0625	0	0.111	1	0	0.0435	0	0	0	0	0	0.0769	0.133	0	0	0.179	0	0	0
	chr10-77156009-77156011	0.95	0.739	0.923	0.826	0.733	0.16	0.2	0.087	0.0417	0.0417	0.211	0	0	0.0606	0.963	0	0.147	0.0909	0	0.0741	0.0714	0.04	0.218	0	0	0.0571	0	0	0.087	0.037
	chr10-77156053-77156055	0.946	0.879	0.887	0.886	0.667	0	0	0.0286	0.0294	0.0625	0.08	0	0	0.0303	0.959	0	0.0882	0	0	0	0.0833	0	0.0408	0	0	0	0	0	0	0
	chr10-77156089-77156091	0.84	0.8	0.92	0.889	0.758	0.105	0.167	0	0.103	0.143	0.0294	0.0625	0.0588	0.0278	0.925	0	0.14	0	0.0625	0.111	0.15	0	0.125	0	0.0323	0	0.106	0	0.0625	0
	chr10-77156102-77156104	1	0.667	1	0.889	0.667	0.476	0.111	0	0	0	0	0	0	0	0.885	0	0.04	0	0	0.0909	0.0625	0	0.0526	0	0	0	0.0455	0	0	0
	chr10-77156116-77156118	0.889	0.565	1	0.889	0.714	0.238	0.278	0	0.0952	0	0	0	0.158	0	0.885	0	0.04	0	0	0.156	0.0625	0.0952	0.0526	0	0	0	0.0455	0	0.0833	0
	chr10-77156119-77156121	1	0.696	0.955	0.889	0.429	0	0.474	0	0.0526	0	0	0	0.158	0.3	0.885	0	0.12	0	0	0.0938	0.0476	0	0.0588	0	0	0	0.0455	0	0.182	0
	chr10-77156122-77156124	1	0.696	1	0.889	0.857	0.0476	0.316	0	0.15	0	0	0	0.158	0.05	0.885	0	0.12	0	0	0.0938	0.0476	0	0.0556	0	0.08	0	0.0952	0	0	0.0769
	chr10-77156158-77156160	0.857	0.875	0.895	0.714	1	0	0.263	0	0	0.25	0.231	0.0833	0	0.294	0.875	0	0.143	0	0	0	0	0.0714	0.2	0	0	0	0.04	0	0.2	0.05
	chr10-77156286-77156288	0.964	0.9	0.8	0.788	0.286	0.0455	0.0513	0.0333	0.25	0	0.087	0.0526	0	0	0.974	0.118	0	0.0286	0	0.0732	0	0.0286	0.0303	0.0556	0.115	0.0175	0	0.0909	0.167	0
	chr10-77156420-77156422	0.926	0.857	0.917	0.892	0.87	0.0455	0.12	0.0286	0.087	0.0571	0.0968	0.0263	0	0	0.919	0	0.0323	0.121	0.05	0.0323	0	0	0	0.13	0	0	0	0.0263	0	0.222
	chr10-77156443-77156445	0.92	0.805	0.946	0.829	0.889	0.0536	0.222	0.364	0.108	0.127	0.0263	0.0435	0.103	0.14	0.951	0.16	0.143	0.0952	0.0164	0.105	0.05	0	0.046	0.05	0.0263	0	0.0893	0.0517	0	0.5
	chr10-77156459-77156461	0.92	0.829	0.946	0.854	0.889	0.0364	0.262	0.0185	0.289	0.0545	0.025	0.0426	0.025	0.339	0.951	0.185	0.208	0.1	0.0164	0.0256	0.0476	0.0625	0.0549	0.075	0	0	0.125	0.0172	0.6	0.25
	chr10-77156481-77156483	0.889	0.769	0.857	0.769	0.824	0.125	0.125	0.0909	0.111	0	0	0	0.0556	0.0385	0.935	0	0.227	0	0.0385	0	0	0	0.05	0	0	0	0	0	0	0
	chr10-77156487-77156489	0.919	0.806	0.859	0.833	0.654	0.0678	0.126	0.13	0.216	0.0411	0.0545	0.0588	0.0333	0.149	0.928	0.0833	0.113	0	0.0678	0.0533	0.0169	0	0.0333	0.0577	0.0167	0	0.023	0.0294	0.125	0
	chr10-77156505-77156507	0.972	0.843	0.847	0.845	0.904	0.0361	0.0938	0.314	0.069	0.0619	0.0282	0.0328	0.0323	0.12	0.843	0.143	0.0588	0	0.0423	0	0.0147	0.0182	0.0172	0.0408	0	0.0211	0.0297	0	0.333	0
	chr10-77156533-77156535	0.893	0.781	0.833	0.792	0.812	0.0667	0.0704	0.241	0.138	0.0566	0	0.0645	0.115	0.605	0.757	0.0513	0.0488	0	0.0256	0	0	0.0333	0.0411	0.105	0	0.02	0	0.0299	0.167	0
	chr10-77156715-77156717	0.867	0.905	0.895	0.778	0.769	0.0286	0.0444	0.108	0.08	0.0357	0	0	0.105	0	0.885	0	0.0294	0	0	0	0	0	0	0.0625	0.0455	0	0.0811	0.0323	0	0
	chr10-77156729-77156731	0.8	0.947	0.875	0.75	0.727	0	0	0	0.105	0	0.0556	0	0	0.0741	0.917	0.118	0.0357	0	0	0	0	0	0	0	0	0	0.0606	0	0	0
	chr10-77156732-77156734	0.5	0.947	0.875	0.667	0.455	0	0	0	0.05	0	0	0	0	0.222	0.917	0	0.0357	0	0	0	0	0	0	0.0833	0	0	0	0	0	0
	chr10-77156734-77156736	0.7	0.947	0.875	0.667	0.727	0	0	0	0.1	0	0	0	0	0	0.917	0	0	0	0	0	0	0	0	0	0.0455	0.0667	0.0303	0	0	0
	chr10-77156747-77156749	0.846	0.84	1	0.773	0.765	0	0.0536	0	0.1	0.0278	0.0938	0.0345	0	0.0645	0.919	0.158	0.151	0.0192	0	0.0444	0.143	0.0426	0	0	0	0	0.121	0.0172	0.2	0.1
	chr10-77157140-77157142	0.933	0.882	0.824	0.902	0.956	0.125	0.415	0.224	0.522	0.255	0.111	0.167	0.55	0.783	1	0.606	0.242	0.0351	0.114	0.141	0	0.0256	0.304	0.0294	0.0789	0	0.158	0.0789	0.8	0.5
	chr10-77157153-77157155	0.955	0.941	0.964	0.973	0.946	0.0938	0.359	0.212	0.611	0.306	0.2	0.118	0.346	0.647	1	0.786	0.125	0	0.125	0.182	0.0714	0.0769	0.59	0.0909	0.037	0	0.321	0.069	0.429	0.375
	chr10-77157155-77157157	1	0.941	0.929	0.946	0.838	0.0909	0.385	0.219	0.556	0.278	0.188	0.0526	0.154	0.629	1	0.714	0.12	0.0278	0.167	0.222	0	0.0385	0.4	0.0909	0.0345	0	0.233	0.103	0.714	0.429
	chr10-77157165-77157167	0.955	0.886	0.875	0.868	0.889	0.147	0.3	0.219	0.472	0.0833	0.176	0	0.192	0.333	0.969	0.586	0.04	0	0.0323	0.152	0	0.0385	0	0.087	0.0333	0	0.133	0.069	0.5	0.333
	chr10-77157171-77157173	1	0.886	0.875	0.921	0.838	0.314	0.275	0.364	0.389	0.222	0.176	0.105	0.269	0.314	1	0.767	0.04	0	0.125	0.174	0	0.037	0.39	0.174	0.0333	0.0333	0.167	0.103	0.5	0.5
	chr10-77157179-77157181	0.9	0.867	0.946	0.895	0.811	0.344	0.45	0.531	0.629	0.278	0.176	0.111	0.308	0.6	0.97	0.9	0.04	0.0278	0.129	0.152	0.143	0.0385	0.357	0.13	0	0	0.333	0.103	0.571	0.375
	chr10-77158547-77158549	1	0.818	1	0.615	1	0.0625	0.765	0	0.643	0.5	0.267	0.2	0.643	0.875	0.286	0.556	0.211	0.143	0.133	0.45	0.125	0	0.5	0	0	0.0952	0.2	0.0588	0	0.0526
	chr10-77158556-77158558	1	0.818	1	0.692	0.692	0.25	0.765	0.0769	0.643	0.55	0.333	0.2	0.643	0.812	0.429	1	0.579	0.143	0.133	0.45	0.222	0	0.5	0	0	0.0952	0.267	0.0625	0	0.05
	chr10-77158572-77158574	1	0.818	1	0.615	0.846	0	0.647	0.0385	0.571	0.55	0.267	0	0.786	0.625	0.286	1	0.235	0.143	0.133	0.45	0.111	0	0.5	0	0	0.0952	0.2	0.0625	0	0.0769
	chr10-77158593-77158595	1	0.909	0.867	0.909	0.75	0.182	0.591	0.2	0.6	0	0	0.286	0.111	0.208	0.722	0.273	0	0.167	0.143	0.1	0	0.118	0.429	0.25	0	0.125	0.455	0	0	0
	chr10-77158598-77158600	1	0.913	0.667	0.818	0.9	0.182	0.5	0.133	0.75	0.214	0.143	0	0.235	0.25	0.722	0.182	0	0.167	0.0714	0.105	0	0.0588	0.357	0.25	0	0.118	0.455	0	0	0
	chr10-77158604-77158606	1	1	0.867	0.909	0.667	0.182	0.773	0.0667	0.95	0.429	0.429	0	0.222	0.957	0.722	0.4	0.111	0.167	0.0714	0.1	0	0.0625	0.429	0.25	0	0.0588	0.545	0	0	0
	chr10-77158611-77158613	1	1	0.933	0.909	0.6	0.4	0.955	0.143	1	0.143	0.143	0.143	0.278	0.957	0.765	0.4	0.1	0.167	0.0769	0.1	0	0.0588	0.429	0.25	0	0.0588	0.636	0	0	0
	chr10-77158704-77158706	1	0.783	1	0.938	0.455	0.435	0.765	0.0968	0.719	0.214	0.0625	0	0.133	0.875	0.565	0.455	0.025	0.125	0.133	0.12	0.0625	0	0.447	0	0.154	0.04	0.235	0	0	0
	chr10-77158713-77158715	0.4	0.944	1	1	0	0.167	0.6	0.1	0.609	0.25	0.167	0	0.125	0.765	0.556	0.4	0.16	0.143	0.125	0	0.0714	0	0.484	0	0.105	0	0.222	0	0.143	0.167
	chr10-77158745-77158747	1	0.944	0.95	0.818	0.857	0	0.8	0.111	0.87	0.25	0.0833	0	0.125	0.941	0.667	0.8	0.4	0.154	0.125	0	0.0769	0	0.484	0	0.105	0	0.222	0	0.5	0.125
	chr10-77158749-77158751	1	0.882	0.85	1	0.857	0	0.8	0.105	0.957	0.273	0.0833	0	0.125	0.824	0.556	1	0.32	0.286	0.125	0	0.0714	0	0.484	0	0.105	0	0.333	0	0.5	0
	chr10-77158808-77158810	1	1	0.939	0.933	0.833	0.111	0.667	0.238	0.955	0.31	0	0.125	0.227	0.657	0.789	0.556	0.0513	0.129	0.231	0.24	0	0	0.342	0.188	0	0	0.111	0.0625	0	0
	chr10-77159082-77159084	0.893	0.862	0.917	0.884	0.519	0.148	0.744	0.214	0.909	0.314	0.04	0.154	0.25	0.705	0.297	0.111	0.0566	0.129	0.0938	0.393	0.0556	0	0.422	0.0417	0.0857	0	0.196	0.0476	0	0
	chr10-77159093-77159095	1	0.9	0.944	0.955	0.778	0.0714	0.78	0.345	0.886	0.306	0.111	0.154	0.269	0.905	0.27	0.105	0.245	0.129	0.0857	0.393	0.0588	0.0286	0.37	0.0417	0.0294	0	0.196	0	0	0
	chr10-77159102-77159104	0.929	0.793	0.972	0.81	0.519	0.154	0.718	0.241	0.765	0.286	0.037	0.125	0.2	0.756	0.27	0.111	0.098	0.133	0.0938	0.407	0.0588	0	0.444	0.0417	0.0286	0	0.178	0	0	0
	chr10-77159108-77159110	0.929	0.8	0.971	0.81	0.269	0.115	0.553	0.241	0.735	0.286	0.037	0.115	0.231	0.7	0.222	0.105	0.12	0.129	0.0909	0.4	0.0556	0	0.435	0	0.0294	0	0.174	0	0	0
	chr10-77159112-77159114	0.857	0.667	0.972	0.854	0.37	0.0714	0.675	0.241	0.8	0.243	0.037	0.115	0.269	0.463	0.189	0.111	0.0769	0.133	0.0882	0.393	0.0556	0	0.386	0.0417	0.0286	0	0.174	0	0	0
	chr10-77159135-77159137	1	0.952	1	1	0.429	0.167	0.5	0.118	1	0.286	0	0.0909	0.24	0.45	0.333	0.125	0.5	0.105	0.0769	0.333	0	0	0.567	0.0556	0	0	0.312	0.167	0.0769	0
	chr10-77165672-77165674	0.945	0.947	0.796	0.795	0.113	0.069	0.395	0.117	0.325	0.186	0.06	0.0256	0.317	0.0492	0.571	0.0921	0.361	0.538	0.757	0.484	0.0185	0.126	0.453	0.111	0.0606	0.0187	0.189	0.423	0.167	0.143
	chr10-77167113-77167115	0.968	0.875	0.971	0.878	0.857	0.195	0.283	0.196	0.42	0.237	0.16	0.0286	0.268	0.0732	0.929	0.826	0.851	0.862	0.83	0.913	0	0.928	0.264	0.111	0.116	0.029	0.815	0.96	0	1
	chr10-77167121-77167123	0.871	0.807	0.913	0.805	0.524	0.0244	0.128	0.179	0.269	0.158	0.0833	0.0286	0.0488	0.0244	0.875	0.522	0.791	0.69	0.849	0.87	0.154	0.956	0.141	0.111	0.0698	0.0145	0.926	0.96	0	0.9
	chr10-77167129-77167131	0.935	0.839	0.928	0.875	0.524	0.0488	0.17	0.218	0.308	0.0789	0.125	0.0278	0.0976	0	0.839	0.565	0.879	0.759	0.792	0.848	0.0769	0.956	0.154	0.115	0.0233	0.0145	0.778	0.957	0.0714	1
	chr10-77167138-77167140	0.903	0.772	0.913	0.805	0.476	0.0488	0.149	0.179	0.308	0.0526	0.08	0.0278	0	0.0256	0.786	0.545	0.909	0.379	0.528	0.804	0	0.87	0.143	0.111	0.0476	0	0.815	0.94	0	0.556
	chr10-77167157-77167159	0.957	0.909	0.906	0.906	0.556	0.143	0.136	0.103	0.186	0.0541	0.0556	0.0345	0.0278	0	0.917	0.379	0.897	0.44	0.914	0.848	0	0.949	0.133	0	0.087	0.0244	0.762	0.967	0	1
	chr10-77167334-77167336	0.8	0.667	0.893	0.871	0.706	0	0	0.125	0.227	0.0556	0.0385	0.15	0.08	0.0833	0.92	0.385	0.875	0.947	1	0.72	0	1	0.0256	0.1	0	0	0.778	1	0	0.889
	chr10-77167346-77167348	0.25	0.882	1	0.833	0	0	0	0.13	0.308	0	0	0	0.111	0.105	0.833	0.133	0.778	0.85	1	0.696	0	0.714	0	0	0	0.0952	0.857	0.75	0	0.9
	chr10-77167349-77167351	0.667	0.882	1	0.833	0.588	0	0	0.0909	0.462	0	0	0	0.111	0.105	1	0.214	0.889	0.9	1	0.696	0	1	0	0	0	0	1	1	0.05	0.889
	chr10-77167365-77167367	0.727	0.933	1	0.833	0.667	0	0.0526	0.0909	0.462	0	0	0	0.176	0.222	0.938	0.333	0.875	0.9	0.833	0.739	0	1	0	0	0	0.0476	1	1	0.0476	0.875
	chr10-77167489-77167491	0.875	0.56	0.848	0.613	0.222	0	0.0303	0.138	0.318	0	0	0	0	0	1	0.26	0.7	0.96	0.765	0.962	0.105	1	0	0.0909	0.118	0	0.455	1	0	0.2
	chr10-77167668-77167670	0.933	0.938	0.7	0.8	0.286	0	0.0968	0	0.154	0.0455	0	0	0	0	0.818	0.167	0.9	0.167	0.429	0.167	0.0625	0.938	0.08	0	0	0.0588	0.4	1	0.4	0.8
	chr10-77167818-77167820	0.1	0.29	0.794	0.806	0.0714	0	0.037	0	0	0.0263	0	0	0	0	0.0909	0	0.607	0.667	0.545	0.741	0	0.867	0	0	0	0	0.208	1	0.0556	0.0909
	chr10-78444932-78444934	0.5	0.412	0.25	0.5	0.636	0.6	0.75	0.864	0.909	0.412	0.75	0.857	0.308	1	1	0.25	0.158	0.143	0	0.29	0.267	0.636	0.733	0.278	0.154	0	0.214	0.167	1	0.625
	chr10-78787770-78787772	0.125	0.429	0.448	0.35	0.167	0.0833	0.704	0.5	0.833	0.519	0.875	0.957	0.562	0.861	0.438	0.0952	0.85	0.714	0.78	0.909	0.95	0.654	0.652	0.579	1	1	0.882	1	0.571	1
	chr10-79395264-79395266	0.667	0.542	0.524	0.826	0.909	0.909	0.667	0.919	0.812	0.833	1	0.833	0.571	0.778	1	0.688	0.0938	0.276	0	0.161	0.15	0.976	0.427	0.452	0.286	0.161	0.158	0.25	0.5	0.133
	chr10-79576252-79576254	0.2	0.3	0.167	0.25	0.182	0.8	0.875	0.182	0.208	0.412	0.278	0.12	0.087	0.357	0	0.429	0.172	0.6	0.333	0.229	0.0556	0.107	0.706	0	0.696	0.286	0.667	0.909	1	1
	chr10-80181189-80181191	0.217	0.19	0.722	0.49	0.0833	0.102	0.44	0.14	0.173	0.15	0.163	0.0625	0.333	0.128	0.61	0.941	0.154	0.379	0.128	0.278	0.333	0.907	0.647	0.76	0.267	0.25	0.0278	1	0.167	0.75
	chr10-80181351-80181353	0.333	0.542	0.724	0.538	0.13	0.0408	0.289	0	0.25	0.127	0.121	0.276	0.196	0.156	0.794	1	0	0.387	0.325	0.294	0.0541	0.667	0.533	0.345	0.118	0	0.0429	1	0	0.6
	chr10-80535412-80535414	0.133	0.35	0.423	0.368	0.312	0.4	0.5	0.312	0.783	0.636	0.467	0.471	0.733	0.857	0.944	1	0.0588	0.333	0.087	0.176	0.0476	0.864	0.522	0.364	0	0	0	0.143	0.667	0.2
	chr10-80665701-80665703	1	0.739	0.789	0.778	1	0.375	0.889	0.647	0.571	0.556	0.727	0.571	0.636	0.231	0.333	0.8	0.462	0	0.316	0.138	0.125	0.0667	0.643	0	0	0	0.3	0.5	0.429	0.424
	chr10-80781864-80781866	0.694	0.861	0.93	0.895	0.586	0.778	0.941	0.946	0.974	0.978	0.935	1	0.889	0.879	0.921	0.909	0.667	0.323	0.136	0.292	0.0968	0.0256	0.836	0.219	0.163	0	0.432	0.581	0.889	0.389
	chr10-80781883-80781885	0.556	1	0.857	0.875	0.929	0.84	1	0.895	0.96	1	0.968	0.864	1	1	1	1	0.5	0.231	0.333	0.192	0.136	0.111	0.861	0.312	0.143	0	0.318	0.895	0.875	0.389
	chr10-80844795-80844797	0.0727	0.0698	0.0222	0.207	0.0714	0.0784	0.846	0.12	0.88	0.155	0.172	0.0833	0.115	0.0323	0.1	0.05	0.946	0.378	0.522	0.918	0.5	0.42	0.818	0.433	0.412	0.286	0.607	1	0.4	0.815
	chr10-8097954-8097956	0.0526	0.0909	0.0606	0.176	0.875	1	0.216	0.833	0.222	0.121	0.654	0.758	0.818	0.52	0.607	0	0.0667	0	0.0303	0	0.037	0.0323	0.167	0.25	0.0385	0.087	0.25	0.08	0.222	0
	chr10-8098035-8098037	0.1	0.12	0.157	0.174	0.656	0.932	0.101	0.682	0.354	0.466	0.788	0.667	0.694	0.736	0.809	0.259	0.0408	0.0392	0.0435	0	0.0263	0.0667	0.0519	0.0417	0.133	0.0484	0.111	0.0769	0.7	0
	chr10-8098037-8098039	0.04	0.0816	0.118	0.174	0.781	0.955	0.169	0.767	0.191	0.352	0.673	0.769	0.7	0.792	0.745	0.571	0.16	0.122	0	0	0.0541	0.0333	0.0658	0	0.0333	0.0484	0.0444	0.1	0.545	0
	chr10-81002132-81002134	0.733	0.394	0.286	0.0455	0	0.139	0.125	0.05	0	0	0.0909	0.0909	0.0769	0.294	0.125	0	0.923	0.684	0.514	0.682	0.8	0.516	0.122	0.261	0.706	0.952	0.222	1	0	1
	chr10-81002136-81002138	0.6	0.576	0.429	0.0909	0	0.143	0.269	0.333	0	0.12	0.0882	0.0455	0.0385	0.382	0.12	0	0.923	0.737	0.629	0.739	0.733	0.774	0.171	0.565	0.765	0.952	0.444	1	0	1
	chr10-81002138-81002140	0.8	0.242	0.333	0.182	0.133	0.139	0.154	0.15	0	0	0	0.0455	0.0769	0.235	0.04	0	0.923	0.5	0.514	0.478	0.867	0.452	0.05	0.348	0.471	0.905	0.5	1	0	0.75
	chr10-8100468-8100470	0	0.286	0.242	0.452	1	0.957	0.5	0.934	0.711	0.891	0.9	0.974	0.929	0.936	0.982	0.615	0.183	0.208	0.263	0.583	0.0952	0.0513	0.635	0.087	0.0625	0.0392	0.18	0.0286	0.667	0
	chr10-8100486-8100488	0	0.29	0.161	0.448	1	0.87	0.558	0.982	0.625	1	0.933	0.941	0.909	1	0.938	0.767	0.26	0.238	0.188	0.286	0.0645	0.571	0.75	0.0588	0.0357	0	0.195	0.0645	0.444	0.0714
	chr10-8100495-8100497	0	0.194	0.226	0.448	1	0.957	0.462	0.745	0.531	0.512	0.444	0.735	0.909	0.857	0.729	0.379	0.24	0.238	0.161	0.3	0.0667	0	0.587	0.0526	0.069	0.05	0.195	0	0.636	0.125
	chr10-8100498-8100500	0.0667	0.194	0.387	0.483	1	0.783	0.385	0.893	0.625	0.463	0.911	0.941	0.909	0.881	0.979	0.419	0.216	0.227	0.0625	0.318	0.0323	0.0857	0.604	0.0526	0.0667	0	0.195	0.0323	0.5	0.316
	chr10-8100505-8100507	0	0.226	0.161	0.414	0.92	0.905	0.346	0.982	0.562	0.707	0.533	0.794	0.848	0.854	0.729	0.516	0.235	0.227	0.0625	0.273	0.0323	0	0.604	0.0526	0.1	0	0.171	0.0312	0.333	0.0476
	chr10-8100513-8100515	0.385	0.552	0.581	0.793	1	0.952	0.429	0.821	0.594	0.707	0.762	0.941	0.941	0.902	0.83	0.452	0.24	0.217	0.0625	0.381	0.0645	0.0294	0.562	0.0526	0.069	0.0976	0.158	0.0645	0.3	0.04
	chr10-8100868-8100870	0.133	0.1	0.25	0.156	0.941	0.957	0.632	1	0.595	0.977	0.76	0.944	1	0.974	1	0.6	0.3	0.3	0.0909	0.111	0.0588	0.0345	0.487	0.182	0	0.312	0.0732	0	0.8	0
	chr10-8100896-8100898	0.45	0.465	0.361	0.206	0.87	0.853	0.5	0.963	0.735	0.85	0.667	0.889	0.806	0.922	0.714	0.692	0.163	0.212	0.222	0.148	0.0588	0.0408	0.481	0.111	0.231	0.0227	0.0577	0.0323	0.762	0
	chr10-8100945-8100947	0.182	0.25	0.651	0.3	0.765	0.864	0.542	0.929	0.632	0.808	0.692	0.96	0.719	0.78	0.921	0.55	0.0882	0.136	0.0714	0.324	0.037	0.0811	0.362	0.13	0.14	0	0.196	0.0238	0.81	0.0833
	chr10-81371361-81371363	0.396	0.526	0.554	0.779	0.946	0.822	0.904	0.938	0.909	0.98	0.865	0.933	0.656	0.812	0.974	0.0943	0.388	0.189	0.171	0.292	0.14	0.333	0.697	0.174	0.304	0.0179	0.123	0.219	0.846	0.462
	chr10-81743127-81743129	0.643	0.462	0.842	0.81	0	0	0.16	0	0.333	0.222	0.833	0.812	0.636	0.0714	0	0.143	0	0.125	0.167	0.737	0.533	0.647	0.0652	0.167	0	0	0.143	1	0.0769	0.227
	chr10-8203722-8203724	0.167	0.237	0.0667	0.429	1	0.981	0.925	0.919	0.638	0.74	0.694	0.2	0.667	0.955	0.312	0.977	1	1	1	0.945	1	0.978	0.947	0.65	0.952	1	1	0.957	0.938	0.905
	chr10-82167312-82167314	1	0.733	0.867	0.714	0.13	0.0345	0	0.25	0.8	0.133	0.739	0.226	0.48	0.364	0.1	0.952	0.0645	0.1	0.148	0.304	0.333	0.75	0.474	0.889	0.111	0	0.111	0	0.6	0.65
	chr10-8225995-8225997	0.0513	0.143	0.31	0.182	1	0.882	0.831	1	0.636	0.93	0.273	0.36	0.516	0.737	0.877	0.95	0.618	0.675	0.691	0.705	0.509	0.706	0.721	0.0952	0.244	0.012	0.833	0.482	1	0.857
	chr10-82271800-82271802	0	0.111	0.0714	0.118	0.4	0.356	0.667	0.735	0.59	0.842	0.833	0.864	0.45	0.24	0.833	0.25	0	0.273	0.0938	0.236	0.0526	0.0233	0.733	0.105	0.341	0.0625	0.143	0.929	0.143	0.214
	chr10-8506585-8506587	0	0.1	0.0833	0.308	1	1	0.85	1	0.929	0.957	0.636	0.727	0.455	1	1	0.882	1	1	1	1	1	0.966	0.962	0.909	1	1	1	0.9	1	0.8
	chr10-8529491-8529493	0	0.189	0.128	0.154	0.935	0.941	0.493	1	0.348	0.694	0.5	0.804	0.647	0.919	0.485	0.804	1	0.914	0.795	0.886	0.946	0.984	0.85	0.174	0.806	0.829	0.905	0.808	0.944	0.92
	chr10-85844190-85844192	0.645	0.724	0.361	0.171	0.68	0.843	0.641	0	0.0833	0	0	0	0	0.838	0.706	0.812	0.792	0.703	0.4	0.471	0	0	0.829	0.895	1	0.938	1	0.98	0	0.167
	chr10-85976602-85976604	0.75	0.833	0.857	0.333	0.389	0.571	0.864	0.889	0.769	0.333	0.714	0.708	0.4	0.36	0.955	0.379	0.346	0.0714	0	0.143	0.789	0.36	0.679	0.0625	0.167	0.05	0.364	0.143	1	0
	chr10-86007476-86007478	0.6	0.125	0.444	0.25	0.842	0.692	0.938	0.571	0.474	0.5	0.789	0.75	0.667	0.8	0.783	0.962	0.3	0.0833	0	0.667	0.556	0.2	0.562	0.4	0.286	0.1	1	1	0.714	0.25
	chr10-8676738-8676740	0	0.105	0.208	0.353	1	0.952	0.862	0.947	0.75	0.857	0.737	0.632	0.9	0.955	0.917	0.857	0.968	1	1	0.8	1	0.962	0.875	0.385	1	0.5	0.917	1	1	1
	chr10-87369442-87369444	0	0.182	0.4	0.0909	0	0.857	0.3	1	0.833	0.615	1	0.8	0.632	0.833	1	0	0.0741	0.133	0.111	0.625	0.235	0.857	0.7	0.174	0.625	0.429	0.107	0.8	0.933	0.474
	chr10-8773885-8773887	0.04	0.0833	0.147	0.219	0.609	0.075	0.5	0.111	0.529	0.342	0.04	0.125	0.211	0.59	0.295	0.435	0.83	0.828	0.771	0.806	1	0.773	0.824	0	0.654	0	0.95	0.917	0.714	0.571
	chr10-87977605-87977607	0.8	0.8	0.429	0.9	0.75	0.12	0.889	0.154	0.857	0.8	0.471	0.6	0.808	0.25	0.625	0.778	0.591	0.12	0.167	0.778	0.143	0.0625	0.458	0.333	0	0	0.36	0.167	0.667	0
	chr10-88123087-88123089	1	0.88	0.846	0.652	0	0.364	0.0976	0.795	0.429	0.0333	0.103	0.946	0.378	0.889	0.984	0	0.164	0.0278	0.0263	0.0833	0.963	0.942	0.121	0.0263	0.481	0.75	0.161	1	0.333	0.0526
	chr10-88123090-88123092	1	0.88	0.692	0.739	0.037	0.545	0.146	0.864	0.371	0.0323	0.138	0.892	0.378	0.842	0.984	0	0.0645	0.0556	0.0263	0.0556	1	0.981	0.0862	0.05	0.593	0.375	0.129	0.944	0.375	0.0667
	chr10-88123093-88123095	1	0.8	0.8	0.739	0.037	0.905	0.205	0.857	0.606	0	0.103	0.946	0.444	0.895	0.984	0.0476	0.164	0.0294	0	0.0882	1	0.961	0.0667	0.0256	0.704	0.75	0.2	1	0.444	0
	chr10-88123099-88123101	1	0.88	0.84	0.696	0.0385	0.909	0.19	0.86	0.571	0.0323	0.179	1	0.351	0.895	0.984	0.0526	0.328	0.171	0.0263	0.0833	1	0.962	0.183	0.0256	0.815	0.625	0.29	1	0.375	0.118
	chr10-88123103-88123105	1	0.88	0.846	0.783	0.0385	0.864	0.171	0.682	0.469	0	0.0968	0.919	0.351	0.895	0.951	0	0.15	0.0833	0.0263	0.0556	0.926	0.885	0.103	0.0256	0.444	0.5	0.258	1	0.375	0.0476
	chr10-88123108-88123110	1	0.28	0.846	0.696	0.037	0.864	0.238	0.864	0.457	0.0345	0.129	0.973	0.405	0.632	0.967	0.0476	0.0484	0.0833	0.027	0.0882	1	0.981	0.115	0.025	0.731	0.75	0.161	1	0.6	0.0435
	chr10-88123110-88123112	0.833	0.88	0.808	0.739	0.037	0.864	0.262	0.86	0.657	0.0323	0.0968	0.973	0.389	0.895	0.967	0.0455	0.21	0.111	0.0263	0.194	1	0.981	0.129	0.0769	0.778	0.75	0.233	1	0.8	0.0909
	chr10-88123193-88123195	0.875	0.72	0.812	0.857	0	0.887	0.167	0.952	0.375	0.0303	0.138	0.711	0.382	0.854	0.952	0.0667	0.0312	0.212	0	0	0.735	0.986	0.0741	0	0.674	1	0.069	0.981	0.429	0.143
	chr10-88123198-88123200	0.875	0.708	0.75	0.786	0	0.925	0.379	0.952	0.553	0.0294	0.321	0.921	0.441	0.925	0.976	0.069	0.0606	0.0606	0.0588	0.0333	0.941	0.96	0.0755	0.087	0.884	1	0.241	1	0.6	0.125
	chr10-88123200-88123202	0.875	0.72	0.844	0.643	0	0.923	0.3	1	0.542	0.0588	0.321	0.921	0.441	0.9	0.977	0.103	0.212	0.156	0.0588	0.1	0.912	0.987	0.132	0.0435	0.837	1	0.222	0.981	0.444	0.0625
	chr10-88123205-88123207	0.875	0.72	0.812	0.929	0	0.925	0.276	0.952	0.479	0.0294	0.214	0.947	0.485	0.829	0.977	0	0.129	0.0625	0	0	0.97	0.96	0.0577	0.0435	0.814	1	0.241	1	0.778	0.0714
	chr10-88123208-88123210	0.875	0.72	0.871	0.929	0	0.887	0.167	0.905	0.468	0	0.286	0.737	0.412	0.875	0.977	0.0667	0.0625	0.0606	0.0588	0	0.941	0.92	0.0943	0.0435	0.814	0.941	0.103	1	0.556	0
	chr10-88123210-88123212	0.875	0.72	0.867	0.929	0	0.925	0.333	0.952	0.609	0.0938	0.241	0.921	0.438	0.878	0.977	0.069	0.182	0.188	0.0625	0	0.941	0.974	0.113	0.0435	0.907	1	0.276	1	0.5	0.111
	chr10-88123228-88123230	0.833	0.682	0.82	0.658	0.0714	0.986	0.19	0.952	0.587	0.125	0.0556	0.845	0.375	0.933	0.93	0.04	0.263	0.0667	0.0714	0.0233	0.885	0.982	0.107	0.0588	0.786	0.963	0.231	0.978	0.765	0.15
	chr10-88123246-88123248	0.7	0.6	0.84	0.533	0.0784	0.982	0.369	0.948	0.618	0.0635	0.0417	0.808	0.277	0.933	0.873	0	0.281	0.172	0.0476	0	0.95	0.975	0.0779	0	0.759	0.957	0.328	1	0.765	0.125
	chr10-88123257-88123259	0.806	0.719	0.841	0.682	0.0781	0.978	0.32	0.883	0.584	0.12	0.0128	0.797	0.338	0.955	0.926	0.087	0.244	0.125	0.0303	0.127	0.946	0.973	0.0583	0.05	0.716	0.914	0.312	0.978	0.8	0.105
	chr10-88123264-88123266	0.806	0.719	0.884	0.705	0.0781	0.956	0.448	0.857	0.766	0.087	0.0395	0.811	0.357	0.955	0.915	0.283	0.312	0.143	0.0312	0.182	0.959	0.982	0.0784	0.05	0.907	0.986	0.408	0.989	0.786	0.111
	chr10-88123276-88123278	0.75	0.647	0.81	0.714	0.0714	0.806	0.0968	0.667	0.429	0	0.0333	0.455	0.4	0.694	0.889	0	0.0357	0	0	0.08	0.786	0.969	0	0.0667	0.353	1	0.19	0.957	0.714	0.0526
	chr10-88123281-88123283	0.812	0.647	0.842	0.714	0.143	0.944	0.516	0.81	0.667	0.0667	0.0333	0.727	0.44	0.889	0.889	0.2	0.107	0	0	0.0385	1	1	0.0769	0.0667	0.824	1	0.238	0.957	0.765	0.111
	chr10-88123293-88123295	0.0625	0.706	0.789	0.714	0.0714	0.694	0.323	0.636	0.524	0	0.0345	0.455	0	0.778	0.963	0	0	0	0	0	0.929	1	0	0.0667	0.438	1	0.2	0.88	0.8	0
	chr10-88124795-88124797	0.75	0.611	0.697	0.4	0.0417	0.906	0.113	0.889	0.267	0.0189	0.75	0.894	0.306	0.917	0.971	0.0714	0.104	0.0769	0.357	0.625	0.95	0.906	0	0.118	0.857	0.857	0.2	1	0.286	0
	chr10-88124818-88124820	0.529	0.571	0.556	0.29	0	0.741	0.0167	0.895	0.147	0.0192	0.548	0.703	0.106	0.627	0.73	0.1	0	0.138	0.125	0.407	0.958	0.98	0	0.0606	0.875	0.84	0.0645	1	0.625	0
	chr10-88125432-88125434	0.333	0.143	0.6	0.4	0	0.217	0.105	0.533	0.0357	0.0667	0.167	0.611	0.2	0.556	0.5	0	0.12	0	0	0.1	0.895	1	0.0909	0.0526	0.565	0.833	0.222	0.933	0.167	0
	chr10-88149665-88149667	0	0.0476	0.333	0.25	0	0.48	0.138	0	0.5	0.111	0.821	0.812	0.792	0.303	0.0938	0.1	0.25	0.0526	0.105	0.125	0.0294	0.31	0.0227	0.0952	0	0	0.8	0.974	0	0.231
	chr10-88295242-88295244	0.909	0.727	0.692	0.812	0.722	0.913	0.625	0	0.444	0.455	0	0.471	0.125	0.0526	0.28	0.087	0.265	0.667	0.412	0.312	0.909	1	0.688	0.938	0.826	1	1	1	0.214	0.929
	chr10-88295244-88295246	0.909	0.583	0.769	0.812	0.889	0.913	0.323	0	0.194	0.364	0	0.235	0.125	0.0811	0.16	0	0.0612	0.667	0	0.188	0.591	0.8	0.344	0.938	0.652	0.667	0.167	0.939	0.0667	0.538
	chr10-88295251-88295253	0.625	0.357	0.792	0.862	0.636	0.96	0.273	0	0.552	0.51	0.0488	0.148	0.0857	0.159	0.12	0.0323	0.102	0.4	0.222	0.464	0.688	1	0.717	0.619	0.923	0.9	0.4	0.875	0.143	0.714
	chr10-88295266-88295268	0.625	0.417	0.867	0.8	0.783	1	0.19	0	0.448	0.467	0	0.069	0.133	0.0968	0.0385	0.04	0.0943	0.13	0.118	0.429	0.308	0.914	0.459	0.7	0.783	0.2	0.375	0.789	0.154	0.6
	chr10-88295271-88295273	0.625	0.417	0.933	0.8	0.826	0.941	0.286	0	0.345	0.444	0	0.069	0.0667	0.219	0.0385	0.037	0.115	0.087	0	0.233	0.192	0.914	0.324	0.367	0.609	0.167	0.375	0.842	0.231	0.579
	chr10-88295276-88295278	0.625	0.5	0.867	0.833	0.957	0.941	0.368	0.0909	0.793	0.489	0.0323	0.138	0.31	0.31	0.0833	0.037	0.137	0.652	0.529	0.567	0.731	0.971	0.737	0.933	0.957	0.667	0.75	0.842	0.2	0.941
	chr10-88295281-88295283	0.625	0.5	0.867	0.8	0.87	0.941	0.429	0.087	0.857	0.511	0.0968	0.138	0.103	0.375	0.04	0.0385	0.302	0.652	0.765	0.867	1	0.829	0.711	0.967	1	0.8	0.75	0.895	0.3	1
	chr10-88295400-88295402	1	0.2	0.933	0.792	0.438	0.879	0.0857	0	0.13	0	0.125	0.1	0	0.0385	0.0667	0	0.0256	0.286	0.25	0.2	0.438	0.926	0.222	0.08	0.462	0.571	0.0667	0.97	0.154	0.4
	chr10-88412837-88412839	0.375	0.95	0.667	0.667	0.714	0.421	1	0.417	0.778	0.897	1	0.944	0.926	0.409	0.429	0.429	0.526	0.417	0.643	0.412	0.133	0.0357	0.739	0.176	0	0	0	0.474	0.857	0.176
	chr10-88825860-88825862	0.417	0.8	0.962	0.962	0.944	0.962	0.633	1	0.458	0.684	0.955	0.941	0.966	0.912	1	0.864	0.132	0.44	0.333	0.548	0.486	0.944	0.643	0.586	0.0833	0.0476	0.205	0.37	1	0.111
	chr10-90968154-90968156	0	0.133	0	0.333	0.429	0.611	0.0526	0.786	0.125	0.412	0.833	0.733	0.52	0.8	0.7	0.0476	0.0625	0.5	0.25	0.222	0.636	0.619	0.143	0.75	1	0.625	0.462	1	0.176	0.455
	chr10-91597141-91597143	0.143	0	0	0.333	0.111	0.0323	0	0	0.0303	0	0.037	0.133	0	0	0.0417	0.136	0	0.231	1	0.889	0.947	1	0	0.579	0.231	0	0.114	0.5	0	0.0833
	chr10-93058941-93058943	0.0476	0.5	0.143	0.438	0.227	0.122	0.939	0.283	0.952	0.5	0.115	0.167	0.358	0.0563	0.0727	1	1	0.571	0.611	0.815	0.321	0.5	0.912	0.405	0.216	0.375	0.75	1	0	0.875
	chr10-94355920-94355922	0.75	0.8	1	0.933	0.8	0.136	0.903	1	0.606	1	1	1	1	0.929	1	0.946	0.775	0.429	0.167	0.357	0.0833	0.441	0.973	0.579	0.167	0.333	0.357	0.842	0.9	0.5
	chr10-94451681-94451683	1	0.455	0.938	0.731	0.824	0.909	0.179	1	0.405	0.744	0.95	0.871	0.842	0.857	1	0.308	0.0857	0.0345	0	0	0.231	0.217	0.029	0.333	0.0741	0.128	0.488	0.962	0.4	0
	chr10-94451720-94451722	0.778	0.545	0.862	0.59	0.735	0.907	0.0984	0.976	0.309	0.833	0.744	0.891	0.831	0.892	0.864	0.0926	0.029	0.0732	0.167	0	0.0789	0.0392	0.0957	0.0789	0.1	0.0625	0.255	0.519	0.7	0.0833
	chr10-94451727-94451729	0.8	0.824	0.789	0.524	0.958	0.903	0.442	0.967	0.486	0.808	0.897	0.808	0.767	0.932	0.92	0.791	0.122	0.174	0	0	0.069	0.146	0.24	0.125	0	0.212	0.692	0.935	0.545	0.154
	chr10-94451735-94451737	0.8	0.765	0.789	0.524	0.913	0.871	0.186	0.967	0.314	0.808	0.828	0.846	0.633	0.953	0.92	0.558	0	0	0	0	0.0357	0.025	0.18	0.0833	0	0.312	0.889	1	0.818	0
	chr10-94455682-94455684	0	0.615	0.333	0.444	0.2	0.273	0.31	0.977	0.825	0.529	0.969	0.923	0.947	0.905	1	0.0909	0.2	0	0.286	0.333	0	0.483	0.711	0.0769	0.0417	0	0.0323	0	0.167	0.133
	chr10-94455687-94455689	0	0.667	0.333	0.444	0.2	0.273	0.3	0.889	0.925	0.588	0.75	0.846	1	0.905	1	0	0.205	0.25	0.214	0.381	0	0.429	0.587	0.0769	0.0417	0.0476	0.0645	0	0.75	0.0588
	chr10-94456005-94456007	0.0667	0.593	0.278	0.393	0.3	0.12	0.617	0.926	0.698	0.5	0.882	0.867	0.921	0.837	0.949	0.0638	0.333	0.281	0.294	0.222	0.027	0.0625	0.76	0.125	0.0893	0.0635	0.28	0.303	0.625	0.133
	chr10-94456039-94456041	0.0385	0.5	0.312	0.385	0.75	0.385	0.603	0.9	0.769	0.761	0.9	1	0.917	0.89	0.933	0.333	0.265	0.226	0.391	0.406	0.0294	0.08	0.676	0.122	0.14	0.0694	0.354	0.35	0.8	0.133
	chr10-94456050-94456052	0.04	0.462	0.0588	0.41	0.562	0.128	0.548	1	0.596	0.493	0.922	0.902	0.875	0.732	1	0	0.0896	0.0968	0.261	0.419	0.182	0.42	0.764	0.143	0.123	0.027	0.204	0.15	0.6	0
	chr10-94825752-94825754	0.867	0.588	0.692	0.615	0.0625	0.0588	0.069	0.838	0.259	0.0606	0	0.0625	0	0.424	0.32	0	0	0.105	0	0	0.0769	0.967	0.154	0.524	0.0769	0	0.0455	0.194	0	0.0256
	chr10-94825770-94825772	0.714	0.353	0.846	0.692	0	0.125	0.069	0.892	0.346	0.0645	0	0.0667	0	0.375	0.32	0	0	0	0	0.0625	0	0.968	0.385	0.762	0	0	0.119	0.333	0.0556	0.0263
	chr10-94835239-94835241	0.125	0.1	0.0556	0	0.375	0.4	0.156	0.889	0.156	0.5	0.75	0.821	0.622	0.878	0.919	0.0909	0.0714	0.276	0.846	0.477	0.5	0.898	0.163	0.182	0.281	0	0.2	0.974	0.833	0.5
	chr10-94835251-94835253	0	0.0952	0.111	0.133	0.375	0.2	0.141	0.913	0.0889	0.288	0.483	0.714	0.609	0.646	0.892	0	0.0238	0.552	0.731	0.432	0.474	0.847	0.22	0.121	0.625	0.9	0.644	0.949	0.833	0.733
	chr10-94835254-94835256	0.0625	0.25	0.118	0.143	0.531	0.606	0.148	0.935	0.209	0.712	0.862	0.857	0.667	0.957	0.973	0.114	0.275	0.586	0.538	0.628	0.658	0.864	0.42	0.636	0.774	0.933	0.778	0.974	0.833	0.667
	chr10-94940489-94940491	0.333	0.773	0.6	0.818	0.278	0.625	0.81	0.211	0.688	0.824	0.815	0.95	0.929	0.1	0.545	0.122	0.25	0.0714	0.231	0.222	0	0	0.526	0.0323	0.0417	0	0.156	0.087	0.846	0.188
	chr10-95123758-95123760	0.417	0.889	0.615	0.909	1	0.971	0.68	1	0.789	0.84	0.72	0.778	0.5	0.739	0.952	0.944	0.185	0.154	0.105	0.6	0.154	0.0833	0.786	0.48	1	0.905	0.0769	0.15	0.909	0.885
	chr10-96144885-96144887	0.429	0.5	0.786	0.517	0.778	0.742	0.971	0.0938	0.976	1	0.926	0.941	0.8	1	0.333	0.85	0.218	0.139	0.533	0.167	0.294	0.379	0.86	0.409	0.743	0.675	0.0392	0.16	0.833	0.333
	chr10-97466695-97466697	1	0.75	0.947	0.846	0	0	0	0.968	0.957	0	0	0.143	0	0	0	0	0	0	0	0	0	0	0	0	0.706	0.611	0	0	0.375	0
	chr10-98155063-98155065	0.714	0.805	0.895	0.907	0.0741	0.841	0.889	1	0.538	0.966	1	0.955	0.871	0.926	0.52	0.839	0.368	0.146	0.273	0.39	0.346	0.213	0.912	0.375	0.378	0.579	0.6	0.544	1	0.111
	chr10-98155612-98155614	1	0.774	0.913	0.826	1	0.897	0.654	0.822	0.457	0.927	0.969	0.775	0.967	0.875	1	0.842	0.12	0.216	0.107	0.238	0.294	0.49	0.4	0.306	0.833	0.167	0.455	1	0.905	1
	chr10-98155676-98155678	0.636	0.647	0.8	0.733	0.421	0.562	0.471	0.759	0.385	0.688	0.882	0.75	0.773	0.889	0.615	1	0.308	0.25	0.0833	0	0.118	0.667	0	0.136	0	0.111	0.375	0.842	0.75	0.345
	chr10-98210803-98210805	0.2	0	0.222	0.6	0.8	0	0.333	0	0.211	0.214	0.0625	0	0.357	0.154	0.909	1	0.0625	0	0	0.333	0.3	0.069	0.417	0.0526	0.0455	0.0455	0.05	0	0.182	0
	chr10-98210843-98210845	0.111	0.273	0.286	0.632	0.96	0.0244	0.5	0.069	0.387	0.293	0.188	0	0.24	0.581	0.955	1	0.592	0	0.278	0.5	0.586	0.195	0.714	0.0333	0.0588	0.0444	0.548	0.263	0.125	0.25
	chr10-98803151-98803153	0.571	0.588	0.895	0.76	1	0.857	0.857	0.938	0.838	0.947	0.909	0.976	0.771	0.857	1	1	0.0909	0.25	0	0.545	0.605	0.676	0.929	0.781	0.389	0	0.231	0.684	1	0.5
	chr10-99474757-99474759	0.0385	0	0.125	0.0833	0.533	0.722	0	0.938	0.0833	0.19	0.759	0.941	0.56	0.773	0.182	0	0.0612	0	0.087	0.286	0.167	0.8	0.0882	0.107	0.0513	0.0227	0	0.917	1	0.375
	chr10-99735050-99735052	0	0.0526	0	0.0769	0	0.0333	0.444	0.0476	0.0455	0.571	0.571	0.55	0.367	0.0435	0	0	0.81	0.643	0.583	0.824	0.786	1	0.195	0.312	0	0.0417	0.947	0.333	0	0.464
	chr10-99735094-99735096	0.0476	0.259	0.152	0.314	0.0714	0.0845	0.408	0.371	0.482	0.836	0.86	0.902	0.667	0.58	0.0658	0.231	0.98	0.905	0.727	0.9	0.983	0.966	0.648	0.643	0.169	0.154	0.841	0.286	0.375	0.556
	chr10-99735132-99735134	0.0476	0.346	0.15	0.302	0.06	0.0563	0.303	0.0952	0.236	0.82	0.879	0.778	0.679	0.195	0.0147	0.0833	0.885	0.9	0.844	0.88	1	0.956	0.582	0.63	0.0702	0.0492	0.703	0.405	0.333	0.444
	chr10-99735178-99735180	0.0769	0.25	0.308	0.438	0.111	0.093	0.534	0.52	0.45	0.891	0.94	0.952	0.679	0.63	0.0556	0.36	0.963	0.957	1	0.848	0.881	0.978	0.636	0.633	0.148	0.342	0.808	0.579	0.778	0.6
	chr10-99933208-99933210	0.0714	0.312	0.0769	0.308	0.821	0.314	1	0.462	0.75	0.37	0.224	0.581	0.421	0.04	0.964	1	0.8	0.474	0.533	0.857	0.556	0.462	0.867	0.455	0.778	0.714	0.5	1	0.5	0.778
	chr1-1006798-1006800	0	0.458	0.114	0.0909	1	0.958	0.737	0.971	0.44	0.971	0.941	0.917	0.704	0.778	0.977	0.32	0.75	0.588	0.333	0.233	0.826	0.84	0.75	0.308	0.611	0.833	0.692	0.933	1	0.45
	chr1-101705494-101705496	0.931	0.947	1	1	0.875	0.87	0.852	0.977	0.962	0.86	0.878	0.966	0.95	1	0.949	1	0.18	0.3	0.261	0.0811	0.417	1	0.71	0.105	0.314	0.0652	0.149	0.111	0.909	0.115
	chr1-101705497-101705499	0.931	0.973	0.947	0.935	0.871	0.783	0.887	1	0.941	0.86	0.947	1	0.975	1	1	1	0.128	0.267	0.159	0.114	0.48	0.935	0.791	0.158	0.152	0.087	0.0426	0.222	1	0.115
	chr1-101705509-101705511	0.926	0.978	0.974	1	0.909	0.962	0.938	0.976	0.982	0.868	0.976	0.968	0.881	0.947	0.945	1	0.239	0.273	0.0889	0.333	0.483	1	0.875	0.0968	0.25	0.0741	0.263	0.48	1	0.143
	chr1-101705534-101705536	0.778	0.7	0.902	1	0.783	0.742	0.576	0.824	0.721	0.903	0.838	1	0.8	0.742	0.83	0.917	0.159	0.133	0.0698	0.143	0.231	0.85	0.759	0.087	0.0571	0.0426	0.163	0.154	0.6	0
	chr1-101705538-101705540	0.947	0.862	0.975	1	1	0.968	0.879	0.88	0.884	0.903	0.946	1	0.833	0.806	1	0.96	0.386	0.333	0.116	0.291	0.346	1	0.793	0.136	0.514	0.229	0.333	0.5	0.769	0
	chr1-101705563-101705565	0.909	1	0.957	1	1	0.75	0.842	0.838	0.842	0.933	0.875	0.909	0.75	0.778	1	0.941	0.174	0.286	0.0769	0.114	0.5	1	0.769	0.25	0.136	0	0.214	0.231	0.769	0.087
	chr1-101705574-101705576	0.818	1	1	1	0.833	0.9	0.684	0.829	0.842	0.933	1	1	0.8	0.778	1	0.941	0.174	0.143	0.0769	0.139	0.333	0.895	0.769	0.25	0.136	0	0.214	0.231	0.727	0.0435
	chr1-101705577-101705579	0.933	0.957	1	1	1	0.778	0.724	0.893	0.793	0.857	1	0.938	0.818	0.75	0.972	0.853	0.148	0.429	0.129	0.133	0.133	0.963	0.686	0.25	0.04	0.093	0.139	0.087	0.636	0.0952
	chr1-101705716-101705718	0.857	0.455	0.722	0.636	0.667	0.4	0.618	0.929	0.727	0.889	0.818	0.75	0.688	0.889	0.962	0.9	0.075	0	0	0.182	0.148	0.12	0.452	0.0769	0.0526	0	0.0833	0	0.286	0.0667
	chr1-1018117-1018119	0.25	0.294	0.111	0.312	0.25	0.0417	0.938	0.952	0.778	0.438	0.235	0.304	0.52	0.167	0.844	0.688	0.905	0.909	0.8	1	0.95	0.933	1	0.889	1	0.688	0.8	1	0.25	0.75
	chr1-1018121-1018123	0.25	0.294	0.185	0.412	0.577	0	0.867	1	0.632	0.562	0.412	0.522	0.56	0.3	0.812	0.938	0.952	0.692	0.733	0.929	0.95	0.9	1	0.889	0.944	0.882	1	1	0.455	0.8
	chr1-1018124-1018126	0.25	0.176	0.111	0.294	0.423	0.08	0.875	1	0.842	0.562	0.235	0.435	0.52	0.25	0.781	1	0.905	0.833	0.867	0.923	0.85	1	1	1	1	0.882	1	0.895	0.0769	0.889
	chr1-1018134-1018136	0.103	0.367	0.208	0.464	0.514	0.158	1	1	0.895	0.606	0.515	0.405	0.548	0.489	0.867	0.913	0.907	0.966	0.842	0.941	1	0.98	0.903	0.909	0.949	1	1	0.933	0.286	0.955
	chr1-1018184-1018186	0	0.0556	0.093	0.292	0.2	0.0541	0.933	0.931	0.875	0.214	0.31	0.28	0.106	0.34	0.955	0.846	0.923	0.556	0.737	0.865	0.933	0.789	0.95	0.655	0.875	0.786	0.913	1	0.267	0.773
	chr1-1018210-1018212	0	0.0556	0.0698	0.125	0	0.0256	0.867	0.929	0.833	0.0357	0.069	0.0385	0.0426	0.208	0.727	0.923	0.692	0.263	0.553	0.649	0.733	0.6	0.857	0.621	0.625	0.714	0.348	0.815	0.353	0.679
	chr1-1018228-1018230	0	0.0769	0.129	0.25	0.0476	0.0417	0.96	0.944	0.84	0.211	0.136	0.12	0.243	0.304	0.933	0.636	0.656	0.286	0.333	0.756	0.45	0.633	0.927	0.429	0.227	0.75	0.72	0.556	0.182	0.478
	chr1-1018253-1018255	0	0.273	0.143	0.316	0.833	0.0476	1	0.933	1	0.514	0.348	0.261	0.414	0.387	0.96	1	1	1	0.96	1	0.875	1	0.962	1	0.957	0.886	1	1	0.417	1
	chr1-1018261-1018263	0	0.174	0.133	0.35	0.462	0.0435	0.977	0.968	1	0.472	0.304	0.348	0.414	0.353	0.92	1	0.935	1	0.92	0.884	1	1	0.981	0.909	0.913	0.944	1	1	0.429	0.762
	chr1-1018299-1018301	0	0.355	0.133	0.389	0.556	0.0909	0.962	0.906	0.792	0.462	0.24	0.261	0.25	0.188	0.483	0.882	0.875	0.8	0.737	0.622	0.781	1	0.875	0.824	0.737	0.792	0.857	0.433	0.176	0.762
	chr1-102155069-102155071	0.08	0.25	0.188	0.179	1	0.938	0.857	0.935	1	1	0.828	0.889	0.963	1	0.889	1	1	0.76	0.917	0.976	1	0.929	0.878	0.964	1	1	0.971	0.474	1	1
	chr1-102403009-102403011	0.111	0.154	0.1	0.407	0.963	0.774	0.889	0.833	0.867	0.897	0.92	0.846	0.909	0.875	0.947	0.286	1	1	0.5	0.724	0.87	1	0.938	0.222	0.857	1	0.429	1	0.2	0.667
	chr1-1024353-1024355	0	0.316	0.0588	0.276	1	1	1	1	0.969	0.941	0.85	1	0.897	0.967	1	1	0.895	1	0.84	0.895	1	0.95	0.938	1	1	0.75	1	0.966	0.909	0.952
	chr1-102623420-102623422	0.231	0.24	0.0526	0.233	1	0.917	0.943	1	0.935	0.833	0.938	0.905	0.84	1	1	1	1	1	1	0.9	1	0.939	0.882	1	1	1	0.974	0.947	0.5	0.783
	chr1-102623424-102623426	0.2	0.0833	0	0.233	1	0.96	0.941	0.931	0.968	0.88	0.968	1	0.957	0.952	1	1	1	1	1	1	0.826	0.906	0.941	1	1	1	1	1	0.625	0.636
	chr1-102694348-102694350	0	0.182	0.103	0.241	0.833	1	1	1	0.929	0.875	0.895	1	1	0.962	1	0.926	0.562	0.933	0.878	0.823	1	1	0.846	1	0.923	1	1	0.939	1	0.8
	chr1-102694352-102694354	0	0.156	0.103	0.241	1	1	0.958	0.969	0.857	1	0.789	1	1	1	0.96	1	0.633	1	0.854	0.871	1	1	0.923	0.5	0.962	0.6	1	0.969	0.667	0.8
	chr1-102694372-102694374	0.0625	0.182	0.138	0.103	0.833	0.833	0.917	0.97	0.929	0.875	0.722	0.2	0.875	0.667	1	1	0.5	1	0.857	0.758	0.375	0.917	0.885	0.6	0.5	0.6	0.357	0.879	1	0.286
	chr1-102700638-102700640	0.1	0.185	0.135	0.12	1	1	0.9	1	1	0.679	0.522	0.375	0.4	1	1	0.875	0.921	1	0.95	1	1	1	0.895	0.6	0.846	0.714	0.86	1	0.8	0.867
	chr1-104696692-104696694	0.312	0.486	0.625	0.735	0.909	1	0.947	0.875	0.857	0.722	0.118	0.4	0.125	0.857	0.786	1	0.583	0.286	0	0.318	0.0588	0	0.75	0.714	1	1	0.85	0.5	0.778	0.154
	chr1-104760138-104760140	0.0714	0.0909	0.0556	0.5	0.882	0.963	0.95	0.762	0.952	0.56	0.833	0.182	0.481	0.636	0.923	1	0.76	0	0.862	0.357	1	0.143	0.81	0.706	0.769	1	0.933	1	0.889	0.625
	chr1-104760357-104760359	0	0.429	0.0526	0.333	1	1	0.583	1	0.857	0.95	0.25	0.857	0.286	0.8	0.833	1	1	0.556	0.412	0.0769	0.889	0.889	1	0.875	1	1	1	1	1	0.667
	chr1-105004986-105004988	0.0263	0.17	0.0566	0.31	0.971	0.974	0.972	0.961	0.968	0.945	0.741	0.792	0.868	0.9	0.929	0.818	0.962	0.625	0.452	0.517	0.906	0.836	0.936	0.804	1	0.933	0.956	0.975	0.8	1
	chr1-105005019-105005021	0	0.161	0.0769	0.228	0.667	0.484	0.8	0.905	0.87	0.754	0.143	0.167	0.365	0.852	0.875	0.974	0.809	0.105	0.0588	0.125	0.644	0.407	0.861	0.175	0.85	0.833	0.827	0.97	1	0.6
	chr1-105006718-105006720	0.0833	0.0357	0.143	0.111	0.5	0.828	0.75	0.65	0.857	0.263	0.143	0.0833	0.129	0.833	0.214	0.905	0.075	0.0345	0.0811	0	0	0	0.66	0.182	0.217	0.278	0.59	0.429	0.583	0.36
	chr1-105008534-105008536	0.0714	0.136	0.0833	0.0952	0.941	0.938	0.833	0.676	0.947	0.739	0	0.0909	0.64	1	0.421	1	0.5	0.0857	0.333	0.32	0.429	0.0417	1	0.25	1	0.727	0.143	0.913	0.667	0.647
	chr1-105008726-105008728	0.0345	0.114	0.0286	0.205	0.469	0.565	0.899	0.351	0.611	0.511	0.517	0.371	0.2	0.639	0.872	0.974	0.833	0.55	0.186	0.218	0.536	0.439	0.878	0.28	0.839	0.885	0.903	0.395	0.889	0.5
	chr1-105031783-105031785	0.228	0.111	0.157	0.245	0.525	0.588	0.82	0.806	0.803	0.537	0.0513	0.125	0.236	0.674	0.469	0.871	0.329	0.262	0.0145	0.122	0.0857	0.0185	0.8	0.136	0.0857	0.087	0.691	0.884	0.818	0.545
	chr1-105031798-105031800	0.281	0.184	0.192	0.204	0.883	0.71	0.9	0.909	0.924	0.667	0.179	0.146	0.32	0.652	0.875	0.831	0.637	0.484	0.0143	0.122	0.0857	0.055	0.87	0.467	0.514	0.208	0.164	0.273	1	0.667
	chr1-105142679-105142681	0.127	0.243	0.161	0.36	0.825	0.909	0.765	0.951	0.577	0.63	0.0556	0.117	0.296	0.814	0.195	0.864	0.308	0.093	0.247	0.111	0.431	0.281	0.833	0.208	0.309	0	0.778	0.927	0.833	0.2
	chr1-105264836-105264838	0	0.111	0.0909	0.414	1	0.519	0.741	1	1	0.714	0.656	0.381	0.333	0.917	0.478	1	0.955	0.688	0.771	0.478	0.6	0.591	0.757	0.692	0.667	1	0.931	0.939	1	0.909
	chr1-105264876-105264878	0	0.125	0.136	0.393	0.714	0.417	0.963	0.5	0.857	0.821	0.625	0.333	0.529	0.943	0.609	0.944	0.652	0.588	0.234	0.409	0.867	0.591	0.973	0.769	0.4	0.3	0.897	0.97	1	0.5
	chr1-105560252-105560254	0.452	0.508	0.745	0.967	0.964	0.623	0.9	0.957	0.833	0.864	0.145	0.178	0.255	0.875	0.607	0.973	0.935	0.41	0.596	0.457	0.929	0.895	0.889	0.613	0.0476	0.0612	1	0.615	1	0.9
	chr1-105654914-105654916	0.0667	0.263	0.25	0.714	0.8	0.6	0.625	0.781	0.895	0.158	0.3	0.105	0.6	0.476	0.81	0.933	0.387	0.0556	0.0833	0.19	0.875	0.0652	0.962	0.286	0.455	0	0.857	0.4	0.5	0.167
	chr1-105683489-105683491	0	0.259	0.615	0.765	0.95	0.968	0.933	1	0.75	0.75	0.667	0.286	0.435	0.947	0.375	0.935	0.7	0.0909	0.0769	0.0476	0.0667	0.0377	0.762	0.294	0.895	0.133	0.5	0.394	1	0.75
	chr1-106794846-106794848	0.0606	0.238	0.103	0.205	1	0.915	0.956	0.939	0.925	0.438	0.12	0.167	0.375	0.885	0.955	0.889	0.822	0.515	0.169	0.5	0.871	0.719	0.984	0.0204	0.806	0.944	0.836	0.927	1	0.6
	chr1-10692491-10692493	0.867	0.714	0.692	1	0.5	0.25	0.957	0.407	0.769	0.941	0.824	0.75	0.579	0.167	0.778	1	0.667	0.3	0.0909	0.395	0.294	0.0714	0.562	0.167	0.182	0.0909	0.16	0.222	0.6	0.286
	chr1-107065469-107065471	0	0.357	0.0909	0.211	1	0.962	0.903	0.727	0.903	0.565	0.92	0.417	0.333	1	0.952	1	0.87	0.4	0	0.467	0.25	0.591	0.724	0.429	1	0.938	0.811	0.952	1	0
	chr1-107065479-107065481	0.217	0.178	0.138	0.25	0.978	0.985	0.873	0.8	0.949	0.877	0.88	0.872	0.384	0.963	0.61	0.847	0.75	0.5	0.128	0.586	0.58	0.565	0.816	0.404	0.964	0.895	0.808	0.967	1	0
	chr1-107431967-107431969	0.05	0.0857	0	0	0.882	0.84	0.543	0.976	0.281	0.306	0.147	0.0667	0.0455	0.875	0.359	0.71	0.242	0	0.027	0	0.697	0.934	0.0444	0.536	1	1	0.765	0.069	1	0.8
	chr1-10745726-10745728	0	0.0909	0.0938	0.29	0.636	0.161	0.814	0.113	0.36	0.212	0.107	0.133	0.385	0.115	0.0769	1	0.6	0.167	0.111	0.432	0.926	0.929	0.568	0.19	0.565	0.158	0.208	0.81	0	0.0833
	chr1-10747658-10747660	0	0.147	0.25	0.263	0.923	0.5	1	0.129	1	0.286	0.154	0.143	0.25	0.0312	0.0952	0.533	0.769	0.286	0.357	0.6	0.846	0.633	0.562	0.28	0.143	0	0	0.857	0.417	0.5
	chr1-10748052-10748054	0.357	0.0952	0.156	0.0345	0.864	0.28	0.625	0.286	1	0.571	0.435	0.552	0.346	0.48	0	0.8	1	0.455	0.462	0.583	0.8	1	0.28	0.4	0.667	0.667	0.846	0.667	0.143	0.947
	chr1-10748292-10748294	0.118	0.167	0.233	0.389	1	0.111	0.902	0.186	0.9	0.5	0.207	0.0625	0.522	0.267	0.0455	0.87	0.381	0.429	0.0952	0.8	0.692	0.821	0.643	0.136	0.143	0.0909	0.55	0.684	0.267	0.238
	chr1-10748314-10748316	0	0.19	0.348	0.429	1	0.769	1	0.75	1	0.784	0.652	0.692	0.579	0.6	0.0952	1	1	0.867	0.833	1	1	1	0.895	0.65	1	1	0.941	1	0.538	0.947
	chr1-107556199-107556201	0	0.476	0.0588	0.111	0.923	0.951	0.809	0.925	0.875	0.767	0.237	0.0938	0.538	1	0.459	1	0.853	0.171	0.152	0.0833	0.909	0.969	0.857	1	0.818	0.5	0.929	0.571	0.667	0.333
	chr1-10766043-10766045	0.222	0.192	0.267	0.364	1	0.647	0.955	0.593	0.842	0.35	0.259	0.267	0.455	0.286	0.692	1	0.917	0.167	0.4	0.905	1	1	0.897	0.588	0.833	0.833	1	1	0.636	0.55
	chr1-10766834-10766836	0.172	0.118	0.103	0.282	1	0.593	0.769	0.917	0.844	0.5	0.594	0.647	0.85	0.773	0.853	0.143	0.737	0.227	0.556	0.769	0.923	0.96	0.8	0.615	0.955	1	0.833	1	0.833	0.923
	chr1-10821860-10821862	0.941	0.833	0.714	0.538	0.923	0.75	0.613	0.904	0.826	0.724	0.7	0.838	0.639	0.591	1	0.947	0.05	0.0741	0.0417	0.403	0.0364	0.1	0.194	0.14	0	0.0179	0.0492	0.0208	0.875	0.526
	chr1-10888982-10888984	0.556	0.647	0.909	1	0.227	0.154	0.72	0.364	0.875	0.316	0.56	0.219	0.667	0.667	1	1	0.0833	0.5	0.4	0.444	0.353	0.951	0.552	0.333	0.111	0.069	0.231	0.444	0.4	0.167
	chr1-109361016-109361018	0	0.55	0.216	0.5	0.688	0.917	0.829	0.932	0.864	0.975	0.9	1	0.964	0.889	1	0.964	0.237	0.333	0.146	0.667	0.679	0.956	0.923	0.696	0.9	1	0.364	0.957	0.6	0.545
	chr1-10949381-10949383	0.4	0.5	0.375	0.636	0.846	0.923	0.65	0.792	0.312	0.667	0.545	0.769	0.611	1	0.765	0.125	0.333	0.0833	0	0	0.1	0.842	0.353	0.556	0.0714	0	0.0833	0.364	0.455	0
	chr1-10960407-10960409	0	0.182	0.143	0.244	1	0.9	0.333	0.867	0.688	0.583	0.857	0.72	0.767	0.692	0.744	0.909	0.636	0.909	0.389	0.786	0.875	0.974	0.826	0.4	0.357	0	0.5	1	1	0.889
	chr1-109827289-109827291	0.934	0.951	0.82	0.725	0.76	0.139	0.657	0.992	0.914	0.634	0.778	0.88	0.435	0.824	0.989	0.977	0.548	0.224	0.16	0.206	0.985	0.98	0.732	0.371	0.273	0.113	0.307	0.0427	0.7	0.444
	chr1-109827384-109827386	0.692	0.71	0.853	0.828	0.767	0	0.2	0.917	0.938	0.316	0.462	0.462	0.213	0.278	0.952	0.762	0.133	0.05	0.0408	0.143	0.919	0.936	0.704	0.25	0.037	0.0667	0.0312	0.0241	0.857	0.667
	chr1-110003403-110003405	0.0526	0.143	0.258	0.283	0.824	0.257	0.968	0.447	0.818	0.75	0.808	0.419	0.8	0.857	0.92	0.788	0.455	0.136	0.19	0.382	0.8	0.848	0.818	0.0741	0.25	0.162	0.727	0.75	0.714	0.417
	chr11-1008235-1008237	0.111	0.25	0.125	0.316	0.111	0.56	0.821	0.786	0.744	0.522	0.538	0.75	0.654	0.897	0.667	0.25	0.44	0.786	0.2	0.833	0.294	0.28	0.806	0.0417	0.0769	0	0.733	0.741	1	0.542
	chr11-1008254-1008256	0.125	0.2	0.259	0.286	0.81	0.926	0.824	0.968	0.548	0.56	0.727	0.75	0.6	0.952	0.78	0.444	0.595	0.762	0.7	0.824	0.2	0.708	0.816	0.5	0.0385	0.0303	0.412	1	0.909	0.645
	chr1-1101075-1101077	0.143	0.235	0.087	0.143	0.769	0.75	0.786	0.417	0.833	0.462	0.5	0.929	0.8	0.875	0.84	0.188	0.348	0.214	0.167	0.435	0.0588	0.0312	0.692	0.304	0	0	0.385	0.167	0.75	0.125
	chr11-101090034-101090036	0.0678	0.297	0.0536	0.175	0.942	0.929	0.923	0.7	0.963	0.526	0.541	0.377	0.667	0.966	0.397	0.959	0.844	1	0.959	0.75	0.959	1	0.833	0.568	0.965	1	1	0.508	1	1
	chr11-1012608-1012610	0.154	0.4	0.0714	0.333	0.222	0.846	1	0.949	1	0.588	0.294	0.5	0.476	0.75	0.9	0.4	0.944	0.556	0.933	0.923	0.643	0.545	0.45	0.875	1	0.875	0.214	1	0.5	0.929
	chr1-1101347-1101349	0.0385	0.28	0.238	0.444	0.706	0.912	0.921	1	0.848	0.902	0.862	0.811	0.875	0.881	0.891	0.34	0.364	0.258	0.087	0.266	0.0465	0.0638	0.453	0.143	0.135	0.0385	0.234	0.167	0.6	0
	chr11-101518405-101518407	0.2	0	0.429	0.421	1	1	0.667	0.88	0.5	0	0	0	0.0435	0	0	0	0	0.125	0	0	0.55	0.444	0.125	0.467	0	0.25	0	0	0.889	0.25
	chr1-1102031-1102033	0.273	0.357	0.167	0.238	1	0.889	0.386	0.902	0.333	0.75	0.88	0.762	0.611	1	0.957	0.321	0.171	0.29	0.19	0.191	0.375	0.476	0.302	0.182	0.0625	0	0.25	0.893	0.375	0.08
	chr11-1029525-1029527	0.292	0.667	0.35	0.412	1	0.846	1	0.667	0.455	0.762	0.87	1	0.63	0.769	0.867	0.929	0.375	0	0.118	0.579	0	0.231	0.714	0.0588	0.0833	0.0435	0.222	0.5	0.75	0.5
	chr1-110326248-110326250	0	0.118	0	0.1	0.778	1	1	0.727	0.895	0.909	0.667	1	0.727	0.312	0.0526	1	0	0	0.273	0.333	0.167	0.107	0.231	0.333	0	0.0556	0.0333	0	1	0.333
	chr1-110326252-110326254	0	0.25	0	0.105	0.818	0.875	0.947	0.636	0.737	0.909	0.692	0.571	0.636	0.375	0.0952	1	0	0	0.182	0.31	0.25	0.143	0.231	0.25	0	0	0.0667	0	1	0.25
	chr11-1034057-1034059	0.308	0.278	0.52	0.926	0.429	0.6	0.733	0.229	0.8	0.647	0.75	0.7	0.429	0.6	0.944	0.735	0.242	0.118	0	0.16	0.176	0	0.471	0.125	0	0.0256	0.238	0.0625	0.882	0.111
	chr11-1035505-1035507	1	0.867	0.923	0.909	0.944	1	0.963	1	1	0.913	1	0.923	1	1	1	0.625	0.093	0.2	0.321	0.523	0.15	0.483	0.863	0.483	0.276	0.462	0.867	0	1	0.2
	chr11-1043885-1043887	0.125	0.316	0.308	0.643	1	0.938	0.8	1	0.697	0.957	0.96	1	0.95	1	1	0	0.171	0.118	0.0968	0.0417	0.708	0.977	0.643	0.842	0.952	1	0.833	1	1	0.273
	chr11-104978385-104978387	0	0.205	0.0667	0.2	0.905	0.871	0.6	0.982	0.919	0.919	0.919	0.909	0.854	0.857	1	1	0.806	0.6	0.88	0.895	1	0.953	0.839	0.591	0.882	0.2	0.968	1	1	1
	chr11-105423054-105423056	0.0674	0.169	0.152	0.295	0.938	0.896	0.987	0.99	0.949	0.974	0.952	0.985	0.91	0.987	0.975	0.983	0.988	0.966	0.957	0.96	1	1	0.98	0.986	0.952	0.8	0.95	1	1	1
	chr11-105596420-105596422	0.118	0.125	0.087	0.303	1	0.893	0.933	1	0.913	0.323	0.143	0.409	0.381	1	1	1	0.824	0.85	1	0.812	1	1	0.892	1	1	1	1	0.969	0.909	0.792
	chr1-110607388-110607390	0.143	0.294	0.214	0.292	1	0.235	0.632	0.667	0.154	0.167	0.188	0.5	0.417	0.579	0.857	1	0.786	0.143	0.105	0.4	0.214	0.333	0.333	0.769	0	0	0.5	0.909	0.6	0.571
	chr11-106079853-106079855	0	0	0.2	0.263	0.923	0.0968	0.783	0.682	0.838	0.545	0.182	0.438	0.154	0.444	0.5	1	1	0.65	0.5	0.913	0.357	0.778	0.375	0.375	0.696	1	0.9	1	0.25	0.714
	chr1-110611018-110611020	0.429	0.526	0.615	0.3	0	0.615	0.381	0.118	0	0.5	0.381	0.455	0.467	0.2	0	0.0833	0.154	0.8	0.8	0.667	0.875	0.92	0.222	0.182	0.833	1	0.143	1	0	0
	chr1-110611026-110611028	0.375	0.556	0.615	0	0	0.5	0.3	0	0	0.158	0.3	0.273	0.312	0.182	0	0	0.0667	0.75	0.5	0.75	0.933	0.96	0.3	0.167	0.286	1	0.107	0.933	0	0.167
	chr1-110611045-110611047	0.375	0.389	0.615	0	0	0.0769	0.143	0	0	0.05	0.19	0.182	0.312	0	0	0	0.0667	0.286	0.7	0.583	0.812	1	0	0.0909	0	0.875	0.0667	1	0	0
	chr1-110611485-110611487	0	0.45	0.179	0.267	0	0.0217	0.0233	0	0	0.0968	0	0.0526	0	0	0	0.0345	0.0667	0.087	0.571	0.111	1	1	0.0606	0	0.08	0.667	0	0.938	0	0
	chr1-110611488-110611490	0.136	0.35	0.448	0.333	0	0.4	0.119	0	0.04	0.0323	0	0.158	0.143	0	0.1	0.0345	0.087	0.0417	0.714	0.552	1	1	0.182	0.0417	0.5	0.6	0.04	1	0	0.143
	chr1-110611518-110611520	0.611	0.273	0.55	0.643	0.5	0.562	0.0263	0.0385	0.0811	0.356	0.2	0.483	0.5	0.0909	0.0909	0	0.0811	0.765	0.425	0.689	0.931	0.986	0.261	0	0.974	0.861	0.224	1	0.125	0.16
	chr1-110611527-110611529	0.6	0.455	0.525	0.567	0	0.286	0.132	0.037	0.0811	0.276	0.143	0.448	0.474	0.0857	0.0909	0.167	0.0857	0.529	0.725	0.711	0.964	0.986	0.106	0.114	0.923	0.707	0.265	1	0	0.318
	chr1-110611535-110611537	0.571	0.238	0.55	0.533	0.632	0.49	0.0526	0.0385	0.135	0.293	0.114	0.517	0.486	0.147	0.0909	0.167	0.108	0.529	0.359	0.644	0.966	0.944	0.0652	0.0286	0.974	0.927	0.18	0.977	0.111	0.167
	chr1-110611549-110611551	0.528	0.238	0.256	0.533	0.333	0.167	0.105	0	0.135	0.207	0.0571	0.241	0.243	0.118	0	0	0.0811	0.529	0.41	0.614	0.966	0.971	0.0222	0.0286	0.912	0.931	0.114	0.971	0	0.0714
	chr1-110611551-110611553	0.571	0.2	0.128	0.467	0.0952	0.0625	0	0.037	0.027	0.0517	0	0.207	0.194	0	0	0	0.0541	0.118	0.128	0.455	0.931	0.928	0.0222	0.114	0.794	0.897	0.0889	0.857	0.0909	0.0769
	chr1-110611553-110611555	0.556	0.238	0.289	0.533	0.238	0.102	0.0263	0.037	0.027	0.19	0.143	0.414	0.405	0.0909	0.0455	0	0.0811	0.176	0.333	0.705	0.966	0.986	0.0682	0.0286	0.794	0.931	0.205	1	0.111	0.0714
	chr1-110611559-110611561	0.522	0.385	0.318	0.583	0.286	0.267	0.222	0.0714	0.0476	0.268	0	0.571	0.444	0.25	0.0526	0	0	0.636	0.68	0.76	0.957	1	0	0.15	1	0.909	0.0769	1	0	0.385
	chr1-110612669-110612671	0.409	0.611	0.667	0.111	0.118	0.478	0.0667	0.879	0.474	0.611	0.808	0.833	0.737	0.889	0.783	0.625	0.842	1	0.556	0.917	0.944	0.963	0.308	0.182	0.5	0.0909	0.0769	0.647	0.154	0.875
	chr1-110612676-110612678	0.682	0.389	0.786	0.222	0	0.261	0.1	0.625	0.421	0.611	0.885	0.833	0.789	0.889	0.522	0.688	0.421	0.5	1	0.917	0.944	0.962	0.308	0.136	0.375	0.0833	0.308	0.562	0	0.857
	chr1-110612687-110612689	0.905	0.435	0.333	0	0.0556	0.448	0.0455	0.553	0.625	0.619	0.848	0.85	0.704	0.786	0.892	0.81	0.519	0.933	0.92	0.889	0.848	0.971	0.209	0.2	0.263	0.235	0.133	0.56	0.429	0.923
	chr1-110612747-110612749	0.174	0.381	0.403	0.04	0	0.138	0.211	0.76	0.379	0.861	0.857	0.818	0.838	0.75	0.6	0.632	0.172	0.381	0.85	0.746	0.921	0.88	0.214	0.0625	0.5	0.19	0.154	0.667	0	0.364
	chr1-110626609-110626611	1	0.684	0.8	0.63	0	0.6	0.0952	0.926	0.167	0.778	1	0.76	0.529	0.783	0.355	0.115	0.522	0.591	0.9	0.667	0.905	0.958	0.08	0.188	0.417	0.857	0.269	0.44	0.857	0
	chr1-110626624-110626626	1	0.75	0.769	0.595	0.1	0.513	0.0444	0.4	0.037	0.841	0.909	0.846	0.658	0.429	0.087	0.0526	0.135	0.364	0.452	0.608	0.909	1	0.0208	0.04	0.103	0.2	0.111	0.487	0.778	0.111
	chr1-110626628-110626630	1	0.8	0.737	0.667	0	0.875	0.0476	0.652	0	0.647	0.714	0.929	0.762	0.7	0.0588	0	0.308	0.385	0.381	0.65	0.833	1	0.0435	0.111	0.353	0.333	0.2	0.857	0	0.0588
	chr1-110626642-110626644	1	0.8	0.684	0.667	0	0.625	0.087	0.435	0.3	0.882	0.714	0.929	0.762	0.5	0.294	0.0909	0.5	0.286	0.476	0.714	0.917	1	0.0435	0	0.579	1	0.3	0.929	0.7	0.133
	chr1-110626647-110626649	0.889	0.8	0.737	0.667	0.125	0.375	0.0435	0.522	0	0.882	0.714	0.929	0.714	0.55	0.235	0	0.286	0.231	0.364	0.571	0.667	1	0.0435	0	0.105	0.667	0.05	0.929	0.0909	0
	chr1-110626650-110626652	0.968	0.861	0.825	0.731	0.286	0.579	0.0667	0.621	0.0444	0.726	0.891	0.894	0.667	0.528	0.529	0.133	0.362	0.59	0.352	0.571	0.944	1	0.0635	0.027	0.451	0.733	0.306	0.478	0.6	0
	chr1-110626652-110626654	1	0.833	0.807	0.75	0.0714	0.526	0.0395	0.414	0	0.607	0.891	0.872	0.607	0.377	0.449	0.178	0.255	0.184	0.111	0.618	0.981	1	0	0	0.3	0.205	0.082	0.721	0.4	0.167
	chr1-110626663-110626665	1	0.639	0.772	0.731	0	0.684	0.107	0.407	0.0227	0.742	0.891	0.812	0.623	0.698	0.49	0.0682	0.319	0.385	0.37	0.701	0.83	0.962	0.0159	0.105	0.365	0.727	0.177	0.779	0.4	0.385
	chr1-110626671-110626673	1	0.903	0.816	0.811	0.0526	0.828	0.132	0.5	0.212	0.682	0.917	0.875	0.632	0.588	0.647	0.206	0.333	0.68	0.29	0.8	0.786	1	0.103	0.0769	0.594	0.943	0.243	0.679	0.1	0.2
	chr1-110626677-110626679	1	0.774	0.868	0.811	0.05	0.867	0.111	0.472	0.0882	0.667	0.896	0.853	0.625	0.588	0.618	0.0606	0.242	0.56	0.312	0.727	0.585	1	0.0769	0.0345	0.697	0.857	0.175	0.667	0.2	0.167
	chr1-110626684-110626686	1	0.806	0.842	0.73	0.1	0.9	0.222	0.629	0.0571	0.689	0.833	0.765	0.625	0.758	0.618	0.0882	0.455	0.68	0.438	0.804	0.976	1	0.132	0.103	0.788	0.861	0.143	0.759	0.273	0.5
	chr1-110627091-110627093	0.923	0.659	0.758	0.75	0.167	0.195	0	0.121	0	0.392	0.72	0.733	0.786	0.226	0.118	0	0	0.0952	0.0312	0.1	0.32	0.864	0.156	0.115	0.125	0.455	0	0.452	0	0
	chr1-110627268-110627270	0.353	0.606	0.76	0.767	0	0	0.0286	0	0.0588	0.211	0.385	0.143	0.727	0.143	0	0.1	0	0.05	0	0.464	0.222	0.75	0.0769	0	0.0588	0.211	0.0667	0.7	0.636	0
	chr1-110627272-110627274	0.529	0.576	0.96	0.733	0	0	0	0	0	0.278	0.417	0.143	0.833	0.0714	0	0.05	0	0.1	0	0.321	0.389	0.75	0	0	0.0625	0.158	0	0.357	0	0
	chr1-110627280-110627282	0.588	0.606	0.96	0.8	0.167	0	0	0	0	0.316	0.385	0	0.833	0.143	0	0	0	0	0	0.214	0.111	0.75	0.0769	0	0.0588	0.15	0	0.679	0.3	0
	chr11-107137487-107137489	0.182	0.417	0.5	0.417	0.5	1	0.969	0.829	0.957	1	1	0.917	0.909	0.609	0.917	0.517	0.625	0.25	0.154	0.351	0.389	0.955	0.714	0	0.4	0.267	0.2	0.8	1	0.684
	chr1-110754565-110754567	0.0588	0	0.111	0	0.2	0	0.15	0.0769	0.154	0.05	0	0.154	0.143	0.037	0.5	0.375	0.412	0.75	0.909	0.821	0.417	0.556	0.1	0.526	0.667	0.16	0.222	0.95	0.0345	0.774
	chr1-110754582-110754584	0.04	0	0.025	0	0	0	0.152	0.107	0.0323	0	0.0526	0	0.0286	0	0.429	0	0.576	0.613	0.795	0.8	0.414	0.571	0.216	0.548	0.367	0.205	0.129	0.967	0.0455	0.75
	chr1-110754590-110754592	0.04	0.133	0.075	0	0	0.0789	0.182	0.192	0.161	0.158	0	0.037	0.0571	0.0816	0.524	0	0.625	0.774	0.977	0.84	0.655	0.786	0.4	0.71	0.933	0.744	0.484	0.967	0	0.933
	chr1-110754594-110754596	0.04	0	0.025	0	0	0	0.133	0.103	0	0.0256	0	0.037	0.0286	0	0.372	0	0.375	0.633	0.886	0.8	0.517	0.595	0.28	0.516	0.733	0.211	0.161	0.967	0	0.467
	chr1-110754603-110754605	0.04	0.0645	0.05	0	0.0741	0.0789	0.0652	0.107	0	0.0256	0	0	0.0571	0	0.395	0	0.562	0.71	0.75	0.8	0.552	0.667	0.294	0.71	0.607	0.359	0.226	0.967	0.0455	0.462
	chr1-110754611-110754613	0	0.111	0	0	0.0833	0.24	0.267	0.125	0.32	0	0.0833	0.231	0.231	0.04	0.656	0.111	0.583	0.906	1	0.815	0.647	0.852	0.464	0.826	1	0.552	0.476	0.944	0.0526	0.889
	chr1-110754761-110754763	0	0.135	0.143	0.0645	0.0526	0.0488	0.188	0.235	0.346	0.162	0.0385	0	0.36	0.114	0.86	0.333	1	0.679	0.569	0.889	0.7	0.429	0.339	0.762	0.641	0.585	0.606	0.955	0.2	0.857
	chr1-110754792-110754794	0.0526	0.12	0.0952	0.227	0.267	0	0.6	0.333	0.333	0.188	0.25	0.118	0.286	0.214	0.579	0.727	0.667	0.611	0.889	1	0.714	0.85	0.154	0.615	0.633	0.462	0.765	0.571	0.0769	1
	chr11-1078580-1078582	0.905	0.818	0.611	0.778	1	0.917	0.524	0.964	0.812	0.952	0.9	1	0.952	0.786	0.9	0.5	0.381	0.444	0	0.0938	0.182	0.692	0.387	0	0.375	0.167	0.2	0.733	0.9	0.235
	chr11-1078608-1078610	0.81	0.909	0.95	1	1	0.957	0.571	1	0.875	0.905	0.818	0.95	1	0.929	0.952	0.692	0.8	0.556	0.231	0.0968	0.0909	0.769	0.636	0.0952	0.9	0.895	0.167	0.75	1	0.3
	chr1-1108967-1108969	0.571	0.267	0.556	0.577	0.667	0.786	0.185	0.889	0.394	0.609	0.84	0.867	0.571	0.538	0.731	0	0.0625	0.222	0	0.179	0.0333	0.0667	0	0	0.037	0	0	0.208	0.333	0.2
	chr1-1109011-1109013	0.818	0.25	0.667	0.385	1	1	0.261	0.897	0.139	0.632	0.875	0.675	0.462	0.571	0.774	0.0588	0.0476	0.111	0	0.103	0.0303	0.0278	0.0571	0	0.0323	0	0.0476	0.286	0.143	0.0714
	chr1-1109191-1109193	0.9	0.78	0.722	0.63	0.579	0.7	0.184	0.844	0.333	0.885	0.647	0.929	0.731	0.731	0.667	0.194	0.0333	0.0769	0.0294	0.0682	0	0	0.0192	0	0.0286	0	0	0.0952	0.778	0.133
	chr11-109279255-109279257	0.963	0.809	0.491	0.567	1	0.82	0.87	0.726	0.896	0.907	0.869	0.937	0.931	0.902	0.966	0.85	0.231	0.171	0.101	0.246	0.121	0.086	0.867	0.604	0.388	0.308	0.182	0.618	1	0.4
	chr1-1109485-1109487	1	0.68	0.821	0.808	0.857	0.786	0.304	0.939	0.0714	0.438	0.857	0.8	0.769	0.708	0.897	0.19	0.154	0.0588	0.0465	0.15	0.0385	0	0	0	0	0	0	0	1	0
	chr1-1109491-1109493	1	0.72	0.643	0.615	0.857	0.714	0.174	0.909	0.179	0.375	0.773	0.8	0.577	0.68	0.8	0	0.037	0	0.0465	0.0714	0.0385	0	0.0976	0	0.1	0	0.0333	0.0714	1	0
	chr1-1109495-1109497	0.667	0.808	0.821	0.846	0.857	0.733	0.4	0.97	0.571	0.619	0.909	0.8	0.769	0.786	0.8	0.3	0.222	0.0588	0.0909	0.195	0.0741	0.0357	0.143	0	0	0	0.0667	0.0476	0.857	0
	chr11-110164900-110164902	0.952	0.939	0.912	0.935	0.9	0.529	0.788	0.655	0.733	0.5	0.733	0.385	0.8	0.778	0.953	1	0.2	0.432	0.172	0.182	0.0926	0.262	0.823	0.469	0.0426	0.0533	0.222	0.143	0.2	0.167
	chr11-111112021-111112023	0	0.412	0	0.111	0.875	0.957	0.731	0.966	0.909	0.435	0.375	0.643	0.308	0.8	0.636	0.919	0.824	0.545	0.526	0.545	1	0.905	0.667	0.857	1	1	0.9	0.9	0.8	0.655
	chr11-111155038-111155040	0.971	0.933	0.974	0.914	1	0.974	0.872	1	0.929	0.973	0.941	1	0.963	0.983	0.967	0.944	0.2	0.7	0.516	0.74	0.867	0.962	0.842	0.182	1	1	0.167	0.0312	0.625	0.0385
	chr11-111155043-111155045	0.909	0.931	0.737	0.857	1	0.974	0.85	1	0.905	0.946	0.941	0.882	0.964	0.983	0.733	0.861	0.233	0.561	0.484	0.647	0.839	1	0.865	0.0909	1	1	0.208	0.0303	0.429	0.0357
	chr11-111155077-111155079	0.974	0.915	0.962	0.962	0.973	0.96	0.745	0.975	0.934	0.881	0.925	0.911	0.975	0.938	0.65	0.953	0.0645	0.409	0.245	0.547	0.74	0.963	0.794	0.167	0.914	0.957	0.087	0.0417	1	0.111
	chr11-111155120-111155122	0.875	0.625	0.654	0.64	0.765	0.818	0.522	0.941	0.909	0.839	0.947	0.909	0.667	0.824	0.6	0.828	0	0.231	0.0938	0.217	0.32	0.75	0.484	0.118	0.455	0.579	0.103	0	0.733	0.0294
	chr11-111155143-111155145	0.929	0.95	0.913	0.75	0.92	1	0.72	0.971	0.759	0.667	1	0.875	0.867	0.7	0.476	1	0	0.438	0.417	0.35	0.818	1	0.448	0.143	0.938	0.708	0.05	0	0.909	0.0667
	chr11-111155150-111155152	1	0.75	0.87	0.75	0.92	0.81	0.667	0.97	0.793	0.667	1	0.833	0.867	0.75	0.667	0.95	0.0909	0.438	0.333	0.45	0.545	0.947	0.483	0.143	0.875	0.667	0.05	0	0.933	0.0278
	chr11-111250042-111250044	0	0.158	0	0.0455	0	0.357	0.458	0	0.647	0.5	0.929	0.75	0.545	0.714	0	0.308	0	0.143	0.0769	0.176	1	1	0	0	0.917	0.867	0.0909	0.438	0.2	0
	chr11-111250047-111250049	0	0.143	0	0	0	0.207	0.25	0	0.647	0.35	0.857	0.85	0.636	0.857	0.118	0.0769	0.08	0.214	0	0.111	0.941	0.923	0.167	0	0.583	0.933	0.0455	0.438	0	0
	chr11-111250056-111250058	0	0.15	0	0.0455	0	0.276	0.458	0	0.588	0.35	0.857	0.85	0.727	0.857	0	0	0.08	0	0.037	0.222	1	1	0.167	0	0.75	0.867	0.0476	0.467	0	0
	chr11-111250084-111250086	0	0.0769	0	0	0	0.0444	0.161	0.0345	0.444	0.333	0.889	0.879	0.684	0.857	0	0	0.0222	0	0	0.0968	0.792	1	0.0286	0	0.2	0.312	0.0526	0.435	0	0
	chr11-111250109-111250111	0	0.0345	0.154	0.192	0.107	0.212	0.4	0.027	0.286	0.6	0.9	0.926	0.8	0.25	0.0769	0	0.17	0.158	0	0.0769	1	1	0.114	0.0714	0.75	0.889	0.114	0.5	0.222	0.0417
	chr11-111250128-111250130	0.0526	0.161	0.269	0.0769	0.393	0.382	0.667	0.306	0.821	0.6	0.95	1	0.88	0.941	0.615	0.6	0.714	0.3	0.242	0.359	1	0.97	0.277	0.286	0.938	0.889	0.455	0.75	0.636	0.348
	chr11-111250130-111250132	0.105	0	0.0769	0.0417	0.107	0.0588	0.476	0.0294	0.407	0.733	0.95	0.923	0.917	0.941	0.308	0.111	0.49	0.211	0.0625	0.27	1	1	0.128	0.0714	0.875	0.444	0.364	0.609	0	0.1
	chr11-111250138-111250140	0	0	0.0952	0.133	0	0.0556	0.214	0	0.333	0.182	1	0.714	0.765	0.588	0	0	0.103	0.1	0	0.308	1	0.84	0.233	0.1	0.714	1	0.037	0.4	0	0
	chr11-111250144-111250146	0	0.0357	0.0909	0.037	0.111	0.0857	0.2	0.0222	0.286	0.391	0.81	0.895	0.878	0.242	0.087	0.0625	0.0238	0.0667	0.0357	0.0444	0.909	0.921	0.148	0.0625	0.143	0	0.0893	0.471	0	0
	chr11-111326574-111326576	0.2	0.235	0.233	0.375	0.636	0.455	0.842	0.542	0.952	0.897	0.556	0.833	0.92	0.174	0.714	0	0.143	0.5	0.222	0.333	0.125	0.227	0.895	0	0.15	0.0952	0.125	0.889	0.375	0.571
	chr1-111146514-111146516	0.0556	0.282	0.267	0.739	0.722	0.86	0.944	0.979	0.929	0.846	0.967	1	0.706	1	1	0	0.824	0.688	1	1	0.926	0.95	1	0.64	1	1	0.889	1	1	0.929
	chr1-111146523-111146525	0.167	0.182	0.37	0.571	0.625	0.788	0.812	1	0.909	0.64	0.828	0.867	0.611	1	1	0	0.733	1	1	1	1	1	1	0.421	1	1	0.75	1	0.812	0.897
	chr11-1115151-1115153	0	0.231	0	0.167	0.889	0.429	0.667	0.421	0.571	0.667	0.818	0.765	0.471	0.727	1	0	0.0769	0.2	0.176	0.25	0	0.0606	0.682	0.1	0.0526	0	0.368	0.2	0.583	0
	chr1-111216599-111216601	0.722	0.576	0.972	0.844	0.0714	0	0.345	0.0541	0.462	0.125	0.103	0.0952	0.146	0	0	0.0909	0.917	0.833	0.783	0.878	0.708	0.983	0.375	1	0.0909	0.04	1	0.952	0.25	0.5
	chr1-111216608-111216610	1	0.97	0.941	0.875	0.0714	0.0323	0.379	0.0857	0.542	0.171	0.0976	0.0952	0.244	0	0	0.0909	0.583	0.833	0.818	0.907	0.783	0.86	0.596	1	0.914	1	0.857	0.955	0.324	0.421
	chr1-111216621-111216623	0.946	0.945	0.923	0.943	0.0606	0.0417	0.391	0.132	0.561	0.0822	0.127	0.0625	0.135	0.111	0	0.125	0.913	0.75	0.929	0.895	0.964	0.969	0.584	0.634	1	0.981	0.804	0.978	0.133	0.351
	chr1-111216624-111216626	0.919	0.89	0.879	0.829	0.0303	0.0429	0.27	0.0921	0.291	0.0563	0.0806	0.0833	0.0541	0.0889	0	0	0.609	0.594	0.81	0.623	1	0.99	0.44	0.707	0.443	0.157	0.578	0.978	0.103	0.0938
	chr1-111216627-111216629	0.667	0.699	0.725	0.857	0.0606	0.0423	0.262	0.117	0.368	0.0417	0.109	0.0426	0.0959	0.0682	0	0.0488	0.783	0.75	0.667	0.461	0.982	0.969	0.465	0.415	0.475	0.353	0.435	0.978	0.125	0
	chr1-111216632-111216634	0.973	0.918	0.978	0.971	0.0606	0.0556	0.431	0.105	0.518	0.0822	0.0968	0.0426	0.178	0.0909	0	0.0769	0.733	0.656	0.857	0.909	0.982	0.979	0.475	0.878	1	1	0.711	0.978	0.269	1
	chr1-111216647-111216649	0.857	0.85	0.965	0.895	0	0.0732	0.378	0.0976	0.281	0.194	0.0455	0.0385	0.0606	0.25	0	0	0.682	0.5	0.9	0.706	1	0.975	0.674	0.913	0.654	0.962	0.72	1	0.167	0.25
	chr1-111216650-111216652	0.952	0.925	0.93	0.868	0	0.05	0.333	0.075	0.333	0.219	0.087	0.0741	0.0606	0.2	0	0	0.364	0.214	0.85	0.676	1	1	0.628	0.87	0.308	1	0.48	1	0.2	0.52
	chr1-111216652-111216654	0.667	0.975	0.965	0.973	0	0.0732	0.486	0.0789	0.394	0.156	0.087	0.037	0.0606	0.25	0.0263	0.0526	0.818	0.5	1	0.882	0.969	0.975	0.738	0.909	0.192	0.962	0.52	0.958	0.162	0.565
	chr1-111216660-111216662	0.848	0.921	0.966	0.933	0.0714	0.1	0.18	0.0833	0.259	0.14	0.122	0.0612	0.127	0.133	0.0147	0.0294	0.614	0.567	0.875	0.882	0.957	0.932	0.759	0.903	0.568	0.0732	0.839	1	0.114	0.591
	chr1-111216666-111216668	0.923	0.821	0.943	0.909	0.111	0.0333	0.28	0.0698	0.125	0.0741	0	0.0455	0.08	0.192	0	0	0.135	1	0.75	0.875	0.643	1	0.289	0.875	0.7	0.0588	0.763	1	0.0333	0.87
	chr11-112578578-112578580	0.833	0.784	0.676	0.789	0.8	0.0556	0.76	0.0784	1	0.871	0.846	0.857	0.808	0.18	0.0667	0.714	0.233	0.0345	0.0303	0.265	0.152	0.0556	0.61	0.0312	0.182	0	0.152	0	0.214	0.667
	chr11-112578587-112578589	0.7	1	0.762	0.909	0.9	0.19	0.556	0.158	1	0.895	0.857	0.8	0.733	0.235	0.087	0.143	0.269	0	0	0.433	0.25	0.04	0.545	0.0526	0.12	0	0.24	0	0.4	0.611
	chr11-112578589-112578591	1	0.923	0.857	1	0.8	0.0952	0.778	0.15	1	0.947	1	1	0.933	0.235	0.087	1	0.308	0	0	0.4	0.158	0.0435	0.636	0.158	0.167	0.0435	0.217	0	0.214	0.684
	chr11-113929809-113929811	0.958	0.75	0.902	0.486	0.0303	0.0513	0.31	0.133	0	0.0652	0.194	0.143	0.0667	0.385	0.0556	0.119	0.0435	0.522	0.579	0.358	0.13	0.833	0.2	0.115	0.15	0	0.0741	0.926	0	0.111
	chr11-114038619-114038621	0.25	0.235	0.294	0.154	0	0.174	0.333	0.0811	0.75	0.118	0.0556	0.0526	0.4	0.786	0	1	0	0	0.0667	0.0857	0.133	0.0417	0.462	0	0	0	0.219	0.292	0.833	0.556
	chr11-114104036-114104038	0	0.562	0.0556	0.333	0.263	0.773	0.769	0.575	0.848	1	0.64	0.667	0.8	0.556	0.0526	0.375	0.154	0.3	0.0625	0.281	0.0645	0.184	0.606	0.19	0.25	0	0.308	0.0588	1	0
	chr1-111415968-111415970	0.7	0.812	0.688	0.821	0.632	0.917	0.12	0.97	0.483	0.7	0.243	0.667	0.211	0.625	0.714	1	0.783	0.0417	0.533	0	0.211	0.935	0.208	0.895	0.846	0.8	0.788	1	0.7	1
	chr11-114496339-114496341	0	0.842	0.32	0.138	0.818	0.879	0.958	0.656	0.905	0.65	0.355	0.417	0.625	0.757	0.833	0.783	0.939	0.231	0.435	0.05	0.524	0.444	0.654	1	1	0.974	0.929	1	0.8	0.778
	chr11-1151673-1151675	0.0435	0.222	0.44	0.429	0.909	0.818	0.684	0.917	0.917	1	0.964	0.923	1	1	1	0.96	0.429	0.25	0.132	0.459	0.875	0.154	0.784	0.414	0.531	0.393	0.579	1	0.956	0.433
	chr11-1151689-1151691	0.235	0.3	0.115	0.35	0.895	0.85	0.962	0.852	1	1	0.769	0.943	0.964	0.903	1	0.8	0.286	0.182	0.1	0.176	0.1	0.172	0.55	0.2	0.111	0.1	0.429	1	0.848	0.226
	chr11-11520201-11520203	0.857	0.875	0.833	0.667	0.533	0.087	0.941	0.412	1	1	1	1	0.667	0.9	0.75	0.4	0.105	0	0.357	0.227	0	0.147	0.75	0.375	0.364	0.227	0.36	0.0526	1	0.312
	chr11-115333002-115333004	0.037	0.154	0.12	0.278	0.17	0.0882	0.681	0.0962	0.562	0.247	0.0814	0.115	0.43	0.189	0.786	0.205	0.172	0.358	0.274	0.836	0.222	0.775	0.923	0.75	0.357	0	0.158	1	0.143	1
	chr1-1115416-1115418	0.176	0.321	0.0286	0.265	0.192	0.154	0.905	1	0.719	0.125	0.0357	0.13	0.333	0.946	1	0.5	0.395	0.2	0.133	0.56	0.615	0.586	0.667	0.192	0.621	0.486	0.4	0.85	0.429	0.917
	chr1-1115460-1115462	0.0909	0.25	0.111	0.304	0.207	0.133	0.96	1	0.938	0.129	0.125	0.211	0.167	0.958	1	0.769	0.912	0.565	0.722	0.942	0.957	0.919	0.921	0.483	0.84	0.96	0.75	0.882	0.769	0.875
	chr1-1115489-1115491	0.08	0	0.0435	0.214	0.16	0.069	0.944	1	0.923	0.147	0.0769	0.0476	0.139	0.895	0.941	0.522	1	0.842	0.294	0.84	1	1	0.929	0.677	0.812	0.889	0.7	1	0.538	0.935
	chr11-115531227-115531229	0.647	0.611	0.824	0.775	0.708	0.852	0.205	0.1	0.649	0.135	0.0513	0.286	0.154	0.0926	0.0606	0.438	0.5	0.533	0.636	0.737	0.857	1	0.2	0.871	0.75	0.75	0.125	0.963	0.6	0.786
	chr11-115581815-115581817	1	0.88	0.917	1	0.286	0.0645	0.9	0.111	0.895	0.7	0.714	0.75	0.389	0.15	0.125	0.667	0.087	0.15	0	0.371	0	0.0625	0.634	0.35	0	0	0.143	0.214	0.5	0.417
	chr11-115581829-115581831	1	0.821	0.917	1	0.286	0.0938	0.955	0.108	0.789	0.667	0.625	1	0.412	0.2	0.125	0.333	0.0833	0.143	0.037	0.361	0	0.0625	0.683	0.333	0	0	0.308	0	0.429	0.375
	chr11-115581837-115581839	0.933	0.893	1	0.952	0.286	0.0625	0.909	0.108	0.842	0.429	0.625	0.889	0.167	0.2	0.125	0.667	0.208	0.238	0	0.389	0	0.0625	0.683	0.333	0	0.0385	0.214	0	0.286	0.222
	chr11-115581842-115581844	0.933	0.893	1	1	0.5	0.0625	0.952	0.108	0.842	0.429	0.5	0.556	0.235	0.2	0.125	0.583	0.0833	0.19	0	0.229	0	0.0625	0.634	0.25	0	0	0.143	0	0	0.118
	chr11-115581848-115581850	1	0.893	0.917	0.952	0.143	0.129	0.864	0.243	0.737	0.524	0.625	0.667	0.111	0.25	0.125	0.583	0.125	0.238	0	0.314	0.125	0.0625	0.585	0.35	0	0	0.143	0	0	0.25
	chr11-115631388-115631390	0.917	0.839	0.875	0.409	0	0	0.318	0.636	0.222	0.857	1	0.944	0.741	0.944	0.455	0.0909	0.278	0.462	0.567	0.643	0	0.625	0.0625	0.474	0.13	0.125	0.421	0.286	0.652	0.6
	chr11-115631393-115631395	0.583	0.6	0.833	0.364	0	0	0.0455	0.545	0.037	0.214	0.647	0.556	0.556	1	0.182	0.0909	0.167	0.346	0.333	0.577	0	0.13	0	0.316	0.0435	0.115	0.167	0.154	0.0556	0
	chr11-115631451-115631453	0.87	0.64	0.854	0.906	0	0	0.333	0.611	0.0435	0.381	0.577	0.826	0.56	0.9	0.529	0.0667	0.25	0.588	0.636	0.656	0.227	0.188	0.364	0.722	0.1	0	0.12	0.136	0.625	0.214
	chr11-115830038-115830040	0	0.192	0.0526	0.333	0.364	0.2	0.4	0.182	0.48	0.25	0	0.333	0.143	0.211	0.04	0	0.167	1	1	0.941	1	1	0.565	0.917	0.0357	0.333	0.833	0.375	0.25	0.75
	chr11-115830318-115830320	0.212	0.312	0.0612	0.235	0.615	0.215	0.5	0.385	0.324	0.211	0.263	0.383	0.472	0.169	0.326	0.4	0.68	0.927	0.932	0.955	0.927	0.984	0.845	0.759	0.786	0.526	0.867	0.732	0	0.806
	chr1-111583046-111583048	0.0667	0.143	0	0.154	0.692	0.75	0.441	0.261	0.739	0.889	0.952	1	0.857	0.781	0.524	0.312	0	0.222	0	0.125	0.95	1	0.273	0.176	0	0.04	0.542	1	0	0
	chr1-1115953-1115955	0.0294	0.302	0.197	0.25	0.156	0.0625	0.884	0.86	0.911	0.229	0.127	0.163	0.258	0.882	0.982	0.898	0.949	0.786	0.893	0.965	0.95	0.974	0.903	0.833	0.951	1	1	0.968	0.312	1
	chr11-116474900-116474902	0	0.214	0.143	0.176	0.857	0.556	1	0.857	0.931	0.947	0.812	0.929	0.935	0.885	0.696	0.947	0.32	0.174	0.314	0.545	0.28	0.438	0.625	0	0.158	0	0.348	0.95	1	0.346
	chr11-116507125-116507127	0.571	0.517	0.688	0.51	0.826	0.5	0.911	0.833	0.897	0.944	0.741	0.878	0.84	0.943	0.925	0.773	0.111	0.162	0.111	0.149	0.0286	0.06	0.333	0.161	0.0256	0.0333	0.0851	0.093	1	0.0333
	chr11-11685046-11685048	0.545	0.581	0.818	0.643	0.364	0.206	0.692	0.04	0.467	0.241	0.545	0.429	0.778	0.875	0.905	1	0.133	0	0.129	0.368	0.0909	0.75	0.459	0.13	0.0741	0	0.143	0.526	0.636	0.321
	chr11-11685053-11685055	0.833	0.78	0.976	1	0.5	0.442	0.857	0.324	0.827	0.625	0.829	0.682	0.837	0.957	0.977	0.944	0.261	0.31	0.17	0.433	0.129	0.921	0.577	0.474	0.204	0.0444	0.25	0.708	0.929	0.364
	chr11-116873685-116873687	0.5	0.923	0.692	0.938	1	0.917	0.188	0.714	0.353	0.45	0.75	0.625	0.545	1	0.7	0	0	0.0714	0.0526	0.087	0.0476	0.545	0.211	0	0	0	0.111	0.333	1	0.167
	chr11-117297461-117297463	0	0.2	0.267	0.417	1	0.909	0.357	0.941	0.769	0.522	0.9	0.75	0.846	0.5	0	0.0455	0.238	0.2	0.0476	0.615	0	0.464	0.727	0.4	0.8	0.733	0.435	0.952	0.714	0.667
	chr11-117417376-117417378	0	0.273	0.231	0.5	0.586	0.0698	0.675	0.778	0.769	0.4	0.233	0.292	0.176	0.259	0.477	0.897	0.64	0.667	0.667	0.528	1	0.878	0.667	0.607	0.955	0.158	0.375	0.966	0	0.632
	chr11-117453171-117453173	0.0625	0.182	0.0769	0.273	0.333	0.111	1	0.281	1	0.375	0	0.4	0.444	0.154	0.909	0.96	0.467	0.389	0.143	0.643	0.5	0.222	0.727	0.125	0.444	0	0.786	0.684	0.688	0.05
	chr1-111748052-111748054	0.375	0.208	0.267	0.296	0.571	0.778	0.08	0.826	0.652	0.375	0.852	0.895	0.765	0.667	0.947	0.778	0.267	0.333	0.0714	0.444	0.2	0.952	0.628	0.5	0	0	0	0	0.857	0.571
	chr11-117665890-117665892	0.0278	0.0612	0.0189	0.0652	0.122	0.423	0.152	0.796	0.0189	0.371	0.845	0.49	0.648	0.214	0.898	0.113	0.642	0.404	0.905	0.545	0.82	0.889	0.191	0.469	0.766	0.75	0.729	0.964	0.923	0.786
	chr11-117665960-117665962	0	0.25	0.0625	0.0476	0.0556	0.769	0.105	0.615	0.0769	0.56	0.529	0.6	0.941	0.133	0.96	0	0.885	0.857	0.5	0.829	1	1	0.458	0.667	0.846	0.5	1	0.95	0.3	0.833
	chr11-117666412-117666414	0	0.114	0.0204	0.15	0.167	0.78	0.0625	0.966	0	0.545	1	0.692	0.75	0.189	0.812	0.138	0.273	0.667	0.281	0.541	0.622	0.841	0.32	0.579	0.667	0.583	0.531	0.857	0.375	0.571
	chr11-117666464-117666466	0	0	0.133	0.214	0.13	0.771	0.121	0.932	0.0476	0.645	0.885	0.938	0.667	0.224	0.818	0.19	0.5	0.889	0.867	0.812	0.686	1	0.413	0.833	0.595	0.12	0.735	0.912	0.615	0.731
	chr11-117666476-117666478	0	0.05	0.0357	0.2	0.13	0.765	0.156	0.953	0.0455	0.656	0.808	1	0.639	0.207	0.758	0	0.645	0.857	0.767	0.596	0.886	0.977	0.447	0.765	0.538	0.167	0.529	0.941	0.583	0.762
	chr11-117666535-117666537	0	0	0.0435	0	0	0.917	0.0556	0.667	0	0.688	0.632	0.615	0.643	0	0.562	0	0.08	0.143	0.55	0.0667	0.375	0.842	0.304	0.0556	0.556	0.148	0.0455	0.909	0.6	0.4
	chr11-117666644-117666646	0	0.0476	0.0667	0	0.125	0.737	0.111	0.7	0	0.905	0.826	0.947	0.75	0	0.471	0	0.227	0.6	0.389	0.643	0	0.833	0.0606	0.3	0.182	0	0.321	0.8	0.429	0.308
	chr11-117681747-117681749	0	0.613	0.429	0.312	1	0.913	0.938	0.964	0.9	0.941	1	0.909	1	0.375	0.611	1	0.536	0.222	0.267	0.333	0.44	0.237	1	0.871	1	0.815	0	0	1	0.714
	chr11-117699249-117699251	0	0.367	0.308	0.562	0.333	0.636	0.286	0.733	0.667	0.37	0.35	0.917	0.833	0.45	0.917	0.0625	0.393	0	0.0714	0.0476	0.833	0.923	0.158	0	0.222	0.143	0.857	0.947	0.3	0.325
	chr11-117736590-117736592	0.923	0.9	0.931	1	0.842	0.238	0.833	0.667	0.333	0.333	0.15	0.444	0.409	0.931	1	0.903	0.467	0.158	0.1	0.185	0.412	0.9	0.884	0.591	0.4	0.526	0.75	0.913	0.4	0.167
	chr11-117787717-117787719	0.0714	0.643	0.8	0.737	1	0.9	0.75	0.643	0.952	0.789	0.933	0.833	0.9	0.739	1	1	0.5	0	0.217	0.611	0.5	0.235	0.786	0.545	0.786	0.727	0.625	0.917	1	0.182
	chr11-117800232-117800234	0	0.0952	0.108	0	0.824	0.84	0.474	1	0.391	0.5	0.524	0.733	0.696	0.9	1	0.368	0.571	0.524	0.238	0.824	0.545	0.867	0.714	0.429	0.8	0.4	0.625	1	0.692	0.0526
	chr1-1118089-1118091	0.643	0.417	0.378	0.229	0.444	0.0833	0.405	0.969	0.87	0.219	0.0741	0.2	0.344	0.684	0.808	0.947	0.944	0.867	0.667	0.889	0.742	1	0.533	0.667	0.792	0.556	0.75	0.913	0	0.846
	chr1-111813477-111813479	1	0.741	0.783	0.606	0.579	0.889	0.08	0.439	0.333	0.145	0.195	0.118	0.0189	0.407	0.821	0.0741	0.106	0.278	0.545	0.552	0.636	1	0.145	0.529	0.103	0.0303	0.318	0.875	0	0
	chr1-111813487-111813489	0.964	0.593	0.804	0.636	0.632	0.861	0.0625	0.415	0.333	0.0577	0.571	0.392	0.673	0.357	0.75	0.107	0.128	0.333	0.273	0.593	0.606	1	0	0.559	0	0.0588	0.0652	0.938	0.167	0.04
	chr1-111813498-111813500	0.941	0.812	0.857	0.611	0.692	0.95	0.0714	0.56	0.4	0.027	0.179	0.577	0.71	0.333	0.783	0.0625	0.179	0.3	0.3	0.314	0.957	1	0.111	0.15	0.235	0.0385	0	1	0	0
	chr1-111813711-111813713	0.294	0.737	0.87	0.612	0.0476	0.0811	0.037	0.114	0.3	0.0303	0.143	0.0333	0.244	0.148	0.964	0.04	0.111	0.719	0.913	0.62	0.964	0.889	0.0556	0.263	0.208	0.0323	0.0952	0.259	0	0.0333
	chr1-111813739-111813741	0.938	0.791	0.805	0.771	0.0588	0.0833	0.25	0.16	0.389	0.037	0.143	0.125	0.107	0.375	0.7	0.308	0.16	0.708	0.872	0.875	0.917	0.871	0	0.118	0.286	0.0385	0.161	0.526	0.0526	0.0476
	chr1-111813742-111813744	0.938	0.535	0.85	0.824	0	0.0435	0.05	0.04	0.412	0.222	0.107	0.125	0.111	0.478	0.6	0	0.16	0.75	0.921	0.9	0.75	0.903	0.0217	0.235	0.238	0.0769	0.0286	0.368	0.111	0.111
	chr1-111813744-111813746	0.938	0.786	0.762	0.8	0.111	0.174	0.2	0.32	0.389	0.37	0.286	0.5	0.464	0.739	0.95	0.0833	0.292	0.783	0.897	0.9	0.917	0.867	0.0217	0.529	0.429	0.231	0.4	0.842	0.571	0.35
	chr1-111813750-111813752	0.938	0.837	0.786	0.8	0.125	0.0435	0.15	0.087	0.333	0.481	0.0357	0.0417	0.269	0.174	0.75	0	0	0.75	0.897	0.825	0.833	0.903	0	0.118	0.4	0.0385	0.114	0.684	0	0
	chr1-111813785-111813787	1	0.727	0.85	0.7	0.6	0.429	0.4	0.267	0.6	0.333	0.579	0.647	0.684	0.857	1	0.2	0.0526	0.667	0.5	0.722	0.167	1	0.154	1	0.125	0.167	0.08	0.778	0.0714	0.4
	chr1-111813800-111813802	1	0.75	0.9	0.632	0.5	0	0.214	0	0.625	0	0.105	0.176	0.0588	0.214	1	0.2	0	0.75	0.235	0.722	0.333	1	0	0.333	0	0	0.16	0.556	0.111	0.0714
	chr11-118481349-118481351	1	0.643	0.68	0.462	0.923	1	0.0833	0.6	0	0.857	0.842	0.882	0.667	0.905	1	0	0.789	0.625	0.933	0.792	0.85	0.893	0.15	1	1	0.857	0.625	1	0.852	0.891
	chr11-118481597-118481599	0.55	0.579	0.552	0.556	0.95	0.92	0.0286	0.783	0	0.75	0.957	0.882	0.5	0.794	0.5	0.0417	0.84	0.438	0.733	0.848	0.8	1	0.125	0.533	0.273	0.526	0.444	0.84	0.636	1
	chr11-118481601-118481603	0.0952	0.263	0.241	0.167	0.95	0.88	0.0286	0.745	0	0.75	0.957	0.882	0.611	0.722	0.476	0.0417	0.84	0.312	0.467	0.848	0.7	1	0	0.133	0.136	0.231	0.444	0.88	0.615	1
	chr11-118481626-118481628	0.25	0.5	0.125	0.545	0.8	0.85	0	0.724	0	0.667	0.929	0.917	0.692	0.731	0.818	0.167	0.923	0.385	0.889	0.852	0.5	1	0.0833	0.5	0.357	0.24	0.667	0.905	0.6	0.923
	chr11-118481633-118481635	0	0	0.167	0	0.5	0.8	0	0.69	0	0.667	0.786	0.917	0.417	0.538	0.273	0	0.692	0.462	0.889	0.704	0.167	0.947	0	0.111	0.0714	0.04	0.5	0.857	0.615	0.75
	chr11-118481645-118481647	0	0.176	0.429	0.0625	0.625	0.9	0.0417	0.872	0.0323	0.545	0.714	0.714	0.613	0.533	0.613	0	0.815	0.583	0.875	0.683	0.222	0.891	0.06	0.158	0.167	0.138	0.667	1	0.867	0.857
	chr11-118481656-118481658	0	0.25	0.0714	0	0.75	0.7	0.0417	0.674	0.0323	0.364	0.643	0.81	0.6	0.613	0.594	0	0.577	0.583	0.75	0.634	0.222	0.761	0	0.222	0.0833	0.0303	0.333	1	0.786	0.833
	chr11-118481669-118481671	0	0.0556	0.0714	0	0.75	1	0.0417	0.415	0	0.5	0.5	0.773	0.548	0.333	0.5	0	0.538	0.545	0.75	0.634	0.167	0.739	0.04	0	0.0833	0.0294	0.667	0.818	0.714	1
	chr11-118481673-118481675	0.158	0.444	0.357	0.0938	0.867	1	0.208	0.929	0.1	0.545	0.786	0.818	0.71	0.774	0.812	0	0.852	0.667	0.875	0.707	0.278	0.911	0.1	0.211	0.125	0.229	0.833	0.909	0.692	1
	chr1-1118520-1118522	0.8	0.5	0.44	0.235	0.7	0	0.312	0.821	0.667	0.0435	0.0455	0.353	0.286	0.767	1	0.714	0.938	0.167	0.583	0.64	0.867	0.909	0.357	0.538	0.929	0.4	0.444	1	0.333	1
	chr11-119054049-119054051	0.5	0.0909	0.522	0.852	0.857	0.609	0.818	0.81	0.759	0.828	0.913	0.684	0.611	0.778	1	0.667	0.143	0.162	0.15	0.833	0.188	0.268	0.75	0.429	0	0.0323	0.118	0.333	0.895	0.375
	chr11-119191853-119191855	0.357	0.0556	0.107	0.103	0	0.05	0.0204	0.159	0.0882	0.244	0.417	0.75	0.375	0.0465	0.875	0	0.04	0.818	0.714	0.826	0.133	0.758	0.125	0.81	0.0385	0	0.409	0.571	0.467	0.333
	chr11-119206738-119206740	0.944	0.933	0.914	0.714	0.786	0.857	0.792	0.697	0.512	0.733	0.609	0.656	0.412	0.903	0.435	0.286	0.104	0.0556	0.139	0.244	0.32	0.625	0.739	0.217	0.615	0.0294	0.188	0.714	0.75	0.0227
	chr11-119293838-119293840	0	0.0417	0.0435	0.0556	0.3	0.75	0.0526	0.5	0.0541	0.629	0.854	1	0.31	0.389	0.0741	0	0.962	0.037	0	0.0882	1	0.986	0.093	0.267	0.943	0.75	0.129	1	0	0.85
	chr11-119293860-119293862	0	0.0588	0	0	0	0.652	0.0645	0.194	0	0.633	0.8	0.947	0.316	0.172	0	0	0.882	0.0588	0	0.118	1	0.922	0.0312	0.143	0.714	0.917	0.0476	1	0.0909	0.789
	chr11-119293862-119293864	0	0.0588	0	0	0	0.565	0.0323	0.161	0	0.69	0.733	1	0.316	0.138	0	0	0.765	0	0.167	0	0.96	0.891	0	0.143	0.893	0.917	0.1	0.933	0	0.762
	chr11-119293865-119293867	0	0.0625	0.0667	0	0.182	0.696	0.0645	0.433	0	0.6	0.793	1	0.316	0.1	0	0	0.438	0.0588	0.0417	0	1	0.952	0	0.143	0.893	0.923	0	1	0.154	0.773
	chr11-119293868-119293870	0	0.0588	0	0	0	0.304	0.0345	0.355	0	0.467	0.786	1	0.312	0.207	0	0	0.824	0	0	0.235	1	1	0	0.286	0.679	0.846	0.0909	1	0	0.773
	chr11-119293874-119293876	0.0833	0.0588	0	0	0	0.524	0.0323	0.226	0.182	0.613	0.607	0.895	0.353	0.167	0.0625	0	0.588	0	0.0833	0	1	0.938	0.0625	0.143	0.778	0.636	0.12	1	0.25	0.609
	chr11-119294119-119294121	0	0	0.0833	0.118	0.643	0.688	0.13	0.444	0.143	0.706	0.88	0.875	0.636	0.531	0.333	0	0.571	0	0	0.0556	1	0.952	0	0.0556	0.6	1	0.0714	0.929	0.4	0.833
	chr11-119455896-119455898	0.167	0	0.0256	0.0833	0	0.0385	0.129	0	0.05	0.129	0	0.258	0.161	0.0196	0	0	0.727	0.421	0.0882	0.261	0.636	0.472	0.316	0.389	0.87	0.833	0.682	1	0	0.686
	chr11-119489049-119489051	0.756	0.818	0.655	0.644	0.725	0.136	0.205	0.225	0.0926	0.119	0.161	0.163	0.0189	0.487	0.492	0.982	0.145	0.459	0.306	0.205	0.542	0.932	0.25	0.76	0.333	0.222	0.0167	0.8	0	0.684
	chr11-119588541-119588543	0.211	0.357	0.438	1	0.4	0.667	0.778	0	0.778	0.7	0.35	0.467	0.667	0.214	0.0435	1	0.429	0.133	0.176	0.167	0.0909	0.25	0.571	0.0625	0	0	0.158	0	0.952	0.0345
	chr11-119993336-119993338	0.938	0.889	0.813	0.692	0.93	0.937	0.892	0.979	0.882	0.956	0.941	0.983	0.943	0.829	0.964	0.917	0.347	0.417	0.21	0.419	0.193	0.135	0.642	0.21	0.0465	0.0593	0.187	0.925	1	0.571
	chr11-120041047-120041049	1	0.704	0.176	0.619	0.778	0.909	0.522	0.5	0.412	0.176	0.278	0.158	0.5	0.65	0.0455	0.333	0.125	0.524	0.458	1	1	0.8	0.2	0	0.857	0.909	0.833	0.542	0.538	0.174
	chr11-120655832-120655834	0.0625	0.194	0.04	0.625	0.867	0.969	0.857	0.817	0.538	0.909	0.903	0.893	0.667	0.92	0.684	0.458	0.519	0.233	0.0513	0.0889	0.0588	0.0526	0.423	0.182	0	0	0.75	0.739	0.714	0.72
	chr11-120656084-120656086	0.643	0.643	0.765	0.818	1	1	1	1	0.75	0.75	0.923	0.8	1	0.941	0.929	1	0.8	0.692	0.167	0.4	0	0.278	0.4	0.136	0.429	0.222	0.5	1	0.941	0.812
	chr11-120755653-120755655	0.583	0.737	0.737	0.917	0.0526	0	0.519	0.208	1	1	0.964	0.889	0.857	0.5	0.7	1	0.8	0.5	0.75	1	0.737	0.0833	1	0.727	0.875	0.9	0.308	0.2	0	0.929
	chr11-120822951-120822953	0.0714	0.0741	0.36	0.375	0.889	0.762	0.789	0.522	0.913	0.4	0.923	0.889	0.842	0.429	1	0.348	0.222	0.125	0.0833	0.586	0.889	0.677	0.917	0.632	0.286	0.3	0.25	1	0.714	0.087
	chr11-120822981-120822983	0.0625	0.222	0.44	0.458	1	0.81	0.75	0.696	0.783	0.458	0.929	0.842	0.85	0.786	1	0.458	0.278	0	0.25	0.357	0.882	0.8	0.75	0.526	0.143	0.5	0.45	0.786	0.8	0
	chr11-121757345-121757347	0	0.0789	0.0238	0.0244	0.387	0.534	0.366	0.924	0.171	0.195	0.826	0.75	0.545	0.932	1	0	0.0667	0.2	0.41	0.317	0.385	0.295	0.646	0.333	0.24	0.263	0.188	0.52	0.857	0.167
	chr11-1221602-1221604	0.889	0.929	1	0.875	0.1	0.111	1	0.0435	0.625	0.636	0	0	0.667	0.2	0	0.4	0.0909	0.143	0	0.462	0	0.158	0.429	0	0	0	0.125	0	0.0556	0.0385
	chr1-112232458-112232460	0.929	0.864	0.943	0.897	1	1	0.842	1	1	0.963	0.968	1	1	0.917	1	1	0.455	0.206	0.243	0.326	0.167	0.423	0.8	0.65	0.913	0.2	0.103	1	0.625	0.917
	chr11-122427582-122427584	0	0.3	0.588	0.833	0	0.111	0.0435	0.559	0.762	0	0	0.105	0.286	0.24	0.556	0.143	0.407	0.167	0.55	0.68	0.5	0.296	0.769	0.636	0	0	1	0.875	0.222	0.889
	chr11-12279565-12279567	0.931	0.841	0.86	0.875	0.526	0.0192	0.893	0.447	0.75	0.882	0.787	0.875	0.92	0.2	0.372	0.273	0.0615	0.143	0.128	0.267	0	0.0408	0.643	0.0714	0	0.0469	0.221	0	0.917	0
	chr11-122852385-122852387	0.364	0.444	0.582	0.233	0	0.0698	0.12	0	0.175	0.677	0.827	0.837	0.844	0.692	0.556	0.575	0.0175	0.0488	0.0139	0.213	0	0	0.0806	0.0278	0.0227	0.0353	0.075	0.609	0.143	0
	chr11-123322673-123322675	0.167	0.368	0.0909	0.423	0.6	0	0.75	0.0333	0.591	0.5	0.409	0.417	0.875	0.889	1	0.7	0.333	0.353	0.333	0.385	0.107	0.0952	0.63	0	0	0.136	0.889	0.25	0.833	0
	chr11-123322687-123322689	0	0.333	0	0.296	0.867	0.087	0.708	0.1	0.909	0.464	0.458	0.583	0.737	0.667	1	0.7	0.24	0.0625	0.188	0.154	0.143	0.0909	0.679	0.182	0	0.125	0.333	0.438	0.8	0
	chr11-123793063-123793065	0	0.2	0.15	0.556	1	0.886	1	0.958	0.958	0.941	1	0.583	0.538	0.92	0.188	0.857	1	0.913	1	0.792	1	0.941	0.8	0.6	1	1	0.957	0.667	0.857	0.947
	chr11-123910401-123910403	0.04	0.231	0.231	0.19	1	0.147	0.553	0.417	0.567	0.25	0.152	0.12	0.27	0.167	0.412	0.833	0.857	0.423	0.694	0.75	0.8	0.952	0.88	0.05	0.757	0.957	0.833	1	0.5	0.636
	chr11-124369916-124369918	0.125	0.125	0.111	0.182	1	1	0.862	0.725	0.583	0.154	0.2	0.381	0.345	0.524	0.962	0.706	0.889	0.526	0.692	0.567	0.87	0.889	0.857	0.158	0.857	0.667	0.857	0.818	1	0.4
	chr11-124369936-124369938	0.154	0.2	0	0.273	1	0.706	0.966	0.976	1	0.667	0.773	0.571	0.679	0.952	0.692	0.938	0.556	0.684	0.667	0.433	0.913	0.941	1	0.1	0.923	0	0.893	1	0.375	0.615
	chr1-112438720-112438722	0	0.238	0.087	0.19	0.208	0.471	0.762	0.795	0.625	0.567	0.238	0.412	0.348	0.385	1	0.0556	0.765	0.333	0.378	0.762	0.696	0.879	0.583	0.421	0.824	0.538	0.923	0.968	0.368	0.882
	chr11-124621674-124621676	0.2	0.304	0.429	0.545	0.176	0.357	0	0.667	0.357	0.294	0.591	0.9	0.733	0.556	0.731	0	0.64	0.417	0.909	0.818	0.895	1	0.714	0.75	0.538	0.857	1	0.875	0.545	0.452
	chr11-124629378-124629380	0.0625	0	0.45	0.875	0.143	0.966	0.133	0.107	0.294	0.143	0.5	0.929	0.526	0.542	0.667	0	0.833	0.875	0.929	0.88	1	1	0.324	0.778	0.714	0.857	0.727	1	0.333	0.914
	chr11-124750386-124750388	0	0.0833	0.167	0	1	0.476	0.385	0.826	0.667	0.765	0.444	0.529	0.538	0.444	0.615	1	0.389	0	0.1	0.286	0.8	0.786	0.259	0	0.133	0.308	0.667	0.5	0.733	0.0789
	chr11-124790915-124790917	0.964	0.833	0.946	0.564	1	0.921	0.118	0.7	0.742	0.613	0.875	1	0.846	0.5	0.974	0.0741	0.364	0.795	0.902	0.875	0.868	0.977	0.268	0.4	0.607	0.5	0.16	0.915	0.6	0.667
	chr11-1248898-1248900	0	0.111	0.188	0.421	0.632	0.913	0.625	1	0.7	0.913	0.909	0.9	0.824	0.867	0.818	0.583	0.381	0.522	0.0667	0.323	0.765	0.952	0.476	0.4	0.357	0.286	0.667	0.955	0.5	0.667
	chr11-125009531-125009533	0.8	0.538	0.681	0.627	0.196	0.0125	0.786	0.105	0.877	0.102	0.0698	0.0889	0.354	0.218	0.176	0.76	0.615	0.848	0.962	0.741	0.933	0.914	0.517	0.841	0.857	0.875	0.5	0.949	0.0714	0.733
	chr1-112503663-112503665	0.139	0.304	0.304	0.545	0.457	0.85	0.809	1	0.722	0.449	0.455	0.783	0.822	0.913	0.933	0	0.173	0.211	0.0364	0.37	0.216	0.394	0.423	0.107	0.025	0.0943	0.154	0.297	0.667	0
	chr1-112504975-112504977	0.286	0.393	0.312	0.214	0.8	0.833	0.692	1	0.5	0.5	0.692	0.667	0.533	0.444	0.95	0.25	1	0.0909	0.643	0.654	0.933	0.381	0.355	0.2	0.111	0.143	0.333	1	0.909	0.267
	chr11-125221078-125221080	0	0.226	0.298	0.433	0.846	0.579	0.0714	0.647	0.689	0.688	0.8	0.96	0.8	0.162	0.95	0.0625	0.609	0.182	0.0769	0.641	0.885	0.571	0.2	0.654	0.231	0	0.571	0.833	0.867	0.5
	chr11-125245188-125245190	0	0.167	0.211	0.44	0.615	0.955	0.692	0.857	0.636	0.947	0.842	0.944	0.812	0.867	0.867	0.259	0.312	0.1	0.111	0.103	0.185	0	0.65	0.333	0	0.167	0.0909	1	0.556	0.579
	chr11-125245981-125245983	0.2	0.375	0.0952	0.263	0.636	0.962	1	0.306	0.889	0.438	0.913	0.95	0.818	0.538	0.212	0	0.0286	0.167	0.0526	0.0256	0.143	0	0.591	0.188	0.0526	0.0222	0.15	0.208	0.0833	0
	chr11-125245996-125245998	0.105	0.292	0.087	0.294	0.7	0.75	0.944	0.235	0.963	0.613	0.909	0.889	0.727	0.405	0.2	0	0.0286	0.118	0.0857	0.0303	0.138	0	0.605	0.188	0.19	0	0.162	0.087	0.3	0.118
	chr11-1252548-1252550	0.4	0.368	0.222	0.647	0.714	0.833	0.704	0.966	0.7	0.833	0.75	0.667	0.688	1	0.833	0.462	0.154	0.167	0.0435	0.0526	0.167	0.25	0.64	0.0667	0.0769	0.333	0.231	0.8	0.773	0.143
	chr1-11256125-11256127	0.583	0.6	0.897	0.714	1	1	1	0.981	0.943	0.938	0.848	1	1	0.864	0.889	0.5	0.417	0.421	0.207	0.261	0.306	0.25	0.939	0.68	0	0.0556	0.294	1	1	0.8
	chr11-125823490-125823492	0.158	0.182	0.0909	0.4	0.789	0.955	1	0.231	0.684	0.786	0.692	0.929	0.8	0.526	0.593	0	0.588	0.261	0.0385	0.444	0.0435	0.0385	0.656	0	0.143	0.167	0.381	0.731	1	0.444
	chr11-125823501-125823503	0.167	0.211	0.16	0.333	0.632	1	0.947	0.269	0.684	0.714	0.929	1	0.96	0.4	0.821	0	0.647	0.304	0.125	0.167	0.0833	0.154	0.75	0	0.269	0.069	0.3	0.72	0.818	0.625
	chr11-126236155-126236157	0.167	0.0909	0.389	0.407	0.0909	1	0.25	0.833	0.19	0.429	1	0.857	0.682	0.462	0.889	0.0526	0.0909	0	0	0.394	0	0.0741	0	0.125	0	0	0.179	0.0714	0.875	0.0588
	chr11-126284723-126284725	0.375	0.9	1	0.833	0.667	0.909	0.308	0.235	0.2	0.737	1	0.857	1	0.5	0.8	1	0.7	0	0.292	0.714	0.5	0.444	0.719	0.2	0.333	0.545	0.2	0.231	0.667	0
	chr11-126284749-126284751	0.625	0.778	0.875	0.833	0.167	0.909	0.37	0.353	0.2	0.737	1	1	0.917	0.5	0.8	0.778	0.444	0.143	0.0435	0.714	0.625	0.667	0.667	0.2	0.2	0.167	0.2	0.167	0.667	0
	chr11-126293803-126293805	0.087	0.333	0.167	0.289	0.583	0.444	0.684	0.119	0.864	0.303	0.412	0.583	0.692	0.69	0.909	0.964	0.12	0.214	0.111	0.261	0.4	0.0588	0.857	0.0909	0.1	0.0385	0.167	0.0952	0.5	0.154
	chr11-126293812-126293814	0.2	0.462	0.25	0.3	0.818	0.75	0.545	0.08	0.917	0.2	0.1	0.462	1	0.682	1	0.846	0.0833	0.182	0.118	0.368	0.158	0.176	0.696	0.0667	0	0	0	0.105	0.909	0.111
	chr11-126293824-126293826	0.2	0.462	0.217	0.35	0.818	0.75	0.727	0.2	0.917	0.211	0.222	0.538	0.917	0.636	1	1	0.25	0.182	0.118	0.368	0.389	0	0.913	0.133	0	0	0.25	0.0526	0.857	0.2
	chr11-126453691-126453693	0.583	0.65	0.765	0.7	0.583	0.5	1	0.273	0.714	0.385	0.471	0.667	0.286	0.588	1	0.167	0	0.438	0.0769	0.52	0.143	0.188	0.727	0.111	0	0	0.333	0.3	0.615	0.317
	chr11-1276096-1276098	0.533	0.087	0.226	0.4	0.955	0.739	0.75	0.952	0.88	0.941	0.875	0.944	0.714	0.867	0.893	0.643	0.529	0.0714	0.115	0.1	0.429	0.5	0.706	0.0909	0.8	1	0.182	0.933	0.786	0.28
	chr11-1276742-1276744	0	0.2	0.154	0.333	0.333	0.5	0.85	0.808	1	0.952	0.474	0.9	0.7	0.65	0.5	0.429	0.9	0.5	0.3	0.2	0.636	0.1	1	0	0.143	0.5	0.81	1	0.4	0.545
	chr1-112773129-112773131	0.16	0.286	0.231	0.286	0.941	0.447	0.825	0.895	0.875	0.87	0.935	0.394	0.773	0.714	0.533	0.276	0.594	0.231	0.167	0.153	0.844	0.9	0.857	0.25	0.722	0.5	0.217	0.872	0.875	0.529
	chr11-128555232-128555234	1	1	1	1	0.667	1	0.125	0.125	0.545	0.125	0.538	0.385	0.235	0.769	1	0	0.2	0.364	0	0.364	0.417	0.125	0	0.0833	0.2	0.0741	0.333	0.833	0	0.125
	chr11-128555240-128555242	1	1	1	1	0.333	0.579	0	0	0.364	0	0.308	0.0769	0.0588	0.214	0.824	0	0.267	0	0.1	0.0909	0.25	0.533	0	0	0	0.0385	0.111	0.333	0	0.158
	chr1-112859567-112859569	0.786	0.929	0.933	0.886	0.923	0.9	0.786	0.958	0.909	0.933	1	1	1	1	0.923	0.95	0.0952	0.407	0	0.156	0	0	0.333	0.0968	0.0714	0.0455	0.273	0	1	0.556
	chr11-128646952-128646954	0.85	0.867	0.921	0.818	0.179	0.0189	0.367	0.0238	0.286	0.364	0.536	0.548	0.452	0.261	0	0.0312	0.0882	0.529	0.792	0.952	0.571	0.326	0.448	0.839	0.0286	0.0976	0.132	0.0303	0.286	0.231
	chr11-128646973-128646975	0.84	0.907	0.889	0.9	0.2	0.08	0.381	0.0789	0.256	0.424	0.487	0.605	0.574	0.176	0.125	0.0222	0.154	0.828	0.844	0.951	0.405	0.421	0.667	0.892	0.0256	0.0213	0.196	0.02	0.25	0.0182
	chr11-128647106-128647108	0.857	0.818	0.769	0.71	0.2	0.0294	0.333	0.0698	0.394	0.182	0.269	0.333	0.5	0.0968	0.0476	0	0.244	0.227	0.8	0.75	0.242	0.475	0.364	0.615	0.133	0.0882	0.192	0.0769	1	0.143
	chr11-128647122-128647124	1	0.955	0.885	0.903	0.2	0.0857	0.455	0.114	0.424	0.432	0.808	0.607	0.667	0.406	0.0455	0.286	0.22	1	1	0.862	0.485	0.571	0.676	1	0.433	0.121	0.407	0.407	1	0.143
	chr11-128729891-128729893	0.75	0.786	0.9	0.889	0.333	0.769	0	0.222	0	0.1	0	0	0	0.111	0.2	0	0	0.111	0.273	0.0667	0	0.0556	0.0909	0.692	0.25	0	0.0833	0.2	0	0.4
	chr11-128729900-128729902	1	0.688	0.818	0.889	0.667	0.545	0.0833	0.389	0.0588	0	0	0.0714	0	0.111	0	0	0.143	0.111	0.3	0.0667	0	0.111	0.182	0.615	0.143	0	0.143	0.5	0	0.333
	chr11-128730010-128730012	1	0.815	0.828	0.69	0	0.905	0.0909	0.517	0.316	0.0769	0.0526	0.692	0.15	0.115	0.905	0.227	0.7	0.48	0.448	0.533	0.188	0.15	0.222	0.6	1	0.25	0.656	0.429	0.1	0.525
	chr11-128730028-128730030	1	0.793	0.71	0.5	0.25	1	0.0625	0.966	0.316	0.0263	0	0.0769	0.1	0.0385	0.818	0	0.526	0.4	0.448	0.419	0.0588	0.1	0.0714	0.2	0.333	0.286	0.438	0.5	0	0.366
	chr11-128773732-128773734	0.333	0.692	0.417	0.6	1	0.583	0.182	0.3	0.0588	0	0.417	0.4	0.154	0.176	0.833	1	0.0667	0	0	0.04	0.357	0.167	0	0.125	0	0	0	0.167	0.25	0.182
	chr11-128813402-128813404	0.519	0.718	0.73	0.409	0.634	0.837	0.875	0.892	0.897	0.872	0.86	0.911	0.85	0.8	0.962	0.643	0.0444	0.469	0.225	0.444	0.075	0.255	0.636	0.195	0.167	0.0278	0.0263	0.0612	0.786	0.535
	chr11-128813441-128813443	0.964	0.806	0.867	0.686	0.759	0.957	0.933	0.968	0.875	0.974	0.906	0.973	0.939	0.903	1	0.864	0.0667	0.625	0.529	0.483	0.25	0.214	0.714	0.312	0.222	0.4	0.0541	0.125	1	0.537
	chr11-128813488-128813490	0.6	0.75	0.655	0.75	0.2	1	0.821	0.973	0.632	0.879	0.905	1	0.757	0.889	0.867	0.846	0.0851	0.273	0.258	0.343	0.125	0.0571	0.472	0.294	0.111	0.129	0.0769	0.069	0.923	0.625
	chr11-128813501-128813503	0.944	0.6	0.56	0.52	0.192	0.66	0.662	0.878	0.333	0.91	0.797	0.862	0.564	0.708	0.742	0.632	0.11	0.192	0.256	0.346	0.0833	0	0.367	0.0833	0	0.0588	0.159	0.0667	0.722	0.182
	chr11-128813532-128813534	0.944	0.927	0.82	0.52	0.296	0.811	0.954	0.92	0.63	0.985	0.881	0.983	0.836	0.806	0.887	0.579	0.139	0.615	0.395	0.385	0.0556	0.167	0.468	0.222	0.0732	0.0588	0.183	0.05	0.867	0.545
	chr11-128813541-128813543	0.862	0.865	0.927	0.568	0.444	0.951	1	0.973	0.55	1	0.972	0.947	0.941	0.884	0.909	1	0.104	0.632	0.5	0.576	0.133	0.379	0.412	0.371	0.333	0.0455	0.269	0.157	0.706	0.758
	chr11-129176457-129176459	1	1	0.8	0.889	1	1	0.932	1	0.975	1	0.963	1	1	0.815	0.385	0.814	0.549	0.459	0.157	0.206	0.348	0.0508	0.545	0.0714	0.227	0.317	0.267	0.98	1	0.143
	chr11-129176482-129176484	1	1	1	1	0.714	1	1	1	0.925	1	1	1	0.913	1	1	0.817	0.471	0.564	0.109	0.3	0.229	0.0833	0.603	0.069	0.136	0.409	0.375	0.86	0.6	0.267
	chr11-129242617-129242619	0	0	0.0714	0	0	0	0	0.833	0	0	0	0.0714	0.222	0.303	0.143	0	0.25	0.889	0.538	0.786	1	1	0	0	0.947	1	0.2	0.7	0.625	0.0625
	chr11-129242619-129242621	0	0	0	0	0	0	0	0.783	0.133	0.0909	0.1	0	0.111	0.303	0.214	0	0.0625	0.333	0.538	0.786	1	0.905	0	0	0.947	1	0.0714	0.65	0.4	0
	chr11-129242626-129242628	0	0	0	0	0	0.143	0.0625	0.833	0	0	0.1	0.0714	0	0.545	0.5	0	0.0625	0.333	0.462	0.929	1	0.952	0	0.143	1	0.875	0.0667	0.7	0.273	0.125
	chr11-129242640-129242642	0	0.182	0.214	0.176	0	0	0.25	0.739	0.133	0.182	0	0	0	0.606	0	0	0.188	0.714	0.615	0.929	1	0.905	0	0.286	0.895	1	0.0667	0.737	0.154	0.333
	chr11-129325832-129325834	0.1	0.333	0.113	0.261	0.545	0.435	0.625	0.27	0.897	0.75	0.3	0.792	0.433	0.2	0.538	0.694	0.188	0.0417	0.19	0.0741	0.0833	0.122	0.367	0.2	0.0455	0.02	0.125	0.889	1	0.846
	chr11-129590064-129590066	0.474	0.125	0.429	0.7	0.75	0.238	0.871	0.923	0.6	0.692	0.765	0.312	1	0.786	0.944	0.857	0.378	0.615	0.136	0.417	0.273	0.294	0.882	0.0625	0.286	0	0.562	0.111	0.929	0.0357
	chr11-130079264-130079266	0.0625	0.231	0.14	0.375	0.143	0.689	0.983	0.872	0.619	0.833	0.566	0.4	0.16	0.487	0.0385	0.0968	0.841	0.774	0.326	0.706	0.85	0.721	0.619	0.75	0.833	0.889	0.69	0.962	0.333	0.571
	chr11-130079508-130079510	0.0714	0.0667	0.0769	0.167	0.438	0.44	0.833	0.852	0.545	0.944	0.455	0.407	0.292	0.364	0.176	0.308	0.973	0.9	0.909	0.5	0.467	0.811	0.833	0.471	0.957	1	0.853	0.969	0.545	1
	chr11-130079517-130079519	0.0667	0.0625	0.08	0.167	0.812	0.88	0.967	1	0.455	0.743	0.667	0.464	0.333	0.909	0.147	0.2	1	0.8	1	0.913	0.867	0.972	1	0.611	1	1	0.941	0.935	0.643	1
	chr11-130079533-130079535	0	0.0333	0.0426	0.109	0.261	0.489	0.865	0.84	0.533	0.6	0.477	0.325	0.25	0.596	0.0851	0.106	0.804	0.769	0.755	0.848	0.727	0.891	0.857	0.649	0.851	0.833	0.83	0.942	0.2	0.867
	chr11-130079549-130079551	0.0909	0.103	0.149	0.191	0.696	0.957	0.904	0.959	0.711	0.967	0.955	1	0.78	0.885	0.13	0.196	0.946	1	0.939	1	0.955	0.969	0.976	0.946	1	1	1	0.981	1	0.947
	chr11-130292386-130292388	1	0.895	1	0.969	0	0	0.1	0.975	0.939	0.971	1	1	0.935	0	0	1	0.677	0.583	0.625	0.875	1	1	1	0.938	0.973	0.923	0.808	0.625	1	0.962
	chr11-13032774-13032776	0.947	0.806	0.857	0.714	0	0.0714	0.304	0.182	0.31	0.147	0.925	0.971	0.628	0.371	0.833	0.0714	0.0541	0.0345	0.245	0.195	0.0714	0.129	0.545	0.897	0	0.0333	0.0476	0	0.125	0
	chr11-13032781-13032783	0.842	0.903	0.837	0.838	0	0.0714	0.261	0.19	0.345	0.176	0.95	0.941	0.659	0.417	0.867	0.0769	0.0811	0.0345	0.132	0.244	0.167	0.182	0.446	0.966	0	0.0794	0.093	0	0.235	0.0769
	chr11-13032789-13032791	0.737	0.742	0.857	0.811	0	0	0.152	0.136	0.276	0.206	0.925	0.941	0.636	0.417	0.567	0.0714	0.027	0.103	0.0741	0.146	0.138	0.0968	0.536	0.931	0	0.0159	0.0465	0	0	0
	chr11-13032791-13032793	1	0.871	0.796	0.811	0	0	0.261	0.0952	0.276	0.118	0.925	0.941	0.614	0.361	0.867	0.0714	0.027	0	0.185	0.171	0.1	0.156	0.4	0.931	0	0.0317	0.0465	0.0323	0.1	0
	chr11-13032805-13032807	0.625	0.786	0.633	0.647	0.0556	0.0909	0.037	0.286	0.4	0.0455	0.87	1	0.75	0.389	0.824	0.0833	0	0	0.0714	0.241	0.0625	0.087	0.333	0.875	0.0526	0.0857	0.04	0.0667	0	0
	chr1-113045224-113045226	0.889	0.667	0.824	0.889	0.0714	0.833	0.667	0.0769	0.333	0.462	0.25	0.556	0.545	0.2	0	0.389	1	0.25	0.273	0.118	0.0769	0.4	0.375	0.636	0.167	0	0.5	0.714	0.6	0.818
	chr1-113045270-113045272	0.833	0.714	0.368	0.9	0.5	0.143	0.455	0.0556	0.222	0.467	0.684	0.556	0.364	0.133	0.182	0.211	0.8	0	0.231	0	0.25	0.5	0	0.417	0.167	0	0	0.143	0.5	0.875
	chr1-113051845-113051847	0.5	0.706	0.889	0.375	0	0.154	0	0.13	0.0667	0	0	0	0.0833	0.0667	0	0	0.312	0.889	0.533	0.6	1	1	0.0556	0.7	0.875	1	0.0588	0.944	0.286	0.7
	chr1-113051853-113051855	0.909	0.737	0.95	0.533	0.0667	0.267	0.154	0.0417	0.267	0.0952	0	0	0.143	0.0625	0	0.167	0.3	0.778	0.789	0.68	1	0.684	0.0526	0.636	0.941	1	0	0.955	0	0.889
	chr1-113051894-113051896	0.8	0.923	0.833	0.636	0	0.0526	0.0526	0	0	0	0.0417	0	0.0645	0.115	0.143	0	0.375	0.667	0.75	0.792	0.955	0.9	0.1	0.5	0.24	0.577	0.0909	0.958	0	0.727
	chr1-113051903-113051905	0.889	0.905	0.889	0.921	0.312	0.567	0.0488	0.206	0.0513	0.25	0.139	0.231	0.0588	0.255	0.0333	0	0.943	0.923	0.805	0.872	0.976	1	0.2	1	0.682	0.906	0.167	1	0	0.875
	chr1-113051915-113051917	0.815	0.952	0.844	0.868	0.0938	0.5	0.0488	0.0588	0.0769	0.14	0.0571	0.154	0.0784	0.17	0.0968	0.0476	0.686	0.923	0.833	0.844	0.902	1	0.214	0.846	0.636	0.938	0.138	0.932	0.167	0.857
	chr11-130608037-130608039	0.125	0.179	0.143	0.276	0.0526	0.087	0.862	0.344	0.5	0.28	0	0.05	0.294	0.13	0.0909	0.118	0.571	1	0.857	0.897	1	1	0.68	0.909	0.6	0.636	0.633	1	0.25	0.667
	chr11-130732597-130732599	1	0.958	0.75	0.478	1	0.81	0.957	0.256	0.381	0.871	0.522	0.8	0.5	0.742	0.864	0.789	0.357	0.303	0.296	0.27	0.05	0.889	0.805	0.438	0	0	0.361	0.529	0.778	0.1
	chr11-13098991-13098993	0.611	0.739	0.826	0.842	0.556	0.667	0.69	0.308	0.818	0.69	0.742	0.889	0.824	0.65	0.875	1	0.04	0.0909	0.0435	0.306	0.158	0.0385	0.567	0.133	0.0476	0.0667	0.185	0.069	0.846	0.217
	chr11-13099047-13099049	0.643	0.632	0.714	0.833	0.667	0.444	0.816	0.238	0.848	0.647	0.667	0.923	0.773	0.621	1	0.64	0.0625	0.233	0.116	0.379	0.05	0.0645	0.613	0.154	0.103	0.0357	0.1	0	0.947	0.1
	chr11-1310410-1310412	0.133	0.226	0.0938	0.31	1	0.944	0.969	0.969	0.818	0.917	0.789	0.833	0.882	0.929	0.923	0.688	1	1	1	0.944	0.963	1	1	0.75	1	1	1	0.947	1	0.818
	chr11-131539798-131539800	0.775	0.947	0.776	0.904	0.239	0.0633	0.464	0.256	0.581	0.386	0.158	0.127	0.543	0.173	0.34	0.923	0.431	0.304	0.746	0.907	1	0.949	0.791	0.873	0.811	0.5	0.607	0.811	0.214	0.773
	chr11-131630592-131630594	0.0909	0.175	0.08	0.237	0.0455	0.821	0.243	0.411	0.31	0.579	0.806	0.905	0.71	0.0513	0	0.318	1	0.583	0.5	0.667	0.964	0.889	0.4	0.7	0.8	0.778	0.31	0.895	0.5	0.8
	chr11-132315339-132315341	1	0.875	0.867	0.815	0.174	0.1	0.333	0.276	0.154	0.316	0.0667	0.154	0.214	0.826	0.667	0.333	0	0.136	0.0606	0.324	0.211	0	0.348	0	0	0	0.114	0.0556	0.273	0.08
	chr11-132582479-132582481	1	0.975	0.828	0.903	0.28	0	0.952	0.151	0.676	0.345	0.238	0.174	0.208	0.405	0.419	0.167	0.04	0.132	0.258	0.286	0.161	0	0.564	0	0.0455	0	0.174	0.027	0.8	0
	chr11-132582487-132582489	1	0.842	0.714	0.833	0.292	0.0323	0.927	0.113	0.595	0.357	0.19	0.167	0.292	0.39	0.387	0.069	0.04	0.135	0.29	0.262	0.152	0.025	0.553	0	0.1	0	0.196	0.0833	0.8	0
	chr11-132662856-132662858	0.333	0.28	0.188	0.273	1	0.949	0.792	0.94	0.838	0.82	0.824	0.9	0.75	0.898	0.98	0	0.258	0.968	0.833	0.659	0.947	0.945	0.842	0.679	0.967	0.636	0.406	0.96	0.75	0.267
	chr1-113286872-113286874	0.1	0.364	0.538	0.682	0.8	0.714	0.087	0.524	0.0714	0	0.158	0.118	0	0.0714	1	0.125	0	0.444	0.75	0.667	0.333	1	0	0.5	0.0909	0.125	0.0714	0.429	0.316	0.176
	chr1-113286876-113286878	0.5	0.273	0.692	0.81	0.2	0.857	0.2	0.5	0.0714	0	0.222	0.0556	0	0.267	1	0	0.0294	0.111	0.583	0.684	0.923	1	0	0.312	0.167	0.118	0.0714	0.643	0.133	0.182
	chr1-113286977-113286979	0	0	0.625	0.938	0	0.583	0.167	0.24	0.267	0	0.111	0.0833	0	0.263	0.6	0	0	0.3	0.429	0.529	0.143	0.964	0.0667	0.125	0.188	0	0.562	0.833	0	0.143
	chr1-113286984-113286986	1	0.333	0.875	0.938	0	1	0.167	0.261	0.188	0.125	0.111	0.167	0.0625	0.556	1	0	0.25	1	0.857	0.882	0.571	0.929	0.0769	0.562	0.25	0.421	0.312	1	0.6	0
	chr1-113286987-113286989	0	0.222	0.875	0.938	0	1	0.167	0.208	0.25	0	0.111	0.167	0	0.167	0.727	0	0	0.364	0	0.706	0.143	0.704	0	0.25	0	0.316	0.375	0.857	0.385	0
	chr1-113286995-113286997	1	0.333	0.625	0.938	0	0.667	0	0.25	0.125	0.125	0.111	0.0833	0.0714	0.158	0.909	0.125	0.176	0.818	0.429	0.118	0.0769	0.821	0.4	0.688	0.0625	0.45	0.375	0.857	0.643	0.0526
	chr1-113286997-113286999	1	0.333	0.438	0.875	0.143	1	0.167	0.24	0.0588	0	0.111	0	0.143	0.105	1	0	0	0.364	0.429	0.588	0.286	0.786	0.4	0.188	0	0.1	0.25	1	0.333	0
	chr1-113287004-113287006	1	0.222	0.875	0.562	0	1	0.167	0.25	0.118	0	0.111	0	0	0.158	0.909	0	0	0.636	0.286	0.529	0.714	0.857	0	0	0.312	0	0.5	1	0	0.13
	chr1-113287014-113287016	0.231	0.182	0.684	0.76	0	1	0	0.452	0.158	0.1	0.0833	0	0	0.45	1	0	0	0.278	0.462	0.619	0.867	0.972	0	0.273	0.118	0.208	0.4	1	0	0.238
	chr11-132951982-132951984	0.167	0.05	0.08	0.172	0.966	0.694	0.939	0.953	0.81	0.829	0.765	0.8	0.684	0.429	0.559	0.867	0.4	0.312	0.04	0.214	0.969	1	0.755	0.273	0.889	0.941	0.525	0.962	0.385	0.913
	chr11-132952100-132952102	0	0.286	0.182	0.0741	0.875	0.793	0.864	0.87	0.613	0.857	0.655	0.708	0.333	0.289	0.5	0.931	0.72	0.269	0.194	0.133	0.654	0.968	0.696	0.4	0.952	1	0.316	0.871	0.556	1
	chr11-132952102-132952104	0	0.179	0.182	0.111	0.938	0.786	0.864	0.75	0.71	0.643	0.69	0.542	0.417	0.356	0.0345	0.793	0.68	0.346	0.2	0	0.385	0.935	0.587	0.368	0.714	0.906	0.167	0.967	0.429	0.643
	chr11-132952106-132952108	0	0.321	0.212	0.222	0.938	0.931	0.955	0.958	0.71	0.929	0.724	0.875	0.667	0.356	0.552	0.862	0.76	0.577	0.194	0.333	0.808	0.968	0.696	0.5	1	0.812	0.5	0.968	0.667	1
	chr11-132952115-132952117	0.444	0.292	0.226	0.148	0.938	0.967	0.894	0.875	0.4	0.893	0.793	0.75	0.385	0.222	0.536	0.677	0.679	0.345	0.1	0	0.4	1	0.696	0.579	1	1	0.225	1	1	0.957
	chr11-13318997-13318999	0.333	0.588	0.542	0.567	0.6	0.364	0.6	0.917	0.615	0.545	0.828	0.944	0.958	0.579	0.947	0.15	0.133	0.0714	0.0312	0.3	0.167	0.444	0.0769	0	0.0385	0.0345	0.2	0.8	0.857	0.455
	chr11-133433877-133433879	0.919	0.901	0.831	0.73	0.872	0.567	0.82	0.869	0.654	0.814	0.981	0.897	0.803	0.786	0.973	0.273	0.453	0.366	0.0649	0.212	0.134	0.144	0.685	0.381	0.082	0.0526	0.195	0.698	1	0.2
	chr11-133657403-133657405	0.6	0.3	0.714	0.625	0.25	0.692	0.19	1	0.467	0.818	1	0.875	0.5	0.667	0.333	0	0.0476	0.312	0.235	0.143	0.571	0.636	0	0.267	0	0.25	0.214	0.125	0.667	0
	chr11-133657415-133657417	0.9	0.571	0.714	1	1	0.769	0.526	1	0.733	1	0.929	1	0.571	1	0.333	0.5	0	0.375	0.235	0	0.429	0.727	0.25	0.438	0	0.2	0.357	0.125	0.556	0.105
	chr11-133657787-133657789	0.889	0.533	0.906	0.774	0.759	0.939	0.2	0.982	0.561	0.684	1	0.837	0.69	0.143	1	0.0526	0	0.32	0.229	0.548	0.692	0.565	0.0238	0.65	0.15	0.267	0.839	0.125	0.444	0.1
	chr11-133657816-133657818	0.909	0.625	0.913	0.778	0.24	0.143	0	0.556	0.448	0.417	0.923	0.905	0.652	0.25	0.48	0	0.0385	0.118	0	0.0476	0.263	0.321	0.115	0.824	0.429	0.0625	0.259	0.643	0.714	0.261
	chr11-133702709-133702711	0.727	0.727	0.483	0.69	0.963	0.931	0.943	0.967	0.958	0.897	0.895	0.909	1	0.906	0.938	0.882	0.0278	0.171	0	0.122	0.667	1	0.579	0.316	1	1	0.906	1	0.867	0.654
	chr11-133702806-133702808	0.143	0.212	0.214	0.304	0.861	0.5	0.939	0.972	0.829	0.717	0.647	0.68	0.489	0.833	0.18	0.926	0.125	0	0.13	0	0.741	0.896	0.771	0.704	0.886	0.933	0.846	0.964	0.6	1
	chr11-133792425-133792427	0	0.167	0.0909	0.318	0.652	0.24	0.818	1	0.588	0.556	0.808	1	1	0.571	1	0	1	0.895	0.85	0.405	0.833	0.793	1	0.857	1	1	1	0.87	1	0.857
	chr11-133796780-133796782	0.1	0.368	0.394	0.5	1	0.946	0.893	0.927	0.917	1	0.964	0.96	1	0.404	0.537	0.167	0.774	0.826	0.5	0.667	0.852	0.912	0.974	0.8	0.3	0.289	0.71	0.226	1	0.4
	chr11-133796799-133796801	0	0.343	0.265	0.455	0.912	1	0.963	1	0.913	0.941	0.929	1	0.75	0.978	0.7	0	0.433	0.292	0.241	0.269	0.28	0.914	0.895	0.36	0.105	0.143	0.484	0.188	0.857	0.333
	chr11-133825241-133825243	0.333	0.0714	0.227	0.312	1	0.812	0.0909	0.806	0	0.333	1	0.562	0.625	0.2	0.714	0	0.188	0	0	0.0417	0.0667	0.312	0.143	0	0	0	0.111	0.278	0.714	0.167
	chr11-133837370-133837372	0.52	0.55	0.85	0.6	0.107	0.0256	0.104	0.806	0.324	0.564	0.778	0.9	0.69	0.66	0.244	0.0909	0.808	0.571	0.885	0.929	0	0.0256	0.241	0.385	0	0.0465	0.477	0.889	0.0667	0.5
	chr11-133837376-133837378	0.25	0.525	0.683	0.4	0.143	0	0.0625	0.472	0.216	0.472	0.611	0.867	0.714	0.633	0.2	0	0.538	0.63	0.846	0.857	0	0	0.0714	0.0769	0	0.0238	0.0909	0.926	0.267	0.333
	chr11-133837483-133837485	0.515	0.408	0.854	0.645	0.037	0.103	0.253	0.807	0.515	0.603	0.885	0.904	0.6	0.816	0.467	0.0816	0.711	0.816	0.726	0.909	0	0.0877	0.274	0.515	0.0392	0.0164	0.569	0.963	0.36	0.468
	chr11-133856391-133856393	0.455	0.13	0.56	0.684	0.444	0.762	0.562	0.545	0.5	0.65	0.625	0.667	0.375	0.923	1	1	0.765	0.222	0	0.667	0.136	0.0625	0.558	0.105	0	0.0833	0.714	0.615	0.375	0.684
	chr11-133860569-133860571	0.111	0.513	0.594	0.722	0.538	0.683	0.88	0.0976	0.8	0.762	0.893	0.966	0.923	0.703	0.818	0.857	0.2	0.333	0.0962	0.472	0.35	0.0625	0.786	0.143	0	0	0.315	0.216	0.76	0.114
	chr11-133860573-133860575	0.0435	0.35	0.29	0.343	0.231	0.5	0.875	0.0476	0.667	0.405	0.741	0.903	0.793	0.342	0.583	0.81	0.129	0.267	0.0727	0.231	0.4	0.0317	0.738	0.069	0.0263	0	0.0926	0.0278	0.526	0.0667
	chr11-133888079-133888081	0.125	0.103	0.206	0.296	0.462	0.207	0.7	0.704	1	0.889	0.968	1	0.95	0.789	1	0.286	0.722	0.639	0.548	0.778	0.857	0.882	0.761	0.938	1	0.875	0.6	0.938	0.5	0.643
	chr11-134349510-134349512	0.577	0.556	0.784	0.5	0.957	0.914	0.796	0.908	0.864	0.776	0.805	0.743	0.966	0.889	0.0968	0.853	0.574	0.59	0.0732	0.196	0.167	0.58	0.5	0.325	0	0	0.781	0.447	0.917	0.28
	chr11-134368837-134368839	0.588	1	0.905	0.882	0.533	0.75	1	0.941	0.889	1	1	1	0.818	0.929	0.462	0.222	0.6	0.462	0.5	0.545	0.462	0.312	0.75	0	0.5	0.214	0.714	1	0.909	0.526
	chr11-134386922-134386924	0.0625	0.278	0.417	0.381	0.0909	0.16	0.892	0.138	0.706	0.538	0.762	0.824	0.875	0.659	0.235	0.286	0.69	0.579	0.667	0.771	0.524	1	0.867	0.143	0.667	0.846	0.941	0.917	0.875	0.556
	chr11-134401761-134401763	0.714	0.8	0.808	0.63	0.905	0.966	0.912	0.727	0.939	0.824	0.696	0.923	0.8	0.943	0.938	1	0.444	0.304	0.227	0.538	0.161	0.119	0.784	0.08	0.296	0.0312	0.2	0.762	1	0.136
	chr11-134401798-134401800	0.857	1	0.75	0.895	0.7	0.957	0.909	0.375	0.75	0.905	0.875	0.8	0.769	0.824	0.947	1	0.385	0.5	0.188	0.5	0.118	0	0.741	0.143	0.133	0.0625	0.37	0.944	0.88	0.154
	chr11-134401805-134401807	0.857	1	1	0.895	0.9	1	1	0.625	0.9	1	0.812	0.9	0.846	0.833	0.842	1	0.75	0.333	0.444	0.682	0.278	0.087	0.759	0.286	0.188	0.188	0.429	0.833	0.885	0.12
	chr11-134402805-134402807	0.115	0.19	0.286	0.167	0.538	0.357	0.909	0.105	0.9	0.529	0.222	0.5	0.429	1	1	0.533	0.069	0.143	0.167	0.0909	0.333	0	0.75	0.231	0.105	0	0.0455	0.0769	0.0714	0.194
	chr11-134571818-134571820	0.526	0.667	0.75	0.727	1	0.733	1	0.85	0.818	0.917	0.8	0.667	0.789	1	1	1	0.0909	0.6	0.267	0.286	0.211	0.75	0.714	0.154	0.0667	0.0345	0.75	0.227	0.8	0.188
	chr11-134815041-134815043	0.105	0.1	0.0566	0.306	0.85	0.96	0.923	0.864	0.862	0.913	0.8	1	0.586	0.944	0.977	0.294	1	0.917	0.86	0.909	0.655	0.706	0.826	0.786	0.833	1	0.524	0.657	0.96	0.977
	chr11-134815060-134815062	0.25	0.133	0.111	0.5	0.947	0.92	0.842	0.714	0.931	1	0.967	0.941	0.724	0.943	0.977	0.294	1	0.875	0.884	1	0.828	1	0.977	0.929	0.897	0.889	0.95	0.879	0.688	0.923
	chr11-1392985-1392987	0.0625	0.176	0.136	0.412	1	0.68	0.857	1	0.615	0.6	0.947	0.842	0.905	0.944	1	0.889	0.8	0.476	0.2	0.357	0.889	0.886	0.812	0.64	0.786	0.111	0.286	0.929	0.857	1
	chr1-1141848-1141850	0.0769	0	0	0	0.625	0.421	0	0	0.0833	0.263	0.933	1	0.824	0.556	0.235	0	0.0333	0	0	0	0	0	0	0.111	0	0	0	0	0.5	0
	chr1-11424093-11424095	0.125	0.63	0.793	0.742	0.889	0.824	0.605	0	0	0.0625	0.0667	0	0	0.0714	0	0	0	0	0	0	0.857	0.904	0.951	0.833	0	0	0.905	1	0	0.571
	chr1-1142631-1142633	0.531	0.308	0.152	0.346	1	0.885	0.462	0.833	0.652	0.87	0.857	0.963	0.909	0.6	0.621	0.889	0.273	0.0909	0.176	0.118	0.0588	0.0333	0.217	0.0909	0	0.0385	0.143	0.316	0.692	0.222
	chr11-1457207-1457209	0.167	0.588	0.778	0.692	1	0.833	0.182	0.478	0.316	0.529	0.929	0.591	0.818	0.385	0.667	0	0	0.25	0.16	0.0952	0	0	0.0333	0	0.0952	0	0	0.3	0.8	0.0345
	chr1-114670544-114670546	0.0938	0.333	0.171	0.143	0.867	0.714	0.969	0.971	0.842	0.973	0.629	0.8	0.933	0.95	1	0.955	0.962	0.688	0.818	1	1	1	0.886	0.9	1	0.75	1	1	1	1
	chr11-1506806-1506808	0.704	0.88	0.594	0.615	0.955	0.76	1	0.804	0.818	0.882	0.5	0.8	0.812	0.536	0.829	0.6	0.0952	0.316	0.209	0.341	0.154	0.974	0.714	0.3	0.0556	0.0952	0.35	0.846	0.833	0
	chr1-11527093-11527095	0.625	0.609	0.938	0.704	1	1	0.833	0.2	0.96	0.857	1	0.931	0.897	0.947	0.719	0	0.128	0.19	0.0294	0.314	0.185	0.172	0.429	0.238	0.122	0.135	0.4	0.229	1	0.0769
	chr1-115397408-115397410	0	0.19	0.0588	0.455	0.731	0.897	0.586	0.769	0.7	0.3	0.125	0.174	0.455	0.5	0.88	0.333	0.9	1	0.852	0.909	1	1	0.422	0.833	0.5	0.25	0.765	0.55	0.526	0.2
	chr1-115397410-115397412	0	0.15	0	0.227	0.615	0.897	0.655	0.795	0.7	0.367	0.0588	0.13	0.682	0.611	0.84	0.29	0.933	1	0.852	1	1	1	0.467	0.833	0.571	0.188	0.824	0.55	0.25	0.312
	chr11-1575481-1575483	0.353	0.263	0.273	0.952	0.533	0.562	0.273	0.931	0.6	0.857	0.8	0.773	0.571	0.7	0.861	0.0588	0.14	0.25	0.0476	0.424	0.0667	0.643	0.5	0.158	0	0.0667	0.0588	0	0.312	0
	chr11-1575497-1575499	0.625	0.706	0.476	0.773	0.824	0.667	0.417	0.975	0.684	0.615	0.933	0.879	0.7	0.952	0.939	0.05	0.162	0.556	0.133	0.472	0.0909	0.727	0.346	0.238	0.118	0.0385	0.286	0	0.5	0.5
	chr11-1585830-1585832	0.455	0.375	0.682	0.588	1	0.8	0.111	0.909	0.556	0.579	0.773	0.75	0.5	1	0.167	0.167	0.75	0	0.364	0.316	0	0.0588	0.0625	0.231	0	0	0.833	0.444	0.667	0.5
	chr11-15934717-15934719	0.955	0.667	0.872	0.783	0.812	0.207	0.722	0.733	0.714	0.889	0.677	0.931	0.735	0.719	0.809	1	0.0328	0.297	0.174	0.356	0.0204	0.0488	0.525	0.115	0	0.0169	0.0135	0.909	0.667	0.429
	chr11-1601105-1601107	0.595	0.963	0.688	1	1	0.969	1	0.963	0.909	1	1	1	0.759	0.957	1	0.121	0.512	0.8	0.182	0.405	0.452	0.974	0.852	0.261	0.5	0.824	0.773	0.778	1	0.444
	chr1-116380413-116380415	0.6	0.219	0.533	0.148	0	0.355	0.125	0.706	0.027	0.667	0.906	0.788	0.825	0.688	0.217	0.0455	0.222	0.241	0.611	0.464	0.925	1	0.278	0.759	0.938	0.556	0.519	0.0357	0.2	0.312
	chr1-116380493-116380495	0.111	0.452	0.333	0.0968	0.0435	0.0667	0.1	0.344	0	0.0952	0.577	0.417	0.682	0.235	0.103	0	0.447	0.406	0.34	0.727	0.939	1	0.15	0.429	0.78	1	0.44	0	0.286	0.176
	chr1-116380502-116380504	0.314	0.581	0.206	0.0645	0.0435	0.0667	0.164	0.594	0.0435	0.55	0.808	0.625	0.75	0.571	0.138	0	0.543	0.375	0.34	0.732	0.98	1	0.205	0.524	0.854	0.889	0.565	0	0.5	0.154
	chr1-116380509-116380511	0.125	0.118	0	0.0526	0.0588	0	0	0.0952	0	0.333	0.438	0.4	0.5	0.227	0	0	0.452	0.429	0.3	0.78	1	1	0.241	0.625	0.786	0.909	0.529	0	0.25	0.286
	chr1-116380513-116380515	0	0.353	0.2	0.15	0.0588	1	0.05	0.619	0	0.6	0.688	0.467	0.75	0.273	0.0769	0	0.548	0.429	0.3	0.756	1	1	0.25	0.75	0.821	0.909	0.412	0	0.125	0.2
	chr1-116380516-116380518	0.5	0.0588	0	0	0.0625	0	0.0488	0.19	0	0.0667	0.125	0.267	0.571	0.0952	0	0	0.548	0.429	0.3	0.775	0.975	1	0.069	0.5	0.821	0.909	0.353	0	0	0.333
	chr1-116380519-116380521	0	0.312	0.368	0	0.0588	0.125	0	0.2	0	0.2	0.688	0.6	0.75	0.5	0	0	0.516	0.429	0.333	0.775	0.975	1	0.276	0.375	0.926	0.909	0.529	0.0714	0	0.417
	chr1-116380523-116380525	0	0	0.211	0	0.0588	0	0.05	0.2	0	0.267	0.5	0.533	0.643	0.19	0.0769	0	0.581	0.429	0.3	0.78	1	1	0.241	0.5	0.786	0.3	0.412	0	0.125	0.444
	chr1-116380527-116380529	0.125	0.2	0.25	0.1	0.235	0	0.125	0.0952	0	0.267	0.312	0.333	0.643	0.19	0	0	0.516	0.476	0.345	0.775	0.95	1	0.241	0.625	0.821	0.818	0.312	0	0.333	0.455
	chr1-116380885-116380887	0	0.0882	0.0208	0.0638	0.111	0.0833	0.0172	0.0217	0	0.0952	0.107	0.167	0.2	0.122	0.0172	0	0.582	0.444	0.472	0.483	0.902	0.988	0.303	0.06	0.764	0.963	0.509	0.0233	0	0.273
	chr1-116380912-116380914	0	0	0.0204	0	0.0741	0.0204	0.0517	0.0217	0.0185	0.0714	0.107	0	0.206	0.0488	0	0	0.522	0.444	0.49	0.581	0.951	0.988	0.0923	0.235	0.5	0.889	0.585	0	0	0.379
	chr1-116381173-116381175	0	0	0	0.0556	0	0	0	0	0	0.0833	0	0	0.025	0.0333	0	0	0.535	0.16	0.111	0.432	1	1	0.273	0	0.833	0.824	0.375	0.0233	0	0
	chr1-116381175-116381177	0	0	0	0.0556	0	0	0.0435	0	0.0345	0	0	0	0.103	0	0	0	0.419	0.2	0.118	0.486	0.963	1	0.125	0	0.556	0.941	0.469	0	0	0
	chr11-16838595-16838597	0.7	0.24	0.907	0.895	0.615	0.636	1	1	0.909	0.933	0.692	0.893	0.97	1	0.952	0.556	0.477	0.15	0.0909	0.304	0.118	0.13	0.679	0.371	0.0357	0.107	0.529	0.571	1	0
	chr11-16838614-16838616	0.9	0.545	0.775	0.852	0.6	0.536	0.909	0.632	1	0.875	0.647	0.81	0.947	1	1	0.214	0.135	0.0435	0.102	0.294	0.0625	0.125	0.541	0.407	0.195	0.0784	0.143	0.4	0.917	0.174
	chr11-16838639-16838641	0.85	0.75	0.825	0.974	0.65	0.686	0.806	0.625	0.81	0.879	0.903	0.882	0.86	0.889	1	0.3	0.148	0.186	0.0806	0.377	0.0465	0.107	0.705	0.333	0.125	0.0625	0.182	1	0.857	0
	chr11-16838654-16838656	0.25	0.479	0.575	0.842	0.2	0.471	0.73	0.833	0.81	0.697	0.613	0.515	0.907	0.911	0.886	0.3	0.13	0.209	0.0484	0.304	0	0.107	0.667	0.261	0.104	0	0.145	0.6	0.421	0
	chr11-16838665-16838667	0.267	0.548	0.684	1	0.5	0.385	0.706	0.786	0.815	0.632	0.65	0.727	0.875	0.909	0.808	0.25	0	0.28	0.211	0.424	0	0.214	0.76	0.222	0	0	0.192	0.833	0.611	0
	chr11-16981720-16981722	0.231	0.694	0.429	0.588	1	0.737	1	0.933	1	0.944	1	0.978	0.966	1	1	1	0.463	0.857	0.571	0.806	0.667	0.972	0.806	0.484	0.308	0.158	0.293	0.812	1	0.333
	chr11-17034483-17034485	0.111	0.857	0.667	0.524	1	0.619	0.429	0.739	1	1	0.818	0.8	1	0.889	0.45	0.4	0.125	0	0.235	0.0625	0	0.2	0.529	0.286	0.588	0.0455	0	0.111	0.8	0.167
	chr1-11708812-11708814	0.136	0.0667	0.368	0.152	0.676	0.478	0.513	0.844	0.306	0.652	0.786	0.892	0.806	0.867	0.814	1	0.2	0.1	0.0769	0.419	0.25	0.206	0.488	0.136	0	0.027	0.375	0.182	0.6	0.167
	chr1-11708827-11708829	0.0476	0.125	0.278	0.0303	0.432	0.435	0.15	0.935	0.25	0.478	0.607	0.703	0.429	0.6	0.837	0.857	0.133	0	0.132	0.226	0.179	0.0294	0.114	0.136	0	0.0278	0.125	0.0909	0.875	0
	chr11-17107196-17107198	0.8	0.2	0.556	0.75	1	0.875	0.882	0.97	0.929	0.7	0.889	0.5	1	1	0.714	0.846	0.381	0.5	0.625	0.5	0.0769	0.96	0.792	0.444	0.125	0	0	0.333	1	0.25
	chr1-117122063-117122065	0.545	0.6	0.5	0.375	0.333	0.944	0.857	1	0.714	0.923	0.889	0.889	1	1	0.923	0.364	0.364	0.158	0.211	0.188	0.375	0.125	0.667	0.1	0.231	0.273	0.167	1	1	0.133
	chr1-117307817-117307819	0.95	0.9	0.95	0.96	0.6	1	0.824	1	1	0.95	1	0.941	0.955	0.909	0.815	0.294	0.35	0.294	0.0417	0.333	0.286	0.455	0.75	0.3	0.5	0.133	0.214	1	1	0.05
	chr1-1174207-1174209	0.0667	0.312	0.0606	0.189	0.864	0.778	0.857	0.938	0.643	1	0.85	0.864	0.929	0.826	0.966	0.4	0.792	0.308	0.343	0.711	0.833	0.742	0.917	0.682	0.524	0.348	0.769	0.812	0.267	0.2
	chr1-1174211-1174213	0.0714	0.25	0.0625	0.189	1	1	0.943	0.875	0.679	0.769	0.9	1	0.929	1	0.862	0.2	0.958	0.333	0.618	0.676	1	0.793	0.889	0.818	0.55	0.696	0.846	0.938	0.875	0.571
	chr1-1174239-1174241	0	0.267	0.0625	0.176	1	1	0.84	0.769	0.667	1	0.9	0.955	0.893	0.579	0.964	0.1	0.818	0.545	0.625	0.556	1	0.839	0.852	0.409	0.5	0.176	0.556	0.818	0.333	0.214
	chr11-17497510-17497512	0.857	0.8	0.88	0.333	0.733	0.286	0.188	0.0769	0	0.31	0.75	0.867	0.771	0.227	0.118	0	0.167	0	0	0.08	0	0.455	0.265	0.625	0	0.1	0.304	0.476	0.167	0
	chr11-17497516-17497518	0.867	0.64	0.926	0.286	0.0667	0.429	0.0625	0.0769	0.0833	0.379	0.722	0.812	0.722	0.273	0	0	0	0	0.1	0	0	0.545	0.2	0.562	0.0526	0.161	0.13	0.45	0.182	0
	chr11-1751479-1751481	0	0.308	0.3	0.444	0.84	0.741	0.529	0.893	0.629	0.654	0.875	0.889	0.484	0.63	0.0909	0.938	0.304	0.217	0.2	0.575	0.889	0.903	0.226	0.0714	0.636	0.167	0.5	1	1	0.25
	chr11-1774342-1774344	0.0625	0.143	0.143	0.353	0.714	0.263	0.941	0.731	0.792	0.455	0.455	0.133	0.682	0.429	0.839	0.714	0.944	0.667	0.636	0.708	0.176	0.167	0.356	0	0.0345	0.194	1	0.75	0.167	0.8
	chr11-1774373-1774375	0.316	0.222	0.27	0.4	0.818	0.417	0.773	0.914	0.794	0.774	0.677	0.818	0.704	0.867	0.951	1	0.952	0.727	0.529	0.786	0.103	0.222	0.472	0.0455	0.206	0.102	1	1	1	0.857
	chr11-17757719-17757721	0.882	0.778	0.957	0.786	0.348	0.0714	0.2	0.111	0.308	0.136	0.231	0.273	0.133	0.19	0.652	0.111	0.167	0.227	0.786	0.833	0.4	0.8	0.514	0.727	0.4	0	0.389	1	0	0.476
	chr11-17757723-17757725	1	0.778	0.957	0.929	0.478	0	0.4	0.0769	0.308	0.0952	0.5	0.455	0.6	0.35	0.875	0	0.118	0.818	0.857	0.889	0.84	0.971	0.486	0.8	0.6	0.375	0.486	1	0.333	0.727
	chr11-17757731-17757733	0.778	0.81	0.962	0.875	0.458	0.158	0.312	0.107	0.25	0.143	0.2	0.462	0.111	0.217	0.821	0.182	0.2	0.0833	0.893	0.565	0.56	0.659	0.324	0.769	0.25	0.05	0.278	1	0.286	0.207
	chr11-17758206-17758208	0.839	0.75	0.872	0.658	0.353	0.659	0.0476	0.914	0.217	0.195	0.607	0.714	0.459	0.407	0.7	0	0.879	0.826	0.862	0.872	0.935	0.933	0.291	0.929	1	1	0.826	1	0.263	1
	chr1-1180994-1180996	0.15	0.136	0.103	0.179	0.619	0.955	1	0.923	0.773	0.833	0.897	0.846	0.821	0.789	1	0.667	0.9	0.957	0.289	0.864	0.923	0.974	0.947	0.385	0.636	0.448	0.952	1	0.5	0.889
	chr1-1181768-1181770	0.0667	0.0556	0.0938	0	0.25	1	0.3	0.846	0.111	0.611	0.824	0.6	0.545	0.6	0.308	0.0857	0.129	0.19	0.182	0.268	0.111	1	0.12	0.222	0.167	0.08	0.105	0	0.714	0.143
	chr1-11847166-11847168	0.278	0.647	0.5	0.471	0.909	0.9	0.846	0.806	0.4	0.933	0.909	0.938	0.833	0.857	0.444	0.6	0.231	0.444	0.111	0.4	0.286	1	0.741	0	0.222	0.333	0	0.917	0.8	0.4
	chr1-11849020-11849022	0	0.167	0.385	0.273	0.312	0.0769	0.846	0.167	0.55	0.375	0.2	0.133	0.429	0.08	0.444	1	0.727	0.353	0.944	0.917	0.875	0.879	0.833	0.643	0.778	0.688	1	1	0.3	0.625
	chr11-1856418-1856420	0.444	0.6	0.462	0.455	1	0.81	0.895	0.931	0.435	0.857	0.833	0.8	0.516	0.731	0.806	0.2	0.3	0.0833	0.182	0.379	0.5	0.0556	0.909	0.111	0.143	0.0769	0.7	0.818	1	0.556
	chr11-1858502-1858504	0	0.217	0.114	0.5	0.889	0.833	0.926	0.816	0.611	0.667	0.875	0.857	0.5	0.429	0.438	0.375	0	0.143	0.4	0.238	0	0.154	0.617	0.111	0.238	0.08	0.103	0	0.25	0
	chr11-1858553-1858555	0.727	0.682	0.7	0.857	0.909	0.923	0.632	0.6	1	1	0.846	0.833	0.882	0.769	0.955	0	0.0526	0.1	0.25	0.278	0.0833	0.286	0.433	0	0.267	0	0.087	0.462	0.9	0.545
	chr11-1875257-1875259	0.714	0.524	0.636	0.833	0.938	0.571	0.5	0.385	0.619	0.778	0.739	0.85	0.692	0.8	0.846	0.875	0.0952	0.158	0	0.111	0.381	0	0.444	0	0	0.135	0.273	0.25	0.714	0.0833
	chr11-18771566-18771568	0	0.1	0	0	0.455	0.0385	0.304	0.459	0.438	0.158	0.0769	0.207	0	0.0909	0.15	0.818	0.417	0.154	0.591	0.125	0.833	1	0.5	0.467	0.333	0.333	0.636	0.929	0.235	0.64
	chr11-1891721-1891723	0	0	0.3	0.188	0.333	0.312	0.357	0.571	0.4	0.294	0.737	0.952	0.815	0.577	0.25	0	0.0857	0.267	0.25	0.522	0	0	0.688	0.222	0	0	0	0.889	1	0.333
	chr11-1892607-1892609	0.0882	0.108	0.093	0.115	0.389	0.4	0.164	0.711	0.5	0.68	0.92	0.933	0.778	0.846	0.833	0.0909	0.316	0.267	0.7	0.343	0.211	0.184	0.533	0.5	0.385	0	1	0.833	0.929	0.667
	chr11-1895739-1895741	0.952	0.9	0.828	0.875	1	0.706	0.867	0.871	0.828	1	0.952	1	0.938	0.75	1	0.75	0.136	0.158	0.15	0.379	0.308	0.483	0.524	0.381	0.174	0.136	0.357	0.917	0.429	0.25
	chr11-1895796-1895798	0.714	0.667	0.867	0.917	1	0.778	1	1	0.917	0.923	0.947	1	0.625	0.857	0.792	0.8	0.3	0.286	0.176	0.36	0.2	0.565	0.643	0.167	0.105	0.1	0.05	0.455	0.714	0.5
	chr1-11902243-11902245	0.0323	0.118	0.0909	0.125	0.8	0.778	0.111	0.783	0.345	0.105	0.222	0.421	0.0741	0.875	0.88	0.8	0.786	0.316	0.6	0.767	1	1	0.172	0.538	0.909	0.167	0.444	0.875	0.636	0.8
	chr1-11902262-11902264	0.0323	0.0625	0.0968	0.156	0.733	0.889	0.222	0.826	0.516	0.684	0.412	0.895	0.231	1	0.96	0.8	0.964	0.389	0.667	0.867	0.773	0.917	0.483	0.808	0.818	1	0.778	0.875	0.8	0.833
	chr1-119180375-119180377	0	0.471	0.25	0.1	0.722	0.909	0.81	1	0.696	0.588	0.464	0.333	0.375	1	1	0.852	0.4	0.364	0	0.13	0.867	0.474	0.556	0.5	0.625	0.538	0.75	0.476	0.4	0.615
	chr1-119211294-119211296	0.0435	0.261	0.139	0.4	0.867	1	0.865	1	0.826	0.614	0.474	0.81	0.762	0.812	1	1	0.469	0.379	0.171	0.129	0.885	0.941	0.652	0.786	0.833	0.25	0.92	0.308	0.714	0.5
	chr1-11925287-11925289	1	0.619	0.864	0.84	0.6	0.667	0.958	0.812	0.909	0.652	0.731	0.947	0.71	0.9	1	1	0.323	0.222	0.0435	0.25	0.0294	0.414	0.852	0.206	0.278	0.167	0.462	0.45	0.909	0.111
	chr11-1949089-1949091	0.0952	0.15	0.172	0.195	1	0.684	0.967	0.854	0.974	0.976	0.893	0.889	0.812	0.975	0.952	0.718	0.87	0.931	0.909	0.9	0.826	1	0.974	0.882	0.923	1	0.556	0.889	0.733	1
	chr11-1949098-1949100	0.0952	0.1	0.167	0.25	1	0.895	0.968	0.875	1	1	0.931	1	0.812	0.95	1	0.897	1	0.793	0.909	1	1	0.917	1	0.853	0.923	1	0.667	0.972	0.867	1
	chr11-1949100-1949102	0.1	0.15	0.2	0.275	1	0.842	0.871	0.878	1	1	1	1	0.938	1	1	0.949	0.87	0.966	0.864	1	1	1	0.872	0.941	0.923	1	1	1	1	0.889
	chr1-119522593-119522595	0.2	0.333	0.28	0.368	0	0.594	0	0.0909	0.158	0.0263	0.816	0.926	1	0.333	0.947	0.125	0	0	0.0455	0.0833	0.667	0.441	0	0.167	0	0	0.0833	0.308	0.5	0
	chr1-119522628-119522630	0.2	0.316	0.231	0.667	0.0625	0.833	0	0.304	0.211	0.0789	0.95	0.828	0.941	0.381	1	0.125	0	0.0588	0.0455	0	0.0588	0.0294	0.05	0.0769	0	0	0	0.167	0.4	0
	chr1-119522630-119522632	0.3	0.737	0.615	0.765	0	0.833	0	0.478	0.211	0.237	0.951	0.862	0.941	0.333	1	0.111	0.107	0.0588	0	0	0.235	0.0303	0	0.154	0	0	0.182	0.167	0.4	0
	chr1-119522636-119522638	0.7	0.222	0.538	0.722	0.0625	0.435	0.154	0.348	0.211	0.105	0.707	0.862	0.941	0.429	1	0.1	0	0	0	0	0.0556	0.0303	0	0.154	0	0	0	0.818	0.4	0
	chr1-119524998-119525000	0.84	0.812	0.788	0.8	0.783	0.966	0.219	1	0.933	0.897	0.844	0.947	0.806	1	0.973	0.667	0.231	0.135	0	0.0625	0.0417	0.0698	0.281	0.296	0.1	0	0.268	0.9	0.333	0.167
	chr1-119525012-119525014	1	0.839	0.906	0.95	0.826	0.966	0.531	1	0.933	0.897	0.967	1	0.833	1	0.882	0.619	0.222	0.143	0.156	0.0625	0.0435	0.0952	0.727	0.444	0.167	0.0909	0.22	1	1	0
	chr1-119526932-119526934	0.3	0.154	0.639	0.393	0.467	0.947	0	0.879	0.259	0.406	0.846	0.833	0.739	0.257	1	0	0.0556	0	0	0.114	0.0435	0.0741	0	0.0476	0	0.0909	0.0196	0.6	0.778	0
	chr1-119526937-119526939	0.619	0.463	0.485	0.5	0.533	0.867	0.05	0.781	0.28	0.367	0.4	0.87	0.522	0.206	1	0	0.167	0	0	0.0294	0	0.0741	0	0	0	0.167	0.02	0.588	0.9	0
	chr1-119526985-119526987	0.938	0.841	0.935	0.85	0.588	0.9	0.115	1	0.676	0.541	0.912	1	0.75	0.676	0.976	0.2	0.114	0	0	0.17	0	0	0.0909	0.364	0.105	0.0435	0.148	0.929	1	0.0667
	chr1-119526990-119526992	0.688	0.682	0.87	0.85	0.529	0.9	0.115	0.927	0.676	0.429	0.912	0.944	0.75	0.588	0.953	0.3	0.136	0	0	0.13	0	0	0.0682	0.0909	0.0789	0.13	0.13	0.857	0.833	0.0667
	chr1-119526992-119526994	0.75	0.841	0.935	0.8	0.529	0.9	0.0784	0.976	0.622	0.222	0.719	1	0.643	0.441	1	0	0.0465	0	0	0.0426	0	0	0.0455	0	0.0526	0	0.0377	0.786	0.667	0.0714
	chr1-119527007-119527009	0.938	0.76	0.892	0.741	0.217	0.921	0.0588	0.804	0.353	0.283	0.977	0.88	0.525	0.371	0.917	0.1	0.05	0.0606	0	0	0.0286	0.0204	0.0238	0	0.0556	0.0484	0.0141	0.471	1	0
	chr1-119527033-119527035	0.902	0.456	0.836	0.78	0.585	0.943	0.0263	0.911	0.345	0.326	0.911	0.833	0.604	0.553	0.986	0.0625	0.0698	0.0317	0.029	0.0109	0.0167	0.0341	0.133	0.0526	0	0	0.0783	0.269	0.857	0.143
	chr1-119527064-119527066	0.968	0.841	0.648	0.841	0.545	0.951	0.0154	0.947	0.289	0.255	0.979	0.789	0.488	0.482	0.923	0.12	0.0455	0	0.0426	0.0862	0.2	0.0536	0.0816	0.0645	0	0.0408	0.0667	0.412	0.857	0
	chr1-119527087-119527089	0.429	0.824	0.625	0.4	0.462	0.828	0	0.871	0.312	0.214	1	1	0.643	0.594	0.923	0.167	0.105	0	0	0	0	0.05	0.0667	0	0	0	0	0.28	0.833	0
	chr1-119527091-119527093	1	0.882	0.833	0.818	0.462	0.931	0	0.871	0.312	0.214	1	1	0.643	0.469	0.923	0.167	0.105	0	0	0	0	0.05	0	0	0	0	0.276	0.8	0.429	0
	chr1-119527100-119527102	1	0.882	0.875	0.773	0.462	0.862	0	0.806	0.333	0.357	0.923	1	0.643	0.613	0.846	0.25	0.158	0	0.0667	0	0.1	0.1	0	0	0	0.0769	0	0.84	0.667	0
	chr1-119527103-119527105	1	0.735	0.875	0.818	0.462	0.897	0	0.742	0.267	0.0769	1	1	0.643	0.656	0.846	0.0833	0.0526	0	0	0	0.3	0.15	0.0667	0.286	0	0	0	0.4	0.714	0.25
	chr1-119527106-119527108	1	0.853	0.875	0.818	0.5	0.931	0.0588	0.833	0.312	0.429	1	1	0.643	0.375	0.923	0	0.105	0	0	0	0	0.05	0	0	0	0.231	0	0.48	0.667	0
	chr1-119527110-119527112	0.714	0.531	0.714	0.762	0.5	0.929	0	0.871	0.188	0.214	1	1	0.643	0.7	0.923	0.25	0.105	0	0	0	0	0.05	0	0	0	0	0.107	0.727	0.667	0
	chr1-119527462-119527464	0.789	0.658	0.854	0.653	0.229	0.63	0	0.915	0.579	0.261	0.843	0.75	0.7	0.697	0.971	0.585	0.0536	0.0429	0.0563	0.0595	0.06	0.0247	0.0099	0.0625	0.0278	0.0169	0.0435	0.417	0.714	0.125
	chr1-119527475-119527477	0.864	0.73	0.561	0.643	0.303	0.619	0.0256	0.867	0.56	0.15	0.83	0.68	0.655	0.5	0.969	0.365	0.0222	0	0	0.029	0	0.0274	0.0211	0.0488	0	0	0.0208	0.4	0.833	0
	chr1-119527503-119527505	0.818	0.459	0.619	0.595	0.0303	0.619	0.026	0.826	0.51	0.3	0.809	0.8	0.679	0.692	0.938	0.431	0.0222	0	0.0147	0.0145	0.0426	0.0278	0.0104	0.0952	0.0571	0.0323	0.0816	0.6	0.667	0.1
	chr1-119527653-119527655	0.939	0.81	0.935	0.853	0.333	0.85	0.197	0.806	0.5	0.774	0.825	0.9	0.711	0.935	0.955	0.787	0.237	0.431	0.213	0.0847	0.444	0.191	0.188	0.767	0	0.0625	0.476	0.886	0.875	0
	chr1-119527673-119527675	0.882	0.776	0.87	0.704	0.375	0.809	0.159	0.824	0.485	0.775	0.811	0.9	0.667	1	1	0.576	0.087	0.0833	0	0.114	0.235	0	0.0606	0.158	0	0.0244	0.0357	0.69	0.625	0.2
	chr1-119531731-119531733	1	0.7	0.804	0.721	0.714	0.893	0.12	0.923	0.425	0.591	0.889	0.914	0.75	0.786	1	0.524	0.154	0.292	0.109	0.189	0.368	0.592	0.0862	0.259	0.15	0.0698	0.268	0.962	0.75	0.25
	chr1-119531831-119531833	1	0.703	0.821	0.737	0.375	1	0.145	1	0.696	0.636	0.767	0.778	0.8	0.864	0.962	0.435	0.127	0.176	0.02	0.174	0.147	0.0303	0.214	0.125	0	0.0303	0.204	0.375	0.556	0
	chr1-119531856-119531858	0.952	0.575	0.767	0.7	0.684	1	0.0759	0.857	0.519	0.571	0.812	0.815	0.875	0.652	0.852	0.394	0.0645	0.118	0	0.0204	0.075	0	0.133	0	0	0.0263	0	0.333	0.667	0
	chr1-119531997-119531999	0.929	0.77	0.896	0.784	0.78	0.948	0.0286	0.857	0.435	0.783	0.919	0.848	0.617	0.768	0.896	0.485	0.113	0.104	0.213	0.352	0.0147	0.0814	0.119	0.0882	0.149	0.253	0.05	0.882	0.682	0.143
	chr1-119532001-119532003	0.909	0.745	0.884	0.635	0.848	0.978	0.0169	0.864	0.413	0.741	0.922	0.868	0.542	0.927	0.893	0.677	0.0345	0.362	0.082	0.0612	0	0.0635	0.0676	0.0476	0	0.393	0.0612	0.972	0.692	0
	chr1-119532007-119532009	0.864	0.782	0.884	0.654	0.939	0.913	0.1	0.911	0.37	0.765	0.922	0.868	0.569	0.948	0.88	0.6	0.0702	0.0725	0.0492	0.08	0	0.0323	0.0933	0.0244	0	0.0492	0.0312	1	0.5	0
	chr1-119532021-119532023	0.886	0.732	0.884	0.673	0.879	0.913	0.0508	0.886	0.478	0.706	0.922	0.842	0.486	0.854	0.92	0.567	0.0351	0	0.0492	0.04	0.0526	0.0317	0.0135	0.0238	0.0192	0	0.0204	0.722	0.4	0.0526
	chr1-119532043-119532045	0.8	0.81	0.845	0.759	0.935	0.962	0.22	0.942	0.48	0.768	0.8	0.765	0.652	0.932	0.786	0.818	0.0541	0.0345	0.075	0.0789	0.237	0.138	0.0851	0.179	0.0278	0.0435	0.0741	0.947	0.6	0
	chr1-119532049-119532051	1	0.931	0.919	0.833	0.933	1	0.412	1	0.75	0.844	0.909	0.8	0.9	0.973	0.8	0.786	0.211	0.5	0	0.167	0.111	0.125	0.05	0.3	0	0.0625	0.143	0.7	0.769	0
	chr1-119532055-119532057	1	0.833	0.892	0.611	0.933	1	0.412	0.97	0.583	0.939	0.955	0.8	0.9	0.973	0.8	0.857	0.263	0.375	0.118	0.0417	0.222	0	0.143	0.4	0	0.0625	0.0476	0.9	0.765	0
	chr1-119532078-119532080	0.667	0.759	0.865	0.5	0.933	1	0.176	1	0.417	0.812	0.909	0.8	0.75	0.946	0.7	0.5	0	0.125	0	0.0417	0.294	0	0	0.3	0	0.0625	0.0476	0.7	0.25	0
	chr1-119532083-119532085	1	0.862	0.865	0.722	1	1	0.235	1	0.667	0.909	0.955	0.8	0.9	0.973	0.75	0.857	0	0.375	0.176	0	0.118	0.188	0.136	0.4	0	0.0625	0.0952	0.9	0.619	0.0909
	chr1-119532141-119532143	0.889	0.85	0.69	0.833	1	0.944	0.087	0.846	0.5	1	0.737	0.733	0.692	0.667	1	0.85	0.167	0.167	0.0526	0.0526	0	0	0.0455	0	0.143	0.0588	0.0667	0.846	0.722	0
	chr1-119532146-119532148	0.909	0.913	0.793	0.833	1	0.81	0.087	0.923	0.444	0.938	0.737	0.812	0.769	0.938	1	0.8	0.0833	0.154	0.158	0.0526	0	0.25	0.19	0	0.143	0.0556	0.133	0.846	0.667	0
	chr1-119532171-119532173	0.727	0.864	0.828	0.833	1	0.9	0.13	0.923	0.444	1	0.789	0.867	0.846	0.765	1	0.667	0	0	0	0.0526	0	0.1	0.182	0.143	0	0	0.0714	0.846	0.583	0
	chr1-119532326-119532328	0.87	0.444	0.778	0.543	0.714	0.915	0.262	0.946	0.724	0.781	0.88	0.7	0.476	0.909	0.892	0.971	0.105	0	0.0909	0.093	0.037	0.0435	0.113	0.0952	0.154	0.02	0.217	0.786	0.833	0.154
	chr1-119532385-119532387	0.714	0.594	0.375	0.368	0.818	0.895	0.107	0.889	0.438	0.484	0.762	0.786	0.824	0.903	0.818	0.92	0.069	0	0.15	0	0	0	0	0	0	0.037	0	0.826	0.667	0.0476
	chr1-119532388-119532390	0.714	0.688	0.824	0.55	0.909	0.947	0.185	1	0.471	0.645	0.857	0.857	0.824	0.774	0.864	1	0.172	0.0741	0	0.0312	0	0.125	0	0.0435	0	0	0.286	1	0.857	0.211
	chr1-119532590-119532592	0.875	0.857	0.722	0.667	0.462	0.9	0.214	1	0.556	0.667	0.857	0.857	0.583	0.9	1	1	0	0.182	0	0	0	0	0.111	0.167	0	0	0.333	1	0.625	0.2
	chr1-119532772-119532774	0.727	0.696	0.643	0.533	0.889	0.9	0.162	0.742	0.52	0.606	0.826	0.833	0.292	0.842	0.824	0.6	0.206	0.258	0.0909	0	0	0.0385	0	0.158	0.0625	0.06	0.27	0.87	0.467	0
	chr1-119532864-119532866	0.591	0.711	0.676	0.548	0.818	0.837	0.0465	0.885	0.659	0.72	0.889	0.759	0.476	0.79	0.935	0.679	0.208	0.0213	0	0.0571	0.0323	0.0909	0.0444	0.138	0.0588	0	0.0577	0.7	0.636	0.217
	chr1-119532924-119532926	0.895	0.783	0.882	0.577	0.719	0.839	0.182	0.897	0.462	0.741	0.857	0.773	0.812	0.958	0.867	0.542	0.167	0	0	0.0455	0.0714	0	0.0714	0	0.286	0.346	0.571	0.75	0.778	0
	chr1-119532961-119532963	0.895	0.739	0.879	0.808	0.719	0.839	0.312	0.933	0.538	0.885	0.81	0.818	0.938	1	0.867	0.783	0.0526	0	0.167	0	0.0714	0	0.103	0.1	0.143	0.154	0.0952	0.75	0.8	0.267
	chr1-119532981-119532983	0.947	0.143	0.667	0.474	0.643	0.75	0.132	0.885	0.238	0.516	0.684	0.625	0.433	0.889	0.792	0.75	0.114	0.258	0.154	0.111	0	0	0.037	0.069	0.0217	0.0882	0.0769	0.833	0.8	0.0714
	chr1-119533027-119533029	0.533	0.812	0.964	0.829	0.733	0.9	0.214	0.96	0.682	0.625	0.846	0.8	0.529	0.952	0.9	0.933	0.371	0.312	0.484	0.562	0.619	0.45	0.0625	0.0588	0.0968	0.0857	0.171	0.941	1	0.3
	chr1-119535900-119535902	0.8	0.947	0.815	0.667	0	0.824	0	0.882	0.222	0.5	0.8	0.778	0.533	0.375	1	0	0	0	0	0	0.286	0	0	0.1	0	0	0.158	0.5	0.429	0
	chr1-119535907-119535909	0.857	0.947	0.857	0.667	0.0625	0.529	0.0588	0.824	0.222	0.111	0.8	0.889	0.5	0.333	1	0	0	0.0455	0.111	0.105	0	0.08	0.0667	0.1	0	0.0833	0.0526	0.875	0.571	0
	chr1-119535924-119535926	0.8	0.947	0.893	0.682	0	0.824	0.176	1	0.556	0.778	0.829	0.889	0.5	0.625	0.963	0	0.133	0.0455	0	0.0526	0.05	0.0741	0.0323	0.2	0.167	0.167	0.211	0.812	0.778	0.214
	chr1-119535927-119535929	0.857	0.947	0.857	0.727	0	0.412	0	1	0.389	0.111	0.829	0.889	0.5	0.5	0.964	0	0.0667	0	0	0	0.0455	0.0741	0	0.1	0	0.0833	0.105	0.875	0.6	0.132
	chr1-119535936-119535938	0.8	0.895	0.893	0.682	0	0.941	0.0588	1	0.444	0.778	0.8	0.889	0.5	0.583	0.964	0	0.0667	0.0476	0	0	0.0476	0.0833	0.0968	0.2	0	0.0833	0.158	0.812	0.818	0.167
	chr1-119535945-119535947	0.533	1	0.771	0.682	0.1	0.692	0	1	0.286	0.273	0.738	0.727	0.571	0.345	0.972	0	0	0.0435	0.0476	0.05	0.0333	0.0667	0	0.0714	0	0	0.093	0.611	1	0.182
	chr1-119536602-119536604	0.0769	0.364	0.382	0.368	0.839	0.903	0.0784	0.938	0.361	0.4	0.75	0.788	0.481	0.825	0.857	0.148	0.0833	0	0.0408	0.0244	0.0345	0	0.16	0.13	0.171	0.0227	0.127	0.862	0.727	0
	chr1-119536704-119536706	0.0476	0.286	0.412	0.524	0.812	0.895	0.233	0.971	0.583	0.889	0.75	0.895	0.667	0.871	1	0.667	0.379	0.143	0.0833	0.273	0.133	0.143	0.143	0.231	0.368	0.0625	0.564	1	0.75	0.2
	chr1-119536712-119536714	0.0645	0.333	0.15	0.333	1	0.889	0.259	0.977	0.286	0.524	0.731	0.706	0.615	0.706	1	0.458	0.125	0.0571	0.129	0.25	0.0952	0.103	0.0968	0.04	0.0588	0.171	0.321	0.947	0.5	0.25
	chr1-119542166-119542168	0.882	0.746	0.839	0.82	0.615	0.767	0.104	0.943	0.357	0.545	0.938	0.844	0.642	0.703	0.75	0.0312	0.038	0.0972	0.133	0.0638	0.0606	0.0227	0.109	0.0541	0.0435	0.0506	0.0851	0.955	0.8	0.333
	chr1-119542874-119542876	0.917	0.696	0.94	0.78	0.0323	0.418	0.12	0.826	0.527	0.232	0.896	0.919	0.771	0.242	0.952	0.0484	0.163	0	0	0.262	0.179	0.484	0.179	0.125	0.241	0.162	0.125	0.8	0.75	0.0952
	chr1-119542994-119542996	0.971	0.824	0.907	0.684	0.13	0.405	0.0545	0.54	0.216	0.156	0.857	0.939	0.769	0.118	0.778	0	0.0769	0	0	0.0417	0.08	0.167	0.0156	0.19	0.0435	0.276	0.127	0.75	0.5	0
	chr1-119543104-119543106	0.778	0.7	0.737	0.733	0	0.182	0	0.417	0	0	0.778	0.769	0.8	0	0.5	0	0.148	0	0	0	0.231	0	0.176	0.0909	0.182	0.231	0	0.5	0.688	0.161
	chr1-119543121-119543123	0.889	0.5	0.789	0.733	0	0	0	0.417	0.143	0.2	1	0.769	0.667	0	0.087	0	0	0	0	0	0.333	0.0833	0	0	0.273	0.538	0.0588	0.167	0.643	0
	chr1-119543127-119543129	0.889	0.7	0.789	0.733	0	0	0	0.364	0	0	1	0.769	0.8	0	0.0833	0.143	0	0	0	0	0.25	0.0833	0	0	0	0	0	0.5	0.533	0.04
	chr1-119543130-119543132	0.912	0.695	0.878	0.803	0.0213	0.0845	0.0421	0.283	0.109	0.0714	0.956	0.947	0.857	0.128	0.32	0.111	0.111	0.0455	0.0119	0.178	0.133	0.0147	0.158	0.333	0.08	0.0395	0.108	0.429	0.533	0.0357
	chr1-119543153-119543155	1	0.782	0.911	0.804	0.0857	0.1	0.0405	0.3	0.0952	0.191	0.878	0.957	0.882	0.197	0.365	0.0526	0.125	0	0.0286	0.12	0.0213	0.0222	0.177	0.133	0.25	0.0962	0.141	0.569	0.588	0.55
	chr1-119543159-119543161	0.889	0.844	0.929	0.826	0.0571	0.0847	0.0405	0.179	0.125	0.159	0.878	0.957	0.882	0.121	0.412	0.0541	0.0615	0.0189	0.157	0	0.125	0.0889	0.115	0.3	0.333	0.519	0.132	0.544	0.538	0.0588
	chr1-119543229-119543231	1	0.75	0.905	0.75	0	0.0556	0.103	0.429	0.421	0.333	0.812	0.905	0.684	0.143	0.632	0	0.417	0.5	0.1	0.0417	0.385	0	0.136	0.615	0.385	0.105	0.382	0.588	0.818	0.0714
	chr1-119543243-119543245	0.615	0.6	0.905	0.812	0	0	0	0.333	0.368	0.25	0.875	0.857	0.632	0.148	0.368	0	0.0417	0.143	0.4	0.458	0.0769	0	0.087	0.538	0.615	0.658	0.219	0.588	0.625	0
	chr1-119543269-119543271	0.35	0.556	0.667	0.5	0	0	0	0.346	0	0	0.923	1	0.64	0.0667	0.133	0	0	0	0	0	0.1	0	0.0968	0.231	0	0.0556	0.0645	0	0.692	0
	chr1-119543273-119543275	0.286	0.481	0.694	0.579	0	0.0455	0	0.24	0.0833	0	1	0.933	0.64	0.0588	0.0625	0	0.35	0	0	0	0	0	0.0323	0.0769	0	0.0857	0.0323	0	0.889	0.105
	chr1-119543294-119543296	0.727	0.519	0.917	0.7	0	0.0435	0	0.269	0.0833	0.08	1	0.933	0.68	0.312	0.25	0	0.45	0.2	0.448	0	0.545	0.222	0.0323	0.231	0.133	0.324	0.226	0.765	1	0.176
	chr1-119543307-119543309	0.405	0.786	0.736	0.736	0	0.121	0.0755	0.293	0.0476	0.0755	0.969	0.923	0.625	0.0484	0.0851	0	0.149	0	0.368	0.171	0.167	0.0769	0	0.308	0.027	0.0364	0.0172	0.167	0.8	0
	chr1-119543335-119543337	0.22	0.769	0.788	0.745	0	0.0435	0.0385	0.2	0.109	0.15	0.943	0.919	0.514	0.0152	0.286	0.0357	0.0357	0	0.0444	0.0476	0.0357	0	0	0.12	0.027	0.0294	0.108	0.0323	0.571	0
	chr1-119543344-119543346	0.41	0.723	0.848	0.783	0.0333	0.0417	0.0189	0.156	0.0435	0.146	0.943	0.917	0.486	0.0429	0.294	0	0.0351	0	0.178	0.116	0.25	0	0.0392	0.12	0.132	0	0.125	0.0968	0.571	0
	chr1-119543367-119543369	0.35	0.581	0.688	0.857	0.111	0	0.087	0.241	0.429	0	0.867	0.846	0.421	0.12	0.421	0	0.0714	0	0.412	0.2	0	0.0833	0	0	0	0	0.105	0.0833	0.846	0.0645
	chr1-119544721-119544723	0.714	0.483	0.696	0.6	0.778	0.684	0	0.824	0.105	0.133	0.75	0.786	0.222	0.562	0.842	0.12	0.0323	0	0	0	0.0455	0	0	0	0.0526	0.133	0	0.0714	0.714	0
	chr1-119549300-119549302	0.938	0.692	0.55	0.846	0	0.345	0	0.146	0.0333	0.0714	0.469	0.75	0.186	0.132	0.452	0	0.119	0	0.0238	0.0588	0.0741	0	0.0345	0	0.0385	0.0312	0.0444	0.167	0.111	0
	chr1-119549337-119549339	0.906	0.5	0.925	0.846	0.0476	0.379	0.0513	0.429	0.0968	0.0952	0.375	0.762	0.744	0.245	0.909	0	0.186	0	0.0227	0.147	0.185	0.069	0.0167	0	0.12	0	0.0667	0.9	0.4	0
	chr1-119549340-119549342	0.938	0.5	0.925	0.842	0	0.667	0.128	0.634	0.0667	0.179	0.8	0.85	0.762	0.255	0.929	0	0.0952	0.0312	0.0465	0.0588	0.192	0.0714	0.14	0	0.208	0.0357	0.05	0.7	0.667	0.25
	chr1-119549740-119549742	0.48	0.389	0.806	0.808	0.222	0.467	0.0667	0.281	0.172	0.156	0.524	1	0.652	0.382	0.655	0	0.167	0	0.04	0	0.125	0	0	0.176	0	0	0.143	0.579	0.5	0
	chr1-119549744-119549746	0.333	0.222	0.333	0.808	0.556	0.633	0.0312	0.606	0.0357	0.29	0.905	1	0.739	0.412	0.931	0.2	0.105	0	0.0769	0	0.0625	0.136	0.172	0.294	0	0.0233	0.0857	0.737	0.765	0
	chr1-119549757-119549759	0.542	0.333	0.75	0.808	0.176	0.767	0.0312	0.606	0.0345	0.273	0.905	0.923	0.739	0.471	0.931	0.2	0.105	0.455	0	0	0.25	0	0.0345	0.235	0.08	0	0.143	0.737	0.786	0
	chr1-119549818-119549820	0.762	0.694	0.871	0.96	0.167	0.613	0.0357	0.152	0.154	0.217	0.767	0.923	0.708	0.357	0.909	0	0.0556	0.167	0	0.136	0.889	0.231	0.324	0.45	0	0.111	0.107	1	0.5	0
	chr1-119549843-119549845	0.909	0.893	0.765	0.667	0.5	0.56	0.167	0.64	0.0526	0	0.65	1	0.577	0.571	0.92	0.0769	0.13	0.107	0.278	0.0769	0.167	0.269	0.143	0.118	0	0	0.0833	1	1	0.105
	chr1-119549846-119549848	0.818	0.857	0.765	0.636	0.333	0.792	0.222	0.783	0.0952	0.25	0.952	1	0.556	0.8	0.923	0	0.0435	0.192	0.5	0.037	0	0.586	0.326	0.0588	0	0.333	0.56	0.727	1	0.136
	chr1-119549928-119549930	0.9	0.762	0.88	0.722	0	0.364	0	0.286	0	0.111	0.25	0.72	0.385	0.143	0.294	0.143	0	0	0	0	0	0	0	0	0.111	0	0	0	0.714	0.0833
	chr1-119550853-119550855	0.875	1	0.846	0.87	0.2	1	0.16	0.955	0.167	0.583	0.923	0.947	0.65	0.688	1	0.4	0.444	0.25	0.722	0.375	0.6	0.55	0.156	0.143	0.429	0.0714	0.105	0.714	0.727	0.0526
	chr1-119550916-119550918	0.5	0.538	0.458	0.65	0.125	0.6	0	0.833	0.0714	0.0556	0.818	0.9	0.875	0.167	1	0	0.2	0.4	0	0.05	0.267	0.0909	0.0455	0.615	0	0	0.417	0.375	0.667	0
	chr1-119550919-119550921	0.25	0.538	0.333	0.7	0	0.36	0	0.5	0	0.263	0.773	0.9	1	0.111	1	0	0.235	0.3	0.2	0.05	0	0.0952	0.13	0.462	0	0	0.208	0.375	0.636	0
	chr1-119550928-119550930	0.25	0.538	0.417	0.8	0	0.44	0	0.6	0	0.158	0.773	0.9	0.875	0.167	1	0	0	0.05	0	0	0.0667	0.0909	0.174	0.308	0	0	0.208	0.438	0.727	0.0769
	chr1-119550936-119550938	0.0833	0.0769	0.167	0.7	0	0.16	0	0.207	0	0.0556	0.773	0.9	0.875	0	1	0	0.118	0	0	0	0	0.0455	0.0435	0.308	0	0	0.167	0.375	0.2	0
	chr1-119550940-119550942	0.474	0.323	0.294	0.759	0.167	0.324	0.06	0.333	0.0345	0.167	0.793	0.909	0.684	0.194	1	0.0435	0.0741	0	0.0417	0	0	0.128	0.0789	0.294	0.167	0.15	0.143	0.344	0.875	0.1
	chr11-1958356-1958358	0.111	0.0833	0.167	0.308	0.909	0.5	0.733	0.667	0.692	0.875	0.923	0.889	0.875	0.714	1	0.333	0.857	0.714	0.125	0.625	0.929	0.85	1	0.333	0.733	0.875	0.571	1	0.923	0.471
	chr11-197551-197553	0.04	0.0714	0	0.0833	1	0.84	1	0.783	0.769	0.864	0.556	0.741	0.529	0.792	0.926	0.917	0.667	0.857	0.737	0.867	0.875	0.923	0.875	0.783	0.826	0.375	0.857	0.947	1	0.833
	chr11-1978338-1978340	0.125	0.273	0.292	0.433	1	1	0.913	1	0.982	0.818	0.92	0.912	0.914	1	0.958	0.87	0.75	0.5	0.278	0.8	0.952	1	0.556	0.312	0.519	0	0.667	0.944	0.944	0.846
	chr11-1978946-1978948	0.143	0.103	0.103	0.241	0.867	0.529	0.933	0.333	1	0.275	0.238	0.72	0.538	0.812	1	0.625	0.227	0.259	0.235	0.471	0.917	0.973	0.839	0.152	0.176	0.125	0.353	0.64	0.556	0.0769
	chr11-19799411-19799413	0.125	0.0345	0.037	0.167	0.933	0.795	0.182	0.862	0.1	0.667	0.952	0.833	0.737	0.708	0.875	0.333	0.08	0.0526	0	0	0	0	0.0526	0.0952	0	0	0	0	0.333	0.125
	chr11-19799632-19799634	0.34	0.431	0.379	0.167	0.843	0.895	0.306	0.901	0.314	0.704	0.85	0.851	0.736	0.824	0.798	0.0741	0.0725	0.173	0.0167	0.0143	0.0625	0.04	0.0326	0.2	0.0175	0	0.09	0.0755	0.625	0.2
	chr11-19799648-19799650	0.574	0.682	0.576	0.28	0.804	0.872	0.361	0.9	0.442	0.83	0.833	1	0.716	0.881	0.953	0.259	0.179	0.314	0.0678	0.174	0.125	0.16	0.187	0.12	0.107	0.0345	0.0909	0.0926	0.889	0.417
	chr11-19799661-19799663	0.421	0.759	0.554	0.224	0.843	0.857	0.183	0.898	0.204	0.698	0.78	0.957	0.681	0.806	0.821	0.0536	0.058	0.0208	0.0169	0	0.087	0.0769	0.0538	0.0833	0.0577	0.0182	0.0404	0.0556	0.571	0
	chr11-19970506-19970508	0.562	0.739	0.833	0.786	1	0.731	0.867	1	0.933	0	0	0	0	0.92	0.9	0.2	0.467	0.615	0.267	0.471	0.455	0.724	0.778	0.312	0.545	0.474	0.875	0.783	0.857	0.727
	chr11-2000146-2000148	0.111	0.133	0	0.118	0.917	0.111	0.444	0.316	0.917	0.462	0.333	0.333	0.167	0.3	0	0.8	0.667	1	0.364	0.857	0.667	0.583	0.0714	0.5	0.2	0.6	0.667	1	0.154	0.692
	chr11-20035556-20035558	0.0968	0.104	0.0638	0.2	0.625	0.841	0.333	0.15	0.914	0.462	0.765	0.759	0.615	0.222	0.12	0.938	0.69	0.0769	0	0.108	0.292	0.0638	0.317	0.474	0.769	0.9	0.13	0.138	1	0
	chr11-20035585-20035587	0.1	0.194	0.0513	0.464	0.526	0.8	0.387	0.2	0.694	0.5	0.917	0.714	0.583	0.154	0.136	0.933	0.478	0.0606	0.075	0.0784	0.154	0	0.189	0.519	0.727	0.412	0.0702	0	1	0
	chr11-2004207-2004209	0.227	0.182	0.438	0.571	0.857	0.857	0.625	0.875	0.579	1	0.462	0.833	0.3	0.2	0.815	0	0	0	0	0.111	0	0	0.545	0.0769	0.0667	0.0357	0.12	0	0.667	0
	chr11-2004233-2004235	0.52	0.438	0.64	0.65	0.938	0.905	0.818	0.533	0.885	0.778	0.8	0.75	0.812	0.857	0.868	0.136	0.0769	0.375	0.15	0.19	0.167	0.0909	0.526	0.158	0.05	0	0.371	0.103	0.9	0.333
	chr11-2004262-2004264	0.15	0.231	0.472	0.5	0.812	0.889	0.636	0.864	0.867	0.846	0.4	0.692	0.238	0.444	0.621	0.188	0.0175	0.087	0.13	0.136	0.0968	0	0.368	0.0625	0.0938	0.0185	0.125	0.0435	0.636	0
	chr11-2004288-2004290	0.273	0.262	0.508	0.562	0.786	0.853	0.765	0.875	0.737	0.95	0.786	0.885	0.528	0.561	0.853	0.08	0	0.0588	0.167	0.175	0.135	0.087	0.489	0.037	0.0462	0.0141	0.0517	0	0.143	0
	chr11-2004290-2004292	0.375	0.405	0.476	0.647	0.923	0.882	0.706	1	0.838	0.95	0.793	0.885	0.611	0.625	0.806	0.16	0	0.118	0.197	0.175	0.132	0.109	0.511	0.0741	0.0312	0.0143	0.0508	0.128	0.25	0
	chr1-120048471-120048473	0	0.0476	0.0455	0.0625	1	1	0.932	1	0.938	0.741	0.571	0.667	0.65	0.955	0.889	0.935	1	1	0.975	1	1	1	1	0.952	1	0.9	0.974	0.935	0.5	1
	chr11-20230413-20230415	0.923	0.588	0.87	0.773	0.917	0.174	0.0769	0.333	0.286	0.667	0.952	0.857	0.667	0.9	0.867	0.833	0.417	0	0.0952	0.333	1	0.857	0.0909	0.421	0.333	0.125	0.667	0.867	0.667	0.222
	chr11-20297737-20297739	0.625	0.833	0.625	0.889	1	1	0.96	1	0.875	1	0.926	1	1	0.8	1	0.562	0.158	0.143	0	0.111	1	0.842	0.5	0	0	0	0.143	0	0.75	0.0588
	chr11-20298584-20298586	0.655	0.593	0.667	0.859	0.31	0.349	0.549	0.182	0.605	0.68	0.712	0.9	0.685	0.473	0.859	0.135	0.152	0.0233	0.133	0.16	0.235	0.0411	0.373	0.121	0.0597	0.0164	0.0762	0	0.8	0.143
	chr11-2032642-2032644	0.0909	0.3	0.269	0.714	0.857	0.895	0.714	0.912	0.641	0.85	0.848	0.839	0.727	1	0.875	0	0.533	0	0.0682	0.463	0.346	0.667	0.867	0.308	0.0769	0.0769	0.857	0.455	0.931	0
	chr11-2049188-2049190	0.231	0.462	0.312	0.708	0.632	0.353	0.444	0.5	0.714	0.56	0.667	0.923	0.423	0.9	1	0.0435	0.0625	0.0556	0	0.35	0.111	0	0.636	0.5	0.04	0.0417	0.233	0.0323	0.462	0
	chr11-2051363-2051365	0.267	0.5	0.444	0.7	1	0.867	0.88	0.962	0.933	0.938	0.938	1	1	0.962	0.92	0.8	0.923	0.214	0.857	0.606	0.591	0.0882	0.84	0.417	0.115	0.139	0.875	0.286	1	0.105
	chr11-2051382-2051384	0.333	0.286	0.242	0.821	1	0.8	0.931	0.923	1	0.842	0.714	0.938	0.938	0.741	0.917	0.833	1	0.684	0.5	0.769	0.286	0.103	0.806	0.385	0.133	0.0323	0.8	0.391	0.857	0.412
	chr11-2051402-2051404	0.583	0.464	0.5	0.679	1	1	0.931	0.958	0.971	0.947	0.786	0.938	0.8	0.926	1	1	1	0.789	0.714	0.885	0.45	0.107	0.912	0.538	0.207	0.0323	0.9	0.478	1	0.154
	chr11-2053484-2053486	0.273	0.55	0.333	0.385	0.933	0.905	0.889	1	0.933	0.85	0.952	1	0.714	0.963	1	0.85	0.727	0.545	0.368	0.769	0.154	0.438	0.636	0.316	0.0526	0.0333	0.667	0.667	1	0.5
	chr11-2053509-2053511	0	0.182	0.154	0.364	0.9	0.818	0.727	0.848	0.9	0.833	0.8	0.846	0.545	0.938	1	0.636	0.4	0.357	0.364	0.467	0.167	0.0714	0.615	0.556	0	0.087	0.846	1	0.455	0.211
	chr11-2053563-2053565	0.0833	0.111	0.194	0.486	1	0.818	0.761	1	0.833	0.778	0.909	0.909	0.862	0.818	0.923	0.667	0.385	0.353	0.08	0.29	0.0435	0.0526	0.609	0.15	0.227	0.0217	0.4	0.167	1	0.152
	chr11-20579856-20579858	0.0526	0.25	0.375	0.423	0.833	0.586	0.8	0.923	0.903	0.714	0.974	0.821	0.964	0.969	0.926	0.952	0.611	0.818	0.162	0.222	0.296	0.452	0.962	0.75	0.857	0.0667	0.913	1	0.765	0.5
	chr11-20579994-20579996	0	0.235	0.29	0.375	0.765	0.2	0.727	0.692	0.615	1	0.812	0.842	0.857	0.5	0.826	0.682	0.211	0.455	0.222	0.136	0.125	0.125	1	0.333	0.0769	0.08	1	0.619	0.571	0.375
	chr11-2060787-2060789	0.714	0.5	0.533	0.4	1	0.929	0.947	0.769	0.889	0.769	0.955	0.944	0.727	0.625	0.7	0.5	0.471	0.087	0.087	0.0952	0.333	0	0.889	0.364	0.133	0.107	0.467	0.0455	0.818	0.214
	chr11-2060792-2060794	0.867	0.529	0.682	0.667	0.933	0.8	0.792	0.87	0.913	0.789	0.833	0.926	0.789	0.778	0.812	0.9	0.435	0.1	0.0323	0.146	0.069	0	0.654	0.353	0.174	0.0244	0.455	0.0345	0.667	0.143
	chr11-20619077-20619079	0.882	0.688	0.909	0.694	0.0833	0.0444	0.0172	0.0566	0.0417	0.0682	0.0732	0.0541	0.0192	0.0735	0.0377	0.357	0.0127	0	0	0.0323	0.025	0	0.116	0	0	0	0	0.316	0.273	0
	chr11-20619090-20619092	0.714	0.812	0.903	0.783	0	0	0	0	0	0	0	0	0.0385	0	0	0.444	0	0	0.133	0	0	0	0	0	0	0	0	0.182	0	0
	chr11-20626165-20626167	0.857	0.652	0.837	0.634	0.135	0	0.0339	0	0.118	0	0.0417	0	0	0.727	0.364	0	0	0	0	0.02	0.0789	0.0816	0.38	0.0714	0	0.0208	0.0385	0.0769	0.6	0.0588
	chr11-20627024-20627026	0.0909	0.0909	0.833	0.636	0	0	0.0909	0	0	0.353	0.8	0.8	0.8	0.579	0.684	0.125	0	0	0	0	0	0	0.174	0.0833	0	0	0	0	0.556	0
	chr11-20627053-20627055	0.938	0.571	0.892	0.667	0	0.04	0	0	0	0.261	0	0.5	0.357	0.524	0.615	0.0952	0	0	0	0.05	0	0.179	0.118	0.0417	0	0.0435	0	0.167	0.2	0
	chr11-21022419-21022421	0	0.273	0.0476	0.188	0.941	1	0.952	1	0.867	1	0.833	1	0.889	1	0.933	1	0.826	0.95	0.842	0.958	0.952	0.867	0.857	0.267	0.727	1	0.958	0.857	1	1
	chr11-21022439-21022441	0	0.235	0.1	0.0588	1	0.971	0.952	0.905	0.75	1	0.875	1	0.941	0.944	1	0.944	0.739	1	1	0.92	0.95	0.867	1	0.0667	1	1	1	0.955	0.917	0.917
	chr1-12108982-12108984	0.417	0.765	1	0.931	0.333	0	0.7	0.24	0.833	0.176	0.375	0.636	0.286	0.192	0.182	0.75	0.0833	0	0.188	0.364	0.0556	0.0385	0.296	0	0.154	0.037	0.143	0	0.167	0.333
	chr11-2115731-2115733	0.478	0.667	0.228	0.237	0.38	0.889	0.73	0.663	0.655	0.911	0.969	0.964	0.947	0.611	0.821	0.914	0.0968	0.2	0.122	0.169	0.0698	0.0267	0.66	0.13	0.0943	0.0727	0.379	0.0303	0.5	0.111
	chr11-2130419-2130421	0.632	0.654	0.821	0.806	1	0.923	0.654	1	0.907	0.838	0.931	1	1	0.932	0.886	0.667	0.31	0.121	0.263	0.449	0.2	0.106	0.323	0.167	0.0938	0.0408	0.0811	0.273	0.917	0.333
	chr11-2130487-2130489	0.8	0.581	0.645	0.526	0.417	0.971	0.667	0.949	0.763	0.741	0.963	0.824	0.905	0.968	1	0	0.125	0.087	0.219	0.13	0.118	0	0.577	0.158	0	0.04	0.111	0.167	0.842	0.182
	chr11-2135163-2135165	0.9	0.903	0.824	0.92	0.25	0.13	0.591	0.0588	0.812	0.545	0.5	0.625	0.571	0.0556	0.125	0.75	0	0.133	0.129	0.216	0	1	0.448	0.13	0.2	0.108	0.194	0.571	0.6	0.429
	chr11-2135170-2135172	0.9	0.906	0.882	1	0.5	0.13	0.727	0.0571	0.625	0.318	0.417	0.5	0.571	0.158	0.286	1	0.0556	0.125	0	0.216	0.0357	1	0.464	0.087	0.1	0.135	0.161	0.571	0.333	0.167
	chr11-2152133-2152135	0.833	0.167	0.0909	0.3	0.222	0.0769	0.833	0.0909	0.857	0.417	0.111	0.0909	0.615	0.111	0.75	0.909	0.533	0.538	0.25	0.417	0.375	0.679	0.667	0.455	0.588	0.238	1	0.636	0	0.625
	chr11-2170372-2170374	0.375	0.737	0.5	1	0.941	1	0.786	0.786	1	1	1	0.875	0.882	0.909	1	0.529	0	0	0.0625	0.357	0	0.0556	0.759	0.2	0	0	0.278	0.0667	1	0
	chr11-2170381-2170383	0.556	0.316	0.385	0.923	0.941	1	1	0.533	0.75	1	1	0.5	0.765	0.636	0.929	0.588	0	0	0.0588	0.333	0	0.0588	0.517	0	0	0	0	0.0667	0.5	0.15
	chr11-2170411-2170413	0.273	0.472	0.472	0.815	0.87	0.812	0.72	0.463	1	0.692	0.562	0.48	0.771	0.36	0.929	0.548	0.0732	0	0.179	0.293	0.111	0.0444	0.447	0.214	0.04	0.0217	0.109	0.0833	0.875	0.0833
	chr11-2179585-2179587	0.4	0.362	0.586	0.543	0.85	0.906	0.906	0.818	0.952	1	0.844	0.913	0.909	0.905	0.914	0.923	0.737	0.31	0.442	0.662	0.261	0.182	0.458	0.143	0.125	0.16	0.356	0	1	0.182
	chr11-2179601-2179603	0	0.154	0.238	0.448	0.6	0.667	0.833	0.269	0.788	0.8	0.773	0.95	0.5	1	1	0.812	0.294	0.188	0.0645	0.26	0.143	0.108	0.417	0.12	0.0227	0.0294	0.14	0.0741	0.111	0.0714
	chr11-2180921-2180923	0.5	0.25	0.483	0.241	0.833	1	0.6	1	0.652	0.833	0.818	0.9	0.842	0.636	0.972	1	0.4	0.1	0.444	0.176	0.281	0.0435	1	0.667	0.0526	0	0.103	0.04	0.692	0.222
	chr11-2188127-2188129	0.778	0.704	0.68	0.458	0.75	1	0.371	0.902	0.243	0.625	0.765	0.833	0.69	0.902	0.933	0.08	0.2	0.302	0.164	0.1	0.125	0.435	0.353	0.343	0.171	0.167	0.0811	0.711	0.769	0.12
	chr11-22022786-22022788	0	0	0.133	0.222	1	1	1	0.882	0.909	1	1	1	0.867	1	1	1	0.867	1	0.7	1	1	1	1	1	1	1	1	1	1	0.667
	chr11-22022797-22022799	0	0	0.133	0.222	1	0.941	0.938	0.824	0.545	0.882	0.909	0.8	1	1	0.917	1	1	0.929	0.5	0.875	1	0.875	1	0.923	0.625	0.875	1	1	0.889	0.75
	chr11-22022813-22022815	0	0.125	0.13	0.238	1	0.947	0.85	1	0.765	1	0.9	0.905	0.941	1	1	1	1	0.765	0.9	0.8	1	1	1	0.933	1	0.917	1	0.895	0.714	0.933
	chr1-12203046-12203048	0.04	0.115	0.0294	0.36	0.381	0.111	0.523	0.894	0.842	0.318	0.577	0.238	0.185	0.741	0.805	0.957	1	0.76	0.7	0.604	0.968	0.811	0.0822	0.806	0.792	0.6	1	0.968	0.375	0.875
	chr11-2203545-2203547	0.167	0.125	0.167	0.417	1	0.571	0.895	0.857	0.75	0.739	0.684	0.615	0.938	0.917	1	1	0.5	0.0476	0.444	0.5	0.636	0.2	0.8	0	0.4	0	0.333	1	0.8	0
	chr11-2203572-2203574	0.087	0.407	0.0909	0.375	0.952	0.8	0.778	0.833	0.926	0.613	0.679	0.81	0.923	0.905	0.941	0.714	0.4	0.192	0.316	0.429	0.8	0.16	0.75	0.15	0.464	0.375	0.5	0.96	0.556	0.0833
	chr11-2203595-2203597	0.25	0.333	0.105	0.333	1	0.833	1	0.368	1	0.545	0.75	0.8	1	0.636	0.938	0.636	0.474	0.111	0.231	0.412	0.833	0.214	0.75	0.3	0.3	0.111	0.333	0.933	0.5	0.125
	chr11-22163685-22163687	0.0333	0.152	0.31	0.222	0.833	1	0.94	1	0.97	1	1	1	0.943	0.918	0.952	1	0.977	1	0.958	0.97	0.956	1	0.932	0.893	1	1	0.973	0.972	1	0.8
	chr1-12245248-12245250	0.5	0.2	0.933	0.276	0.6	0.667	0.417	1	0.933	0.929	0.667	0.778	0.615	0.917	0.917	1	0.4	0	0.208	0.412	0.417	1	0.04	0.273	0.364	0.4	0.25	0.667	0.5	0.4
	chr1-12248894-12248896	0.583	0.5	0.25	0.273	1	0.929	0.882	0.864	0.65	0.842	0.929	0.867	0.769	1	1	0.857	0.208	0.2	0.4	0.367	0.214	1	0.679	0.4	0.25	0.882	1	1	1	0.562
	chr1-1226206-1226208	0.3	0.641	0.132	0.378	0.769	1	0.875	0.946	1	0.933	0.893	0.964	0.875	0.773	0.884	0.2	0.875	0.765	0.273	0.689	0.905	0.964	0.667	0.92	0.905	0.571	0.895	0.118	0.25	0.952
	chr11-2290829-2290831	0.889	0.84	0.8	0.778	0	0	0	0.0312	0.04	0	0	0	0	0	0.0526	0	0	0	0	0	0	0	0	0	0	0	0	0.407	0	0
	chr11-2291627-2291629	1	0.667	1	0.8	0	0.318	0.0435	0	0.133	0.0588	0.143	0.167	0.444	0	0.133	0	0.148	0	0	0.0833	0	0	0	0	0	0	0.0417	0.1	0	0
	chr11-2291636-2291638	1	0.75	1	0.85	0.133	0.273	0	0	0	0	0.0455	0.167	0.118	0	0	0	0	0	0	0	0	0	0	0	0	0	0	0.1	0.25	0
	chr11-2291651-2291653	1	0.647	1	0.8	0.2	0.364	0	0	0	0	0.227	0.333	0.333	0	0	0	0	0	0	0.0833	0	0	0	0	0	0.0625	0	0.1	0.2	0
	chr11-2291673-2291675	1	0.688	1	0.8	0.133	0.4	0	0	0	0	0.0455	0.667	0.529	0.0714	0	0	0	0	0	0	0	0	0	0	0	0	0	0.1	0	0
	chr11-2291724-2291726	0.917	0.833	0.917	0.778	0	0.611	0	0	0.0417	0.0455	0.133	0.133	0.467	0.0541	0	0	0	0	0	0	0.15	0.0435	0.0638	0	0	0	0	0.111	0.167	0
	chr11-2292889-2292891	0.958	0.952	0.84	0.737	0.692	0.975	0.242	0.949	0.28	0.94	0.966	0.864	0.633	1	1	0.885	0	0.0769	0.278	0.15	0.25	1	0.292	0.677	0.267	0.0909	0.364	0.25	0.8	0.5
	chr11-2292894-2292896	1	0.905	0.84	0.789	0.846	0.925	0.188	0.949	0.28	0.857	0.931	1	0.733	1	1	0.72	0	0.308	0	0	0.424	1	0.417	0.781	0.143	0	0.591	0.375	1	0.571
	chr11-2292901-2292903	0.958	0.905	0.8	0.737	0.615	0.95	0.0606	0.931	0.2	0.816	0.931	0.864	0.667	1	0.833	0.16	0	0.308	0	0	0.152	0.962	0.292	0.562	0.333	0	0.273	0.438	0.8	0
	chr11-2292904-2292906	0.875	0.857	0.84	0.789	0.692	0.949	0.121	0.915	0.12	0.76	0.966	0.727	0.633	1	0.958	0.192	0	0.462	0.0556	0.1	0.242	0.868	0.229	0.452	0.533	0	0.227	0.625	0.667	0.222
	chr11-2292930-2292932	0.833	1	0.917	0.842	0.8	0.963	0.25	0.885	0.467	0.6	1	0.8	0.909	0.962	0.846	0.533	0.308	0.5	0.267	0.143	0.182	0.909	0.789	0.824	0.333	0.417	0.118	0.231	0.857	0.214
	chr11-23067781-23067783	0	0.367	0.0909	0.588	1	1	0.976	1	0.821	0.778	0.7	0.143	0.5	0.946	1	1	1	1	1	0.976	1	1	0.962	0.944	1	1	0.935	0.958	0.667	1
	chr1-1234114-1234116	0.2	0.111	0	0.357	0.167	0.875	0.583	1	0	0.296	0.357	0.5	0.455	0.9	0.692	0.167	0.481	0.583	0.438	0.8	0.64	0.903	0.897	0.625	0.5	0.222	0.267	0.938	0.333	0.917
	chr1-1234124-1234126	0.167	0.2	0.0714	0.292	1	0.955	0.545	1	0.143	0.389	0.605	0.474	0.421	1	0.889	0.19	0.7	0.85	0.731	0.773	0.906	0.977	0.882	0.652	0.8	0.846	0.375	1	0.375	0.714
	chr11-23426209-23426211	0.0909	0.31	0.3	0.65	0.882	1	0.969	1	0.889	0.625	0.381	0.19	0.556	1	1	1	1	1	1	1	0.97	0.946	0.972	0.95	1	1	1	1	1	1
	chr11-23426386-23426388	0.118	0.375	0.143	0.368	1	1	0.964	0.955	0.5	0.591	0.143	0	0.4	1	1	0.938	1	1	1	1	1	0.852	0.826	0.833	1	1	0.923	1	1	0.942
	chr11-2358284-2358286	0.857	0.889	0.333	0.438	0.867	0.706	0.08	0.879	0.278	0.5	0.633	0.9	0.826	0.76	0.68	0.591	0	0.286	0.189	0.351	0.556	0.935	0.308	0.3	0	0.133	0.0909	0.688	0.25	0.692
	chr11-23702339-23702341	0.3	0.147	0.111	0.314	0.955	1	0.958	0.909	0.955	0.5	0.212	0.833	0.755	0.884	0.85	0.895	1	0.897	1	1	1	1	0.929	1	0.974	0.714	1	1	0.9	1
	chr11-23702365-23702367	0.108	0.116	0.119	0.25	0.917	0.976	0.929	0.949	1	0.774	0.259	0.543	0.463	0.667	0.737	0.927	1	0.947	0.934	0.806	1	0.974	0.925	0.933	0.964	0.429	0.956	0.974	0.923	0.789
	chr11-23721395-23721397	0	0.345	0.208	0.2	0.917	1	1	1	1	0.897	0.773	0.28	0.667	0.786	1	0.947	1	0.929	1	0.857	1	0.875	0.944	0.895	1	1	1	1	1	1
	chr11-23721462-23721464	0	0.235	0.0909	0.1	0.889	0.824	1	1	0.81	0.583	0.231	0.312	0.3	0.759	0.714	1	1	0.857	1	0.95	0.812	0.944	0.875	0.588	1	1	0.833	1	0.556	0.667
	chr11-23743494-23743496	0.345	0.25	0.2	0.207	1	0.92	0.556	0.98	0.839	0.826	0	0	0.321	0.368	0.882	0.944	1	0.92	0.97	0.967	0.909	1	0.84	1	1	0.833	0.964	1	0.6	0.812
	chr11-2389059-2389061	0.1	0.178	0.0566	0.452	0.846	0.536	0.706	0.741	0.757	0.692	1	0.897	0.833	0.947	1	1	0.917	0.467	0.737	0.966	0.63	0.632	0.6	0.536	0.667	0	0.296	0.889	0.833	0.75
	chr11-2402246-2402248	0	0.158	0.615	0.435	0.292	0.0455	0.44	0.206	0.45	0.05	0.286	0.0588	0.261	0.263	0.0909	1	0.375	0.188	0.76	0.87	0.633	0.919	0.343	0.188	0.875	0.778	0.2	1	0	0.267
	chr11-24031960-24031962	0.0769	0.179	0.0769	0.214	1	0.938	0.944	0.983	1	0.667	0.826	0.568	0.929	0.978	1	1	1	0.904	0.968	0.879	0.974	0.959	0.97	1	0.982	0.958	1	1	0.636	0.714
	chr11-24031964-24031966	0	0.629	0.069	0.14	1	0.938	0.521	1	0.964	0.889	0.844	0.591	0.946	0.405	0.615	1	0.987	1	1	0.948	1	0.981	0.97	0.952	0.982	0.958	1	0.963	0.4	1
	chr11-2432798-2432800	0.0833	0.278	0.435	0.235	1	0.583	0.622	0.833	0.45	0.688	1	0.9	0.4	0.467	0.886	1	0.85	0.19	0.16	0.0714	0.25	0.63	0.839	0.714	0.471	0.0769	0.5	1	0.5	0.222
	chr11-2482778-2482780	0	0	0.0833	0.25	0.625	0.625	0.944	0.917	0.75	0.857	0.944	1	0.769	0.889	0.957	0.812	0.947	0.867	0.65	0.824	0.857	0.85	0.833	0.692	0.7	0.8	0.857	0.923	1	0.85
	chr11-2495134-2495136	0.353	0.333	0.176	0.214	0.905	0.87	0.788	0.7	0.385	0.952	0.737	0.958	0.677	0.96	0.829	0.0476	0.625	0.143	0.2	0.222	0.25	0.256	0.727	0.25	0.435	0.0455	0.643	0.882	0.846	0.615
	chr11-2495139-2495141	0.231	0.25	0.143	0.143	0.818	0.87	0.774	0.667	0.2	0.952	0.632	0.947	0.516	0.864	0.556	0.05	0.375	0.167	0.174	0.188	0.16	0.128	0.818	0.111	0.2	0.0952	0.63	0.706	0.769	0.524
	chr11-25049271-25049273	0	0.0833	0.292	0.304	0.824	1	1	0.952	0.933	0.483	0.35	0.211	0.312	0.909	0.939	0.917	0.923	1	0.966	0.842	1	0.943	0.875	0.727	0.737	0.375	1	0.231	0.889	0.923
	chr11-25049275-25049277	0.0769	0.0345	0.182	0.304	0.882	1	0.885	0.955	0.882	0.643	0.35	0.278	0.312	1	0.941	0.917	0.963	0.9	0.931	0.737	0.962	1	0.719	0.727	0.952	0.375	0.958	0.923	0.889	0.667
	chr11-25049308-25049310	0.2	0.125	0.152	0.278	0.968	0.951	0.971	0.738	0.957	0.778	0.08	0.0312	0.357	0.741	0.915	0.958	0.867	1	0.854	0.59	0.966	0.98	0.762	0.533	0.969	0.923	1	0.824	0.833	0.632
	chr11-2520125-2520127	0	0.188	0.13	0.136	1	0.429	0.923	0.737	0.75	0.9	0.826	0.4	0.88	1	0.857	0.846	0.75	0.625	0.737	0.5	0	0.4	0.871	0.9	0.933	1	0.125	0.68	0.857	0.7
	chr11-25373322-25373324	0	0.151	0.0444	0.137	0.976	0.982	0.909	0.703	0.452	0.32	0.324	0.0278	0.358	0.29	0.953	0.955	0.915	0.659	0.222	0.0238	0.529	0.875	0.705	0.241	0.514	0.846	0.865	0.947	0.667	0.933
	chr11-25405015-25405017	0.0667	0.15	0	0.154	1	0.844	0.738	0.0833	0.571	0.186	0.167	0.292	0.312	0.8	0.25	0.929	0.741	0.0455	0.283	0.189	0.133	0.0741	0.553	0.211	0.727	0.826	0.941	0.897	0.5	0.778
	chr11-2546418-2546420	0.333	0.786	0.759	0.64	0.9	0.9	0.909	0.667	0.75	0.929	0.824	1	0.9	0.75	0.583	0.0667	0.1	0.444	0.087	0.588	0.111	0.0385	1	0.333	0.25	0	0.2	0.688	0.632	0.353
	chr1-1256085-1256087	0.222	0.0588	0.133	0.524	1	1	1	1	0.643	0.667	0.571	0.773	0.571	0.9	0.5	0.125	0.875	0.636	0.308	0.607	0.818	0.545	0.85	0.65	0.118	0.7	0.933	1	0.75	0.769
	chr1-12564712-12564714	0.786	0.837	0.789	0.792	0.184	0.0833	0.531	0.165	0.945	0.29	0.413	0.586	0.588	0.364	0.911	0.865	0.18	0.113	0.0579	0.279	0.128	0.824	0.544	0.17	0.0857	0.0432	0.123	0.0676	0.667	0.0278
	chr1-12564728-12564730	0.786	0.86	0.855	0.896	0.34	0.233	0.613	0.172	0.963	0.29	0.427	0.478	0.713	0.39	0.96	0.921	0.157	0.0513	0.113	0.32	0.147	0.797	0.565	0.149	0.0784	0.0597	0.14	0.0411	0.688	0.0286
	chr1-12568062-12568064	0.92	0.917	0.875	1	0.84	0.667	1	0.5	1	0.561	0.441	0.731	0.71	1	0.912	0.97	0.0345	0.25	0.231	0.2	0.185	0.46	0.739	0.188	0.235	0.133	0.0333	0.962	0.636	0.55
	chr11-25828365-25828367	0	0.312	0.0526	0.2	1	1	0.935	1	0.824	0.476	0.294	0.6	0.308	1	1	1	0.828	1	1	0.923	1	0.875	1	0.773	0.455	0.778	1	1	0.75	0.8
	chr11-25828372-25828374	0.0625	0.172	0.158	0.312	1	0.977	0.939	1	0.964	0.841	0.636	0.769	0.459	0.923	0.971	1	0.957	0.952	0.96	0.956	1	0.929	0.875	0.872	0.958	1	0.935	0.971	0.8	1
	chr1-12609164-12609166	0	0.16	0.238	0.286	1	0.875	0.889	0.929	0.913	0.875	0.9	0.429	0.5	0.909	0.684	0.08	0.8	0.875	0.455	0.818	0	0	0.471	0.263	0.176	0.0857	0.5	1	1	0.933
	chr1-12612996-12612998	0.588	0.842	0.719	0.968	0.895	0.696	0.625	0.765	0.75	0.5	0.923	1	0.941	1	0.967	0.5	0.5	0	0.0909	0.545	0.115	0	0.739	0.167	0.15	0	0.2	0.276	0.714	0.263
	chr1-12616956-12616958	0.417	0.333	0.65	0.667	0.333	0.947	0.25	0.704	0.714	0.857	0.895	0.941	0.643	0.704	0.5	1	0.333	0.125	0.25	0.429	0.0667	0.45	0.308	0.0909	0.182	0	0.125	0.143	0.75	0.0625
	chr11-26615084-26615086	0.333	0.333	0.0833	0.714	1	1	0.882	0.967	1	1	0.923	0.938	0.75	1	1	0.917	1	0.364	0.3	0.652	1	1	0.8	1	0.857	1	1	0.941	0.688	0.85
	chr1-12678246-12678248	0.417	0.591	0.759	0.846	0	0	0	0	0.0476	0	0	0.0769	0	0	0.0526	0	0.194	0.304	0	0.294	0	0	0.179	0.857	0	0	0	0.655	0.143	0
	chr1-12678492-12678494	0.909	0.6	0.667	0.368	0	0.125	0	0.19	0	0.0476	0	0.105	0.0417	0	0.0625	0	0.0345	0	0.286	0.0714	0	0.211	0.0682	1	0	0	0	0.692	0	0.0952
	chr1-12678582-12678584	1	0.846	0.818	0.571	0.5	0.65	0.0714	0.9	0.6	0.333	0.214	0.286	0.375	0.5	0.118	0.667	0.257	0.273	0.8	0.5	0.2	0.5	0.296	0.857	0	0.167	0	0.812	0.278	0.188
	chr1-12678591-12678593	1	0.923	0.833	0.537	0.75	0.784	0.0909	0.824	0.412	0.174	0.172	0.133	0.368	0.25	0.212	0.667	0.353	0.478	0.72	0.561	0.0455	0.903	0.318	0.905	0.027	0.2	0.0435	0.882	0.217	0.263
	chr1-12678593-12678595	1	0.923	0.833	0.585	0.733	0.892	0	0.588	0.441	0.2	0.172	0.0667	0.487	0.16	0.147	0.667	0.294	0.391	0.833	0.351	0.0909	0.875	0.341	0.857	0.0286	0.114	0.0435	0.882	0.0909	0.368
	chr1-12678611-12678613	0.966	0.923	0.833	0.561	0.562	0.73	0.0909	0.647	0.412	0.08	0.138	0.2	0.308	0.417	0.147	0.444	0.125	0.364	0.792	0.464	0	0.677	0.182	0.952	0.162	0.0857	0	0.848	0.259	0.143
	chr1-12678628-12678630	0.92	1	0.828	0.583	0.889	0.696	0.0357	0.471	0.2	0.333	0.304	0.267	0.222	0.3	0.227	0.667	0.158	0.176	0.733	0.556	0	0.64	0.276	0.923	0	0.105	0	0.944	0.304	0.308
	chr1-12682962-12682964	0.0455	0.261	0.125	0.226	0.438	0.769	0.833	0.556	0.879	0.903	0.778	0.758	0.871	0.8	0.621	0.75	0.413	0.429	0.514	0.574	0.0769	0.0222	0.647	0.111	0.0625	0.0303	0.3	0.5	1	0.25
	chr11-2768667-2768669	0.0667	0.172	0.125	0.467	0.357	0.111	0.854	0.0769	0.6	0.303	0.0833	0.0541	0.235	0.235	0.0811	0.833	1	0.882	0.821	0.83	0.833	0.268	0.686	0.143	0.69	0.762	0.895	1	0.778	1
	chr11-2769116-2769118	0.233	0.375	0.476	0.844	0.471	0.0769	0.674	0	0.709	0.194	0.135	0.0556	0.395	0.447	0.137	0.711	1	0.7	0.851	0.844	0.974	1	0.5	0.659	0.95	0.875	0.8	1	0	1
	chr1-1279741-1279743	0.438	0.688	0.267	0.471	1	0.9	0.952	0.4	0.9	0.96	0.727	0.885	0.87	0.583	0.087	1	0.125	0.273	0.45	0.677	0.216	0.957	0.564	0.0625	0.407	0.538	0.684	1	0.714	0.087
	chr11-2813120-2813122	0	0	0.0909	0	0.174	1	0	0.824	0.5	0.267	0.231	0.643	0.417	0.8	0.833	0	0.967	0.692	0.826	0.864	0	0.722	0.154	0.333	0.889	0.833	0.667	0.5	0.636	0.161
	chr11-2813122-2813124	0	0	0	0.0833	0.13	0.889	0.0333	0.824	0.5	0.241	0.185	0.571	0.455	0.5	0.647	0.0714	0.484	0.615	0.783	0.864	0	0.556	0.0769	0.385	0.333	1	0.444	0.167	0.583	0
	chr11-2813125-2813127	0.111	0	0	0.0833	0.391	1	0.0333	0.824	0.545	0.5	0.346	0.714	0.667	0.938	1	0.143	0.968	0.692	1	0.864	0	0.833	0.385	0.538	0.778	1	0.778	0.583	0.7	0.472
	chr11-2813129-2813131	0	0	0	0	0.217	1	0	0.765	0.455	0.241	0.148	0.643	0.417	0.812	0.833	0.0667	0.516	0.692	0.783	0.773	0	0.722	0.0769	0.231	0.833	0.917	0.556	0.333	0.7	0.121
	chr11-2813133-2813135	0	0	0	0.0833	0.364	0.944	0.069	0.824	0.455	0.167	0.37	0.5	0.167	0.75	0.833	0.0714	0.581	0.692	0.826	0.773	0	0.579	0.154	0.231	0.889	1	0.667	0.167	0.385	0.114
	chr11-2813143-2813145	0	0	0	0	0.348	1	0.0667	0.824	0.636	0.2	0.333	0.429	0.308	0.647	0.667	0.0667	0.594	0.692	0.826	0.818	0	0.579	0.154	0.385	0.778	1	0.3	0.333	0.647	0.182
	chr11-2813149-2813151	0	0	0	0.0833	0.261	1	0.069	0.812	0.455	0.3	0.2	0.5	0.538	0.824	0.667	0	0.625	0.692	0.739	0.864	0	0.722	0.154	0.385	0.588	0.538	0.583	0.5	0.692	0.419
	chr1-12844591-12844593	0	0.0526	0	0	1	0.778	0.643	0.592	0.833	0	0.455	0.231	0.143	0.556	0.357	0.786	0.793	0.0667	0.0556	0.0833	0.839	0.897	0.651	0.35	1	1	1	0.958	0.375	1
	chr11-2846124-2846126	0.417	0.273	0.2	0.368	0.9	0.941	0.931	1	0.913	0.7	1	0.875	0.947	0.9	0.882	0.806	0.474	0.357	0.087	0.211	0.05	0.208	0.286	0.0769	0.0769	0.0833	0.185	0.75	0.889	0.643
	chr11-2846202-2846204	0.154	0.4	0.368	0.615	0.846	0.929	1	0.857	0.952	1	0.833	1	1	0.875	1	1	0.111	0.6	0.4	0.308	0.273	0.217	0.333	0.125	0.333	0	0.429	0.667	1	0.562
	chr11-2858696-2858698	0.25	0.733	0.649	0.68	0.933	0.81	0.348	0.769	0.5	0.143	0.737	0.4	0.579	0.833	1	0.647	0.125	0	0.263	0.212	0.0909	0.273	0.235	0.111	0.107	0.111	0	0.235	0.375	0
	chr11-2860009-2860011	0	0.115	0.0968	0.13	0.5	0.577	0.867	0.238	0.868	0.381	0.786	0.941	0.9	0.719	0.875	0.2	0.118	0.214	0.0909	0.333	0.121	0.154	0.632	0.105	0.0667	0	0.226	0.0882	0.5	0
	chr11-2864838-2864840	0.667	0.375	0.594	0.5	0	0.0323	0.727	0	0.556	0.8	0.846	0.824	0.6	0.0811	0.114	1	0.037	0.1	0	0.111	0.111	0.353	0.167	0	0.0625	0	0	0.154	0	0.25
	chr11-2865203-2865205	0.591	0.6	0.367	0.839	0.0526	0.0303	0.684	0.0233	0.654	0.875	0.739	0.947	0.867	0.152	0.103	0.789	0.292	0.05	0.0303	0.208	0.222	0.655	0.5	0.0952	0.5	0.0435	0.143	0.889	0.846	0.875
	chr11-2865254-2865256	1	0.65	0.467	0.778	0.333	0.25	0.9	0.19	0.85	1	0.967	0.917	1	0	0.273	1	0.667	0.833	0.333	0.526	0.5	0.75	0.522	0.111	0.533	0.667	0.167	0.938	0.2	0.867
	chr11-2865268-2865270	0.571	0.524	0.579	0.524	0.182	0.0526	1	0.226	0.81	1	1	1	1	0.1	0.308	0.909	0.714	0.5	0.381	0.609	0.5	0.944	0.652	0.176	0.857	0.231	0.406	1	0.8	0.7
	chr11-28876996-28876998	0.037	0.214	0.0357	0.261	0.76	0.85	0.81	0.737	0.615	0.385	0.107	0.0625	0.517	0.935	0.4	0.933	0.394	0.111	0.167	0.192	0.333	0.242	0.914	0.0833	0.147	0	0.667	0.111	0.545	0.0526
	chr11-2891793-2891795	0.25	0.806	0.696	0.862	0.5	0.4	0.607	0.739	0.786	0.515	0.762	0.438	0.667	0.923	0.72	0	0.129	0.231	0.0571	0.12	0.0909	0.0417	0.559	0.143	0.0938	0.182	0.179	0	1	0
	chr1-1290073-1290075	1	0.609	0.805	0.926	0.0625	0.0312	0.442	0.0755	0.531	0.257	0.167	0.0667	0.312	0.13	0	0.824	0.568	0.536	0.812	0.531	0.226	0.96	0.5	0.769	0.459	0.508	0.929	0.946	0	0.818
	chr1-1290098-1290100	0.167	0.889	0.5	0.667	0.0909	0.0714	0.65	0.037	0.389	0.0625	0	0	0.179	0.133	0	0.667	0.452	0.2	0.722	0.471	0.368	0.875	0.5	0.429	0.524	0.909	0.727	1	0	0.5
	chr1-12904210-12904212	0.158	0.182	0	0.259	1	0.0769	0.962	0.66	0.552	0.826	0.4	0.476	0.312	0.787	0.83	0.772	0.339	0.111	0.154	0.311	0.395	0.0824	0.723	0.236	0.114	0.0345	0.429	0.947	0.667	0.5
	chr11-2918364-2918366	0	0.04	0	0.263	0.308	0.519	1	0.459	0.833	0.722	0.714	0.75	0.833	0.649	0.619	0.667	0.438	0.667	0.133	0.389	0.478	0.55	1	0.143	0.385	0	0.444	0.35	1	0.333
	chr11-2920127-2920129	0	0.8	0	0.462	0.75	0.188	0.154	0.923	0.0625	0.562	0.125	0.333	0.0833	0.667	0.2	0.846	0.75	0.2	0.2	0.192	0.417	0.955	0	0.727	0.625	0.0769	0.643	0.625	0	0.667
	chr11-29203840-29203842	0.286	0.111	0.182	0.2	1	0.705	0.643	0.939	0.615	0.462	0.412	0.16	0.667	0.741	1	0.957	0.103	0	0.143	0.297	0.423	0.214	0.818	0.333	0.75	0.167	0.727	0.923	1	0.375
	chr11-2926093-2926095	0.25	0.564	0.429	0.543	0.214	0	0.283	1	0.968	0.233	0.361	0.286	0.286	0.955	1	0	0.913	0.84	0.767	0.818	0.36	0.375	0	0	0	0	0	0	0.455	0
	chr1-1293046-1293048	0.174	0.211	0.143	0.513	0.368	0.0417	0.667	0.0698	0.607	0.171	0.0833	0.238	0.571	0.103	0.0263	0.933	0.88	0.75	0.652	0.9	0.545	0.632	0.784	0.174	0.812	0.308	0.7	0.941	0.182	0.444
	chr11-29354433-29354435	0.105	0.25	0.0588	0.188	0.75	0.745	0.833	0.833	0.909	0.257	0.2	0.105	0.296	0.64	0.941	0.905	0.4	0.0323	0.182	0.207	0.429	0.0667	0.659	0.05	0.857	0.5	0.263	1	1	0.375
	chr11-2954652-2954654	0	0	0	0.0606	0.25	0	0.214	0.348	0.111	0	0	0.125	0.125	0.4	0.176	0.839	0.444	0	0.161	0.0556	0.8	0.97	0.152	0.125	0.577	0.65	0.565	0.455	0	0.842
	chr11-3147702-3147704	0	0.211	0.0645	0.433	1	0.913	0.917	0.96	0.588	0.786	0.769	0.778	0.806	0.96	0.933	0.818	0.429	0.429	0.4	0.65	1	1	0.632	0.737	0.857	1	0.706	1	0.735	0.656
	chr11-315794-315796	0	0.4	0.174	0.263	1	1	0.864	0.846	0.684	0.542	0.529	1	0.7	0.655	0.773	0	0.621	1	0.92	0.923	0.957	1	0.552	0.625	0.789	0.385	0.533	1	0.611	0.933
	chr11-315864-315866	0.15	0.387	0.364	0.154	0.894	0.96	0.556	0.971	0.767	0.755	0.925	1	0.885	0.809	0.588	0	0.985	0.92	1	0.955	0.918	1	0.783	1	0.889	1	0.778	0.98	0.636	0.571
	chr11-315891-315893	0.179	0.135	0.122	0.075	0.941	1	0.446	0.818	0.607	0.623	0.791	0.854	0.846	0.716	0.341	0.0323	0.649	0.952	0.859	0.945	0.939	0.931	0.76	1	0.933	1	0.75	1	0.158	0.889
	chr11-315901-315903	0.143	0.216	0.317	0.075	0.882	0.971	0.518	0.911	0.667	0.609	0.881	0.896	0.906	0.706	0.182	0	0.872	0.905	0.922	0.88	0.955	0.958	0.768	1	0.95	0.909	0.818	1	0.278	0.706
	chr11-315934-315936	0.353	0.385	0.667	0.1	0.8	0.585	0.4	0.775	0.511	0.235	0.868	0.929	0.911	0.34	0.286	0.1	0.66	0.906	0.342	0.95	0.75	0.811	0.766	1	0.622	0.182	0.824	1	0.154	0.625
	chr11-316409-316411	0.0952	0.0323	0.471	0.488	0.9	0.929	0.29	0.848	0.583	0.636	0.906	0.957	0.918	0.828	0.51	0.147	0.974	0.647	0.885	0.837	0.862	0.951	0.545	0.939	0.714	1	0.667	1	0.833	0.909
	chr1-1316647-1316649	0.167	0	0	0	0.556	0.875	0.667	0.533	0.458	0	0.0769	0	0	0	0	0.778	0	0	0	0	0	0.0526	0	0	0.5	0.605	0.444	0.9	0.286	0.455
	chr11-3175588-3175590	0.13	0.0909	0.0606	0.353	0.25	0.545	0.5	0.941	0.867	0.278	0.625	0.571	0.8	0.421	0.684	0.8	0.545	1	0.667	0.731	0.682	1	0.188	0.667	1	1	0.25	1	0.923	0.875
	chr11-3175661-3175663	0.308	0.212	0.148	0.114	1	0.714	0.857	1	1	0.955	0.833	0.875	0.6	0.938	0.727	0.941	0.833	0.556	0.417	0.8	1	1	0.308	0.667	0.917	0.833	0.2	0.857	1	0.786
	chr11-3175666-3175668	0	0.182	0.143	0.229	1	0.786	0.857	0.909	0.7	0.955	0.833	1	0.545	0.875	0.818	1	1	0.889	0.667	0.85	1	1	0.292	0.933	0.917	1	0.2	0.857	0.692	0.909
	chr11-31793946-31793948	0.647	0.875	0.724	0.632	0.357	0.467	0.833	0.195	1	0.55	0.433	0.25	0.6	0.588	0.471	0.789	0	0	0.0286	0.211	0.0714	0.0714	0.583	0.381	0	0.0417	0.103	0	0.667	0
	chr11-31820317-31820319	0.95	0.69	0.812	0.636	0.0909	0.667	0.135	0.744	0.556	0.143	0.65	0.706	0.533	0.533	0	0	0.294	0	0.111	0.205	0.172	0.962	0.0571	0.0833	0.409	0.222	0.08	0.846	0.667	0.571
	chr11-31820347-31820349	0.895	0.7	0.833	0.735	0.286	0.636	0.0238	1	0.5	0.182	0.8	0.833	0.692	0.684	0.027	0	0.6	0	0.125	0.207	0.44	0.952	0.05	0.0952	0.4	0.316	0.3	0.667	0.714	0.429
	chr11-31820361-31820363	0.957	0.72	0.839	0.643	0	0.455	0	1	0.621	0.409	0.833	0.737	0.429	0.765	0	0	0.0833	0	0.0357	0.143	0.0333	0.839	0.0196	0.0312	0.316	0.037	0.0435	0.941	0.786	0.2
	chr11-31822502-31822504	0.8	0.897	0.739	0.875	0.4	0.893	0.278	0.905	1	0.667	0.667	0.857	0.778	0.688	0.3	0.0968	0.375	0.0714	0.167	0.286	0.0714	1	0	0	0.4	0.2	0.238	0.833	0.167	0
	chr11-31822525-31822527	0.6	0.88	0.696	0.25	0.2	0.821	0.278	0.952	1	0.6	0.417	0.714	0.889	0.688	0.2	0.0968	0.25	0	0.167	0.0476	0.133	1	0.118	0.143	0.4	0.0714	0.143	0.917	0	0
	chr11-31824871-31824873	0.429	0.833	0.9	0.857	0	0.4	0.591	0.125	0.75	0.773	0.455	0.333	0.16	0.167	0	0	0.364	0	0	0	0.125	0	0	0	0.125	0	0.429	0.429	0.692	0
	chr11-31839946-31839948	0.8	0.857	0.917	0.609	0.13	0.136	0.857	0.087	0.833	0.538	0.818	1	0.75	0.45	0	0.111	0.6	0.267	0.261	0.276	0.4	0.0769	0.143	0.25	0.273	0.381	0.281	0.85	0.333	0.208
	chr11-31839979-31839981	0.5	0.833	0.917	0.5	0	0.136	0.692	0.15	0.556	0.583	0.81	0.8	0.75	0.45	0.0833	0	0.111	0.129	0.0435	0.16	0	0.167	0.143	0.214	0.111	0.0526	0.312	0.75	0.375	0
	chr11-31848338-31848340	0.81	0.69	0.886	0.667	0.4	0.891	0.233	0.875	0.639	0.696	0.846	0.811	0.553	0.509	0.471	0.24	0	0.125	0.027	0.122	0.356	0.431	0.221	0.795	0	0	0.0508	0.571	0.909	0
	chr11-31848370-31848372	0.727	0.667	0.8	0.714	0.75	0.821	0.389	0.875	0.818	0.727	1	1	0.812	0.667	0.375	0.263	0.0714	0.111	0	0.2	0.5	0.5	0.208	0.75	0.438	0.278	0.158	0.579	0.923	0.125
	chr11-31887643-31887645	0.75	0.778	0.722	0.667	1	1	0.588	1	1	0.467	0.85	0.769	0.5	0.722	0.909	0.444	0.0833	0	0	0.0455	0.273	0.556	0.52	0.0833	0	0	0.0588	1	0.714	0
	chr11-3209742-3209744	1	0.75	0.889	1	0.714	1	0.9	0.938	0.9	1	1	1	1	1	0.964	0.826	0.4	0	0.136	0.08	0.0476	0.185	0.444	0.136	0	0.0714	0.214	1	0.867	0.267
	chr11-3209748-3209750	0.818	0.5	0.444	1	0.857	0.8	0.778	0.75	0.8	0.875	0.846	0.75	0.556	0.821	0.714	0.696	0.2	0	0.0455	0.08	0	0.0741	0.444	0.136	0	0.0333	0.214	0.538	1	0.231
	chr11-32354933-32354935	0.786	0.684	0.811	0.756	0.0526	0.314	0.0714	0	0.025	0	0.069	0	0	0.0196	0.448	0	0.0811	0.625	0.808	0.676	0.258	0.919	0.093	0.263	0.312	0.0645	0.111	0.625	0.2	0
	chr11-32354957-32354959	0.742	0.807	0.758	0.769	0.0976	0.469	0.0357	0.0167	0	0.0364	0.04	0.0536	0.119	0.0253	0.5	0.027	0.125	0.765	0.872	0.69	0.345	0.976	0.113	0.286	0.103	0	0.242	0.781	0.125	0
	chr11-32354960-32354962	0.882	0.783	0.741	0.84	0	0.312	0	0	0	0	0	0.05	0.0909	0.037	0.586	0	0	0.737	0.933	0.714	0.542	0.955	0.158	0.125	0.1	0.0909	0.346	0.697	0.2	0
	chr11-32354980-32354982	0.938	0.636	0.75	0.756	0	0.333	0	0	0	0.0816	0.0217	0	0.0417	0.0175	0.469	0	0	0.741	0.893	0.719	0.3	0.944	0.103	0.0667	0.0185	0.0926	0.212	0.636	0.1	0
	chr11-32354992-32354994	0.875	0.485	0.75	0.659	0	0.424	0	0.037	0.06	0	0	0	0.0208	0.0351	0.49	0	0	0.741	0.643	0.625	0.275	0.889	0	0.0968	0.0192	0.0556	0.115	0.717	0	0
	chr11-32354999-32355001	0.938	0.667	0.814	0.756	0.0312	0.394	0	0.0755	0.0638	0	0	0.0263	0.087	0.0877	0.729	0	0.0577	0.741	0.893	0.75	0.425	0.944	0.128	0.29	0.0943	0.151	0.36	0.745	0.25	0
	chr11-32355007-32355009	0.933	0.4	0.824	0.6	0	0.353	0.0417	0	0.12	0.115	0	0	0	0.138	0.556	0	0	0.75	0.923	0.818	0.312	0.929	0.05	0.4	0.125	0.0526	0.32	0.524	0.222	0
	chr11-32355021-32355023	0.833	0.536	0.816	0.667	0	0.432	0.0213	0.0357	0.0833	0	0.0741	0	0.0357	0.0465	0.407	0	0.108	0.708	1	0.645	0.24	0.909	0.171	0.414	0.0625	0.156	0.294	0.629	0	0
	chr11-32355182-32355184	0.818	0.706	0.8	0.741	0.188	0.0714	0	0.114	0.037	0	0.0333	0.118	0	0.111	0.71	0.0588	0.0217	0.25	0.176	0.0606	0.321	0.933	0	0.214	0.125	0.0435	0.0938	0.735	0.276	0
	chr11-32355205-32355207	0.824	0.727	0.857	0.846	0.333	0.611	0.143	0.488	0.135	0.114	0.22	0.171	0.217	0.591	0.851	0.08	0.31	0.842	0.75	0.692	0.867	0.976	0.0741	0.8	0.571	0.714	0.732	0.956	0.652	0.875
	chr11-32355225-32355227	0.971	0.714	0.877	0.778	0.133	0.278	0.0286	0.386	0.0789	0.0286	0.0952	0.0571	0	0.328	0.8	0	0.0143	0.684	0.816	0.527	0.581	0.976	0.241	0.553	0.069	0.25	0.439	0.957	0.19	0.154
	chr11-32355228-32355230	0.375	0.657	0.875	0.778	0.154	0.4	0.0278	0.14	0.0526	0	0.132	0.0571	0	0.222	0.653	0	0.0462	0.568	0.8	0.407	0.387	0.684	0.111	0.311	0.1	0.143	0.298	0.935	0.182	0.273
	chr11-32402898-32402900	0.0909	0.154	0.143	0.583	0.875	0.786	0.875	1	0.909	0.364	0.643	0.769	0.7	0.929	1	0.6	0.571	0.444	0.182	0.467	0.833	0	0.792	0.25	0.308	0.333	0.9	0.778	0.923	0.286
	chr11-32451914-32451916	0.787	0.737	0.745	0.367	0.833	0.643	0.597	0.952	0.491	0.435	0.719	0.625	0.78	0.929	0.8	0.328	0.294	0.456	0.51	0.529	0.0227	0.0476	0.244	0.0345	0.125	0.0263	0.0476	0.0556	1	0.444
	chr11-32452358-32452360	1	0.826	0.957	0.769	0.308	0.522	0.087	0.3	0.25	0.133	0.765	0.727	0.727	0.4	0.85	0.0588	0.167	0.833	0.526	0.579	0	0.143	0.158	0	0.333	0	0.0909	0.9	0.182	0
	chr11-32452364-32452366	1	0.609	0.696	0.769	0.615	0.826	0.0455	0.105	0.125	0.333	0.5	0.5	0.545	0.452	0.85	0	0.308	0.333	0.368	0.105	0	0.357	0.05	0.429	0	0	0	0.2	0.3	0
	chr11-32452369-32452371	1	0.913	1	0.923	0.923	0.682	0.0526	0.833	0.5	0.267	0.941	1	0.7	0.767	1	0	0.308	0.833	0.579	0.579	0.538	0.667	0.1	0.571	0.333	0.05	0.333	0.947	0.0714	0
	chr11-32452619-32452621	1	0.857	0.889	0.786	0.333	0.263	0.138	0.0455	0.345	0.146	0.5	0.111	0.483	0.464	0.915	0.0476	0.087	0.0357	0.412	0.5	0.259	0	0	0.2	0.0588	0	0	0.375	0.2	0
	chr11-32452623-32452625	1	0.857	0.889	0.857	0.273	0.421	0.138	0	0.241	0.619	0.476	0.889	0.357	0.607	0.936	0.0455	0.13	0.138	0.529	0.423	0.231	0	0.156	0.0667	0	0	0.0435	0.391	0.286	0.133
	chr11-32452633-32452635	1	0.769	0.889	0.786	0.167	0.316	0.103	0	0.483	0.5	0.227	0.889	0.192	0.667	0.936	0.13	0.167	0.444	0.375	0.6	0.185	0	0.0294	0.0667	0.176	0	0.0909	0.174	0.222	0
	chr11-32452638-32452640	0.944	0.875	0.889	0.724	0.167	0.579	0.0714	0.0952	0.379	0.452	0.238	0.333	0.103	0.207	0.938	0	0.0417	0.179	0.0588	0.269	0.0741	0	0.0909	0	0	0.0286	0.227	0.13	0	0.0625
	chr11-32452640-32452642	1	0.867	0.889	0.828	0.167	0.316	0.037	0.05	0.448	0.39	0.19	0.389	0.379	0.414	0.958	0.0455	0.13	0.241	0	0.56	0.111	0	0.0938	0	0	0.0857	0.174	0.0417	0	0.167
	chr11-32454948-32454950	0.714	0.909	0.957	0.895	0.0588	0.4	0	0.676	0.467	0.087	0.571	0.2	0.5	0.355	0.852	0	0.188	0.231	0	0.294	0	0.643	0.154	0.1	0	0.143	0.0833	0.81	0	0.37
	chr11-32454959-32454961	0.565	0.788	0.522	0.789	0.05	0.45	0	0.583	0.471	0.0417	0.0455	0.1	0.704	0.645	0.852	0.0435	0.125	0.133	0	0.316	0.0526	0.762	0	0.0476	0	0.0714	0.2	0.143	0	0.161
	chr11-33619167-33619169	0.636	0.438	0.647	0.769	0.875	0.667	0.05	0.8	0.7	0.667	1	1	0.778	0.818	0.857	0.154	0.333	0	0.214	0	0.75	0.357	0.25	0.222	0	0	0.133	0.8	0.889	0.588
	chr11-33689640-33689642	0.583	0.636	0.815	0.765	1	0.667	0.917	0.897	1	0.9	0.903	0.895	0.737	0.941	0.842	0.222	0.278	0.267	0.154	0.263	0.917	0.389	0.75	0.438	0.467	0.1	0.308	0.467	0.857	0.0526
	chr11-34161048-34161050	0.0833	0.333	0.19	0.238	1	0.65	1	0.92	0.708	0.9	0.818	1	1	0.885	1	0.714	0.25	0.263	0.4	0.348	0.708	0.708	0.8	0	0.1	0	0.4	1	0.4	0.4
	chr11-34205318-34205320	1	0.952	0.952	0.95	0.214	0.0244	0.84	0.966	0.95	0.474	0.63	0.345	0.793	0.783	0.96	1	0.182	0.524	0.75	0.475	0.913	0.789	0.619	0.3	0.636	0.125	0.0652	0.423	1	0.917
	chr11-34367349-34367351	0.667	0.714	0.9	1	0.1	0.562	1	0.625	0.733	0.455	0.571	0.857	0.818	0.154	0.692	1	0.647	0	0.0455	0.857	0.429	0.429	0.481	0.273	0.4	0	0.8	0.0909	0.929	0.08
	chr11-3534708-3534710	1	0.957	0.811	1	1	0.6	0.846	0.917	1	1	0.947	1	0.84	0.87	1	0.833	0.533	1	0.933	0.655	0.0667	0.909	0.842	0.438	0.75	0.08	0.0714	0.0476	1	0.75
	chr11-3534802-3534804	0.889	0.889	0.833	0.767	0.935	0.678	0.833	0.962	0.698	0.974	0.833	0.811	0.857	0.925	0.966	0.912	0.56	0.667	0.895	0.64	0.143	0.738	0.603	0.244	0.395	0.0816	0.0755	0.0185	0.889	0.176
	chr11-35426243-35426245	0.4	0.75	0.429	0.471	0.0556	0.05	0.0968	0.786	0.667	0.5	0.833	0.933	0.545	0.222	0.95	0.375	0.0833	0.154	0.0385	0.174	0.267	0.625	0.0769	0.375	0.214	0	0	0.0769	0.667	0.385
	chr11-35442098-35442100	0.0312	0.2	0.25	0.471	0	0.0882	0.0926	0.0638	0	0.0294	0	0.0345	0.111	0.154	0.0488	0.0645	0.829	0.276	0.114	0.312	0.818	0.932	0.25	0.174	0.933	0.882	0.643	0.406	0.167	0.556
	chr11-36142647-36142649	0.941	1	0.86	0.931	0.756	0.155	0.776	0.712	0.841	0.873	0.682	0.718	0.716	0.549	0.424	0.954	0.195	0.154	0.108	0.448	0.0395	0.0136	0.579	0.137	0.0986	0.0155	0.302	1	0.857	0.273
	chr11-36142683-36142685	0.923	0.824	0.846	1	0.841	0.105	0.765	0.773	0.692	0.842	0.517	0.75	0.6	0.559	0.271	0.852	0.133	0.0882	0.061	0.284	0.0204	0.0102	0.659	0.191	0.0411	0.00885	0.227	0.906	0.778	0.333
	chr11-36301021-36301023	1	0.933	0.923	0.959	0.618	0.761	0.878	0.9	0.875	1	0.9	0.964	0.958	0.625	0.944	0.946	0.214	0.421	0.0526	0.535	0.242	0.228	0.696	0.244	0	0.143	0.41	0.478	1	0.591
	chr11-36301098-36301100	0.913	0.654	1	0.8	0.722	0.706	0.818	0.857	0.769	0.821	0.688	0.625	0.933	0.391	0.333	0.684	0.222	0.273	0.0417	0.393	0.0588	0.219	0.59	0.0455	0.19	0	0.143	0.182	0.857	0.462
	chr11-36448608-36448610	0.895	0.935	0.788	0.824	0.917	0.953	0.677	1	1	0.85	0.875	0.923	0.857	1	1	1	0.171	0.296	0.0741	0.304	0.152	0.211	0.414	0.103	0	0.0385	0.379	0.25	0.7	0.385
	chr11-36476271-36476273	0.13	0.184	0.111	0.111	0.867	0.676	0.65	0.219	0.815	0.625	0.714	0.75	0.771	0.375	0.526	0.682	0.0806	0.105	0.0571	0.24	0	0.0465	0.421	0.0455	0	0.0339	0	0.0741	0.667	0.0667
	chr11-36476279-36476281	0.333	0.667	0.556	0.133	0.889	0.857	0.795	0.609	0.905	1	0.947	1	0.968	0.682	0.871	1	0.0952	0	0.0455	0.263	0	0.0417	0.476	0.0833	0.0556	0.0435	0.0714	0	0.833	0.0588
	chr11-36476292-36476294	0.355	0.452	0.278	0.22	0.967	0.87	0.798	0.611	0.651	0.939	0.767	0.861	0.758	0.855	0.899	0.721	0.0851	0.208	0.102	0.222	0	0.0185	0.534	0.0541	0.0851	0.04	0.0926	0.0426	0.929	0.0556
	chr11-36476294-36476296	0.571	0.586	0.5	0.22	0.967	0.921	0.926	0.759	0.839	0.939	0.951	0.972	0.955	0.939	0.97	1	0.0778	0.245	0.111	0.222	0	0.0784	0.56	0.0556	0.087	0.0202	0.0952	0.0638	1	0.0476
	chr11-36476298-36476300	0.294	0.526	0.321	0.22	0.967	0.908	0.904	0.727	0.762	0.959	0.918	0.889	0.924	0.94	0.929	0.952	0.106	0.226	0.234	0.217	0	0.0192	0.578	0.0811	0.0851	0.0204	0.0962	0.0417	0.917	0.1
	chr11-36476300-36476302	0.343	0.467	0.411	0.22	0.967	0.909	0.883	0.891	0.855	1	0.918	0.944	0.924	0.927	0.899	1	0.087	0.208	0.109	0.222	0	0.0192	0.534	0.0556	0.0833	0.04	0.0962	0.087	0.917	0.05
	chr11-36476329-36476331	0.087	0.25	0.189	0.269	0.81	0.837	0.825	0.656	0.571	0.686	0.75	0.792	0.595	0.855	0.892	0.786	0.0755	0.262	0.154	0.25	0.04	0	0.547	0.0455	0.194	0.0577	0.136	0.0606	0.778	0
	chr11-3648000-3648002	0.462	0.294	0.5	0.533	0.862	0.412	0.188	0.636	0.5	0.438	0.609	0.864	0.741	0.6	1	0.793	0.412	0.0588	0	0.355	0.438	0.87	0.28	0.364	0	0	0.1	0.778	0.762	0.857
	chr11-366086-366088	0.037	0.261	0.625	0.189	0.938	0.0625	0.789	0.93	0.795	0.967	0.615	0.737	0.457	0.844	0.935	0.826	0.46	0.0303	0.394	0.677	0.6	0.5	0.906	0.545	0.969	0.871	1	0.941	0.875	1
	chr1-1372392-1372394	0.154	0.238	0.138	0.265	0.0526	0	0.65	0.0238	0.536	0.333	0	0.182	0.229	0.0667	0.0714	0.316	0.87	0.9	0.704	0.875	0.95	0.93	0.974	0.714	0.88	0.861	0.895	0.852	0.4	0.708
	chr1-1374600-1374602	0.0278	0.273	0.19	0.15	0.0769	0.267	0.6	0.0526	0.913	0.217	0.0435	0.174	0.217	0.0526	0.0476	0.737	0.353	0.5	0.222	0.538	0.923	0.944	0.765	0.188	0.643	0.182	0.875	0.889	0.467	0.185
	chr1-1374620-1374622	0.027	0.0769	0.143	0.292	0.0588	0.0714	0.789	0	0.935	0.32	0.0455	0.174	0.296	0.174	0.125	0.652	0.652	0.333	0.214	0.586	0.952	0.891	0.8	0.0588	0.75	0.389	0.929	0.97	0.308	0.296
	chr11-37490108-37490110	0.0625	0.1	0	0.176	1	0.909	0.95	1	0.75	0.75	0.5	0.143	0.8	0.789	1	0.95	0.923	1	0.417	0.8	0.733	0.6	0.706	0.875	0.8	0.833	0.842	1	1	0.667
	chr1-1375411-1375413	0.222	0.182	0.111	0.241	0.111	0.188	0.783	0.229	0.958	0.526	0.133	0.286	0.588	0.429	0.227	0.757	0.833	0.818	0.842	0.917	0.882	0.735	0.757	0.412	0.733	0.5	0.632	1	0.118	0.5
	chr11-37929651-37929653	0.143	0.226	0.25	0.2	0.923	0.941	0.905	1	0.96	0.6	0.25	0.143	0.5	0.917	0.931	1	0.778	0.6	0.706	0.897	1	1	0.857	0.692	1	1	1	1	0.867	0.85
	chr11-38145229-38145231	0	0.3	0.133	0.179	1	0.727	0.781	0.957	0.583	0.615	0.158	0	0.8	1	1	0.682	0.857	0.895	0.917	0.88	1	0.938	0.609	0.818	1	1	0.905	0.789	0.769	1
	chr11-38300568-38300570	0.2	0.125	0.087	0.25	0.833	0.917	0.833	0.966	1	0.81	0.519	0.65	0.714	0.739	1	0.958	0.958	1	1	0.871	0.952	0.925	1	1	1	0.6	1	1	0.938	0.833
	chr11-38300610-38300612	0	0.455	0.118	0.111	0.875	0.857	0.773	0.935	0.951	0.633	0.28	0.618	0.24	0.7	1	0.947	0.969	0.8	0.857	0.893	0.955	0.911	1	0.941	1	0.857	0.75	0.5	1	0.692
	chr11-38845656-38845658	0	0.147	0.146	0.344	0.964	0.935	0.946	1	0.971	0.949	0.758	0.931	0.744	0.789	1	1	1	1	0.844	0.857	1	0.969	1	0.97	0.909	0.8	0.966	0.975	1	0.958
	chr1-13909631-13909633	0.231	0.0667	0.105	0.273	0.619	0.727	0.111	0.9	0.5	0.0556	0.438	0.462	0.625	0.846	0.955	0.727	0.118	0.1	0.273	0.1	0.889	0.929	0.192	0.4	0	0	0.0769	0.75	0.273	0.333
	chr1-13909651-13909653	0	0.0938	0.111	0.345	0.8	0.25	0.632	0.914	0.289	0.0698	0.147	0.217	0.469	0.5	0.952	0.591	0.0278	0.12	0.103	0.0238	0.731	0.941	0.403	0.069	0.158	0.0541	0.273	0.706	0.143	0
	chr1-13909675-13909677	0	0.0303	0.0811	0.138	0.44	0.471	0.395	0.966	0.2	0.143	0.0588	0.087	0.344	0.64	0.952	0.682	0.0571	0.16	0	0.116	0.654	0.922	0.224	0.286	0.0811	0.0556	0.152	0.765	0.4	0
	chr11-39244259-39244261	0.125	0.657	0.111	0.3	1	0.955	0.95	0.941	0.967	0.808	0.667	0.846	0.444	0.667	0.846	0.944	0.952	0.7	1	1	0.929	0.194	0.975	1	1	1	0.778	1	1	0.9
	chr11-39333577-39333579	0	0.0667	0	0.375	1	1	0.952	1	1	1	0.95	1	1	1	1	0.923	0.938	1	1	0.833	0.923	1	1	1	1	1	1	1	1	0.8
	chr11-39588611-39588613	0.0714	0.103	0.214	0.273	0.933	1	0.968	0.97	0.893	0.933	0.824	0.281	0.4	0.875	0.8	0.975	0.879	0.591	0.556	0.48	0.636	0.0588	0.7	0.381	0.85	1	1	1	0.833	0.667
	chr11-39660442-39660444	0.12	0.205	0.226	0.257	1	0.966	0.973	0.949	0.933	0.886	0.455	0.609	0.667	0.929	0.968	1	0.968	0.833	0.697	0.588	0.548	0	0.818	0.808	0.848	1	0.907	1	1	0.8
	chr11-39673447-39673449	0.0435	0.136	0.103	0.0476	0.905	1	0.5	0.87	0.8	0.588	0	0.172	0.37	1	0.905	1	0.862	0.308	0.692	0.455	0.789	0.552	1	0.357	0.6	0.318	0.889	0.828	1	0.231
	chr11-397344-397346	0.533	0.25	0.111	0.08	0	0	0.167	0	0.08	0.619	0.8	0.621	0.462	1	1	0.0714	0.08	0	0.136	0.16	0.833	1	0.368	0	0.0526	0	0	0.136	0.133	0.524
	chr11-397384-397386	0.4	0.4	0.0769	0.069	0.0417	0	0.237	0	0.0857	0.636	0.647	0.6	0.455	1	1	0	0.0588	0.0526	0.143	0.128	0.88	0.885	0.543	0.0455	0.12	0	0.0357	0.0345	0	0.64
	chr11-397419-397421	0.333	0.154	0.0667	0	0	0	0.276	0	0.0789	0.44	0.571	0.385	0.591	1	1	0.0455	0.0303	0.0556	0	0	0.933	1	0.583	0	0	0.0213	0	0	0	0.696
	chr11-399678-399680	0.19	0.194	0.295	0.518	0.0741	0.105	0.52	0.96	0.968	0.8	0.9	0.947	0.935	0.143	1	0.72	0.448	0.333	0.375	0.373	0.0222	0.173	0.231	0.147	0.385	0.143	0.304	0.246	1	0.333
	chr11-40019285-40019287	0.0667	0.318	0.226	0.217	1	1	1	0.938	0.875	0.424	0.367	0.467	0.9	0.591	1	0.556	0.88	0.333	0.24	0.172	0.87	0.667	0.821	0.739	0.789	0.889	0.957	0.593	0.952	0.769
	chr11-40136809-40136811	0.069	0.093	0.261	0.148	1	0.972	0.958	1	0.607	0.614	0.4	0.333	0.455	0.571	0.765	0.692	0.733	0.267	0.167	0.135	0.588	0.0938	0.714	0.269	0.75	0.304	0.951	0.897	0.923	0.462
	chr1-14027566-14027568	0.944	0.64	0.873	0.729	0	0	0.159	0.0308	0.184	0.082	0.0282	0.0308	0.0244	0.0139	0.712	0.14	0.0435	0.135	0	0.0755	0.0385	0.0154	0.041	0.0385	0.0169	0.0099	0.0149	0	0	0
	chr11-40316268-40316270	0.0588	0.0909	0.0312	0.625	0.929	0.541	0.893	0.905	0.95	0.837	0.971	1	0.912	0.8	1	0.941	0.938	0.556	0.59	0.444	1	0.889	0.917	0.9	0.972	1	0.853	0.667	1	1
	chr11-40495149-40495151	0	0.192	0.0385	0.286	0.947	0.967	0.52	0.762	0.4	0.478	0.05	0.154	0.423	0.37	0.826	0.824	0.8	0.667	0.5	0.533	0.842	0.6	0.897	0.692	1	1	1	0.92	1	0.833
	chr11-405986-405988	0.286	0.368	0.278	0.333	0.556	0.273	0.917	0.24	0.75	1	0.933	1	0.857	0.222	0.167	0.0588	0.2	0.25	0.125	0.0909	0.111	0.087	0.643	0.0769	0.214	0.0455	0.4	0.3	0.833	0.25
	chr11-406882-406884	0.194	0.179	0.0312	0.13	0	0	0.0816	0	0.103	0.037	0.419	0.429	0.478	0.128	0	0.385	0.653	0.714	0.87	0.688	0.929	0.956	0.345	0.231	0.825	0.5	0.87	1	0.909	0.8
	chr11-406891-406893	0.267	0.138	0.0794	0	0.0769	0	0.122	0.0227	0.3	0.037	0.375	0.414	0.5	0.154	0.08	0.462	0.653	0.667	0.804	0.604	0.857	0.956	0.375	0.231	0.78	0.635	0.783	0.96	0.75	0.895
	chr11-406908-406910	0	0.0345	0	0.0435	0.0769	0	0.0455	0	0.25	0	0.474	0.344	0.3	0.0952	0	0.0294	0.0833	0.542	0.773	0.556	0.158	1	0.146	0.0526	0	0.0851	0.647	0.974	0.444	0.562
	chr11-406914-406916	0	0.111	0	0.188	0.125	0	0	0	0.417	0	0.556	0.526	0.4	0.148	0	0	0.118	0.2	0.818	0.625	0.25	0.929	0.13	0.1	0.0667	0.05	0.8	0.923	0.909	0.438
	chr11-406916-406918	0	0	0	0	0	0	0	0	0.25	0	0.556	0.526	0.667	0.111	0	0	0.0588	0.5	0.5	0.5	0.25	1	0.0476	0	0.0667	0	0.667	1	0.7	0.176
	chr11-406924-406926	0.0833	0	0.05	0.0588	0.125	0	0	0	0.583	0.08	0.444	0.579	0.4	0.222	0.0455	0	0	0.5	0.818	0.625	0.625	1	0.13	0.2	0.2	0.4	0.667	1	0.818	0.643
	chr1-1408316-1408318	0	0.0909	0.0667	0.0526	1	0.824	0.722	0.675	0.167	0.55	0.65	0.125	0.864	0.263	0.05	0.25	0.522	0	0	0.182	0.111	0.0645	0.815	0.273	0.167	0	0.533	0.933	0.143	0.0667
	chr1-1408348-1408350	0	0.0909	0.0625	0.158	0.846	0.882	0.75	0.821	0.444	0.667	0.7	0.111	0.591	0.737	0.0952	0.462	0.652	0	0.143	0.125	0.111	0.114	0.786	0.182	0.0909	0	0.733	0.812	0.5	0
	chr11-409933-409935	0.0435	0.171	0.275	0.269	0.85	0.25	0.818	0.182	0.969	0.588	0.75	0.852	0.619	0.562	0.739	0.462	0.0938	0.13	0	0	0.148	0.0526	0.667	0.0588	0	0.0909	0.286	0.0714	0.516	0.135
	chr11-41682113-41682115	0.556	0.667	0.875	0.793	1	0.909	0.913	0.714	0.932	1	0.95	0.962	0.795	0.784	0.786	0	0.933	0.4	0.118	0.268	0.714	0.68	0.933	0.273	0.571	0	0.429	0.909	0.889	1
	chr11-41693422-41693424	0.833	0.905	0.853	0.739	0.833	0.879	0.87	0.963	0.69	0.731	0.2	0.0312	0.419	1	0.967	0.937	0.575	0.148	0.0571	0.14	0.722	0.42	0.875	0.35	0.438	0.205	0.714	0.625	0.833	0.2
	chr11-428685-428687	0	0.353	0.0667	0.455	1	0.6	0.9	0.1	0.815	0.786	0.5	0.333	0.0526	0.591	0.667	0.857	0.312	0.364	0.0588	0.0667	0.867	0.6	0.667	0.125	0.933	0.905	0.762	0.733	0.714	0.667
	chr1-143119680-143119682	0.2	0.1	0.1	0.0556	0.167	0.0769	0.6	0.0588	0.481	0.429	0.133	0.0769	0.25	0.812	1	0.938	0.583	0.545	0.667	0.588	0.333	0.263	0.786	1	0.76	0.438	0.667	0.909	0.1	0.875
	chr1-143270605-143270607	0.105	0.3	0.278	0.312	0.5	0.167	0.857	0.02	0.633	0.438	0.647	0.167	0.5	0.323	0.889	0.704	1	0.818	0.781	0.474	0.5	0.0476	0.848	0.111	0.926	1	0.872	1	0.708	0.5
	chr1-143282180-143282182	0	0.133	0.176	0.333	0.571	0.846	1	0.333	0.778	0.5	0.833	0.2	0.909	0.955	0.812	0.957	0.929	0.875	0.579	0.778	0.923	0.72	0.955	0.933	1	0.933	1	0.938	0.742	0.883
	chr11-43568637-43568639	0	0.318	0.0385	0.13	0.929	0.857	0.75	0.926	1	0.556	1	0.944	0.933	0.81	1	0.852	0.857	0.2	1	0.893	0.84	1	0.56	0.267	1	0.938	0.529	1	0.875	0.7
	chr11-43604146-43604148	0	0	0.087	0	0.375	0.786	0.233	0.167	0.389	0.273	0.312	0.1	0	0.172	0.923	0	0.526	0.733	0.781	0.4	0.857	0.929	0.108	0.312	0.7	0.579	0.417	0.905	0	0.6
	chr11-43701428-43701430	0.5	0.333	0.333	0.15	0.846	0.907	0.938	0.143	0.821	0.611	0.714	0.364	0.5	0.543	0.833	0.704	0	0.5	0	0.174	0.214	0.172	0.736	0.19	0.286	0.0256	0.0588	0	0.3	0
	chr11-438621-438623	0.0714	0.333	0.04	0.533	0.727	0.333	1	0.967	0.632	0.564	0.95	0.789	0.579	0.95	0.486	0.952	1	1	0.963	0.933	1	0.967	0.964	0.909	1	1	0.882	0.905	1	0.857
	chr11-44285354-44285356	0.296	0.667	0.609	0.472	0.786	0.87	0.821	0.909	0.776	0.974	1	1	0.913	0.809	0.957	0.692	0.25	0.105	0.0976	0.1	0.05	0	0.722	0.0976	0.0204	0.0345	0.133	0.1	0.765	0.0667
	chr11-44285377-44285379	0.526	0.655	0.596	0.75	0.588	0.676	0.905	0.923	0.872	1	0.957	0.964	0.829	0.878	0.976	0.765	0.171	0.231	0.0732	0.0833	0	0	0.438	0.188	0.179	0	0.0217	0.114	0.923	0.0833
	chr11-44325078-44325080	0.0833	0.0741	0	0.2	0.714	0.471	0.0345	0.386	0	0.553	0.857	1	0.811	0.762	0.933	0	0.294	0.0909	0.556	0.45	0.103	0.235	0.25	0.214	0.13	0	0.0625	0.393	0.222	0.4
	chr11-44325406-44325408	0	0.167	0.229	0.161	0.632	0.773	0.0833	0.894	0.196	0.703	0.86	0.821	0.705	0.833	0.898	0.103	0.774	0.667	0.87	0.717	0.525	0.951	0.259	0.571	0.128	0.366	0.0606	0.175	0.3	0.308
	chr11-44325472-44325474	0	0	0	0.318	0.714	0.625	0.156	0.455	0.08	0.2	1	0.733	0.5	0.737	0.909	0	0.76	0.684	0.682	0.824	0.182	0	0.133	0.455	0.188	0.583	0.1	0.556	0.308	0.174
	chr11-44325503-44325505	0.037	0.0278	0.075	0.206	0.737	0.844	0.0833	0.795	0.115	0.764	0.9	0.833	0.542	0.894	0.917	0	0.812	0.71	0.778	0.571	0.0541	0.13	0.263	0.731	0.545	0.641	0.0556	0.258	0.6	0.381
	chr11-44325525-44325527	0.0682	0.0635	0.11	0.207	0.844	0.6	0.0606	0.167	0.0385	0.704	0.839	0.854	0.622	0.823	0.902	0	0.774	0.714	0.81	0.675	0.0968	0.182	0.145	0.658	0.203	0.385	0.0526	0.375	0.353	0
	chr11-44325703-44325705	0	0.0714	0	0	0.722	1	0.139	0.0588	0	0.739	0.562	0.714	0.5	0.545	0.833	0.1	0.643	0.636	0.0909	0.263	0	0.118	0.217	0.444	0.1	0.167	0.0667	0	0.267	0.1
	chr11-44325711-44325713	0	0	0.333	0.188	0.889	1	0.0833	0.294	0.167	0.652	0.556	0.714	0.579	0.727	1	0.182	0.786	0.727	0.538	0.381	0	0	0.304	0.667	0.0833	0.167	0.167	0.2	0.25	0.375
	chr11-44325732-44325734	0.0417	0	0.0488	0.189	0.815	1	0.0317	0.541	0.25	0.5	0.932	0.792	0.684	0.833	0.969	0	0.84	0.731	0.528	0.368	0	0.0294	0.154	0.647	0.148	0.087	0.127	0.667	0.583	0.333
	chr11-44325747-44325749	0	0	0.0488	0.027	0.423	1	0.0156	0.324	0.0417	0.45	0.523	0.75	0.658	0.667	0.788	0	0.542	0.654	0.568	0.289	0	0.0294	0.1	0.647	0.0741	0	0.0469	0.6	0.133	0.167
	chr11-44325770-44325772	0	0.027	0.115	0.314	0.839	1	0.0317	0.302	0.0638	0.325	1	0.814	0.86	0.625	0.891	0	0.686	0.556	0.654	0.51	0.0455	0.392	0.159	0.63	0.216	0.0444	0.0548	0.643	0.652	0.167
	chr11-44325782-44325784	0.0385	0.098	0.208	0.192	0.872	1	0.0769	0.317	0.0536	0.527	0.875	0.852	0.915	0.646	0.754	0	0.49	0.472	0.538	0.738	0.0377	0.458	0.268	0.558	0.289	0.0189	0.0862	0.5	0.526	0.0909
	chr11-44325787-44325789	0.0769	0.122	0.188	0.115	0.842	1	0.0308	0.429	0.103	0.473	0.958	0.811	0.797	0.646	0.536	0	0.48	0.417	0.577	0.837	0.0566	0.417	0.229	0.442	0.0263	0.0192	0.119	0.821	0.0526	0.0952
	chr11-44325791-44325793	0.0385	0.137	0.146	0.192	0.872	0.884	0.0462	0.5	0.158	0.593	0.896	0.833	0.881	0.729	0.737	0.0204	0.686	0.639	0.654	0.585	0.0192	0.103	0.282	0.512	0.27	0.0784	0.197	0.786	0.1	0.111
	chr11-44325808-44325810	0.12	0.163	0.277	0.435	0.897	1	0.113	0.2	0.069	0.604	0.958	0.852	0.881	0.688	0.93	0.0612	0.686	0.514	0.654	0.698	0	0.103	0.357	0.548	0.389	0.0833	0.153	0.607	0.222	0.235
	chr11-44325837-44325839	0	0	0.222	0.167	1	0.875	0.1	0.0769	0.375	0.462	0.765	0.889	0.727	0.923	0.444	0	0.833	0.9	0.714	0.538	0.556	0	0.625	0.6	0.5	0	0	0.65	0	0.286
	chr11-44325840-44325842	0	0	0.222	0.333	1	0.75	0.111	0	0.125	0.462	0.833	1	0.727	0.846	0.778	0	0.818	0.8	0.929	0.5	0.222	0	0.625	0.6	0.5	0.111	0.167	0	0	0.333
	chr11-44325849-44325851	0.333	0	0.333	0.5	1	1	0.1	0.0769	0	0.538	0.722	1	0.727	0.538	0.667	0	0.75	0.9	0.857	1	0.222	0	0.625	0.571	0.667	0.111	0	0.4	0	0.333
	chr11-44325864-44325866	0.222	0	0.25	0.167	0.857	0.875	0.1	0.231	0	0.385	0.722	0.889	0.636	0.769	0.444	0	0.833	0.6	0.786	0.385	0.25	0	0.4	0.6	0.333	0	0	0.2	0.176	0.143
	chr11-44325975-44325977	0.0833	0.182	0.238	0.409	0.75	0.65	0	0.133	0	0.864	0.579	1	0.9	0.857	1	0	1	0.556	0.857	0.421	0.417	0.909	0.158	0.462	0.667	0.6	0.125	0.143	0	0
	chr11-44330166-44330168	0	0.107	0.143	0.15	0.0833	0.889	0.636	0.934	1	0.857	0.733	1	0.806	0.611	0.973	1	0.5	0.348	0.579	0.8	0.857	1	0.571	0.95	0.692	0.455	1	0.933	1	0.6
	chr11-44330189-44330191	0	0.154	0.105	0.125	0.238	0.869	0.442	0.912	0.805	0.821	0.957	0.958	0.838	0.656	0.891	0.833	0.588	0.314	0.379	0.681	0.892	0.933	0.524	0.567	0.762	0.194	0.893	1	0.889	0.867
	chr11-44330600-44330602	0	0	0	0.111	0.111	0.4	0.231	0.412	0.167	0.333	0.958	0.929	0.556	0.333	0.833	0.273	0.643	0.5	0.75	0.85	0.833	0.929	0.24	0.7	0.727	0.167	0.5	0.938	0.44	0.909
	chr11-44337039-44337041	1	0.952	0.967	0.8	0.944	0.788	0.39	0.462	0.296	0.87	0.522	0.684	0.96	0.5	1	0.263	0.375	0.769	0.391	0.421	0	0.0345	0.545	0.682	0.0667	0	0.156	0.375	0	0.895
	chr11-44340745-44340747	0.111	0.286	0.577	0.75	1	0.88	0	0.154	0.125	0.737	0.7	0.933	0.5	0.6	0.467	0	0.429	0.889	0.385	0.467	0	0	0.471	1	0.1	0.125	0	0	0.214	0.222
	chr11-44541657-44541659	0.15	0.189	0.389	0.571	1	0.805	0.847	0.578	0.929	0.902	0.895	0.941	0.694	0.878	0.7	0.964	0.37	0.4	0.175	0.581	0.27	0.0256	0.596	0.423	0.25	0.131	0.364	0.733	0.444	0.167
	chr11-44625420-44625422	0.645	0.6	0.444	0.814	0.895	1	1	0.556	0.65	0.8	0.793	0.919	0.938	0.775	0.684	0.647	0	0.276	0.16	0.182	0.0968	0.0441	0.436	0.167	0.05	0.0444	0.333	0.154	0.818	0.0714
	chr11-44961135-44961137	0.0526	0.188	0.17	0.171	0.833	0.921	0.892	0.981	0.755	0.931	0.92	0.967	0.917	0.941	1	0.844	0.706	0.682	0.37	0.333	0.9	1	0.733	0.688	0.864	0.875	1	1	0.8	0.833
	chr11-44961499-44961501	0.111	0.0588	0.24	0.2	0.889	1	0.895	0.895	0.588	0.867	0.759	0.846	0.706	0.962	0.882	0.125	0.412	0.154	0.125	0.265	0.857	0.545	0.789	0	0.417	0.267	0.579	1	0.882	0.263
	chr11-44961511-44961513	0.143	0.167	0.115	0.0667	0.944	1	0.944	1	0.647	0.933	0.862	0.857	0.875	0.826	1	0.125	0.706	0.231	0.176	0.235	0.864	0.864	0.7	0.364	0.667	0.75	0.737	0.6	0.895	0.55
	chr11-44978948-44978950	1	0.778	0.87	1	0.286	0.0833	0.241	0.107	0.579	0.762	0.625	0.727	0.714	0.409	0.167	0.455	0.231	0	0.125	0.333	0.0588	0.375	0.742	0.0909	0.45	0	0.5	0.667	0.929	0.19
	chr11-44978953-44978955	1	0.875	0.783	1	0.267	0	0.133	0.643	0.684	0.524	0.75	0.909	0.714	0.45	0	0.545	0.143	0	0.294	0.353	0	0.375	0.677	0.0909	0.579	0.0714	0.393	0.889	0.75	0.222
	chr11-44998358-44998360	0.773	0.897	0.814	0.767	0.455	0.178	0.571	0	0.756	0.478	0.444	0.387	0.645	0.388	0.159	0.778	0.0417	0.05	0.0533	0.333	0.0303	0.0185	0.426	0.125	0.119	0	0.0577	0	0.8	0.222
	chr11-45110659-45110661	0.152	0.404	0.659	0.65	0.943	0.75	0.828	0.692	0.891	0.84	0.833	0.864	0.863	0.692	0.547	0.0286	0.263	0.0833	0.125	0.304	0.082	0.164	0.63	0.245	0.037	0.0217	0.619	0.529	0.95	0.565
	chr11-45680347-45680349	0.2	0.1	0.476	0.455	0.2	0.692	0.0667	1	0.267	0.103	0.429	0.538	0.471	0.652	1	0.727	0.4	0.5	0.742	0.405	0.8	0.944	0.0769	0.3	0.36	0.367	0.5	0.955	0.9	0
	chr11-45680416-45680418	0.167	0.143	0.333	0	0	0.5	0	0.667	0.2	0.167	0.3	0.294	0.333	0.154	0.778	1	0.222	0.1	0.154	0.2	0.889	0.952	0.0385	0.0526	0.188	0	0.143	0.667	0.583	0
	chr11-45898194-45898196	0.421	0.069	0.211	0.265	1	0.947	0.3	0.852	0.308	0.478	0.667	0.412	0.591	0.04	0.909	0	0.292	0.267	0.545	0.708	0.533	0.566	0.371	0.571	0.6	0	0.111	1	0.778	0.417
	chr11-46373759-46373761	0	0.25	0.143	0.2	1	0.941	0.444	0.889	0.655	0.926	0.643	0.885	0.421	0.513	0.2	0.913	0.684	0.7	0.333	0.405	0.75	0.881	0.568	0.25	0.821	0.75	0.688	1	0.786	0.875
	chr11-46385364-46385366	0.923	0.788	0.864	0.824	0.875	0.88	0.167	0.977	0.111	0.708	0.833	0.882	0.846	0.679	0.71	0	0.212	0.588	0.429	0.24	0.905	0.88	0.581	0.571	0.733	0.167	0.0526	0.6	0.913	1
	chr1-146600673-146600675	0.188	0.212	0.31	0.444	0.941	1	0.952	0.873	0.829	0.654	0.167	0.0625	0.25	0.605	0.3	1	0.92	0.906	0.8	0.837	1	0.67	0.944	0.933	1	0.929	0.793	0.75	0.636	0.875
	chr11-47208893-47208895	0.85	0.867	0.824	0.769	0.0556	0	0.0526	0	0	0.037	0.0526	0.0667	0	0	0	0	0	0.391	0.636	0.455	0.0571	0	0	0	0	0.0154	0	0.318	0	0.16
	chr11-47208904-47208906	0.909	0.833	0.81	0.733	0	0	0	0	0	0	0	0	0	0	0	0	0	0.438	0.706	0.5	0	0	0	0	0.0667	0	0	0.207	0.214	0.364
	chr11-47208907-47208909	0.818	0.875	0.905	0.667	0	0	0.0476	0	0	0	0	0.1	0	0	0	0	0.125	0.625	0.75	0.5	0	0	0	0	0	0	0	0.414	0	0.45
	chr11-47208938-47208940	0.913	0.824	0.844	0.833	0	0	0.129	0	0	0	0	0.069	0	0	0	0	0.17	0.667	0.556	0.4	0	0	0.0244	0	0	0	0	0.667	0.125	0.48
	chr11-47391674-47391676	0.1	0.182	0.533	0.583	1	0.577	0.762	0.944	1	0.8	0.941	0.889	0.917	0.902	0.75	0.7	0.5	0.625	0.385	0.568	0.938	0.975	0.233	0.0455	0.412	0.455	1	1	0.75	1
	chr11-47399541-47399543	0.0345	0.087	0.158	0.378	0.783	0.8	0.0625	0.961	0.452	0.111	0.867	0.909	0.744	1	0.938	0.906	0.5	0.15	0.211	0.444	0.657	0.902	0.164	0.421	0.1	0.286	0.556	0.8	0.833	0
	chr11-47399867-47399869	0	0.229	0.0208	0.189	0.846	0.8	0.564	0.918	0.694	0.486	0.727	0.714	0.512	0.86	0.868	0.909	0.806	0.5	0.5	0.638	0.69	0.958	0.159	0.679	0.385	0.323	1	0.897	0.2	0.6
	chr11-47410320-47410322	0	0	0.0714	0.105	0.75	0.429	0.938	0.875	0.667	0.55	0.842	0.556	0.182	0.167	0.5	0.778	0.3	0.25	0.0909	0.76	0.667	0.808	0.5	0.294	0.1	0.111	0.833	0.8	0.688	0.52
	chr11-47417402-47417404	0.308	0.5	0.828	0.846	0.714	0.864	0.35	0.933	0.536	0.773	0.821	0.821	0.414	0.841	0.947	0.852	0.167	0.2	0.3	0.16	0.412	0.517	0.182	0.25	0.1	0.0444	0.2	0.885	0.7	0.154
	chr11-47474290-47474292	0.0882	0.286	0.147	0.2	0.905	0.364	0.956	0.986	0.986	0.82	0.796	0.814	0.887	0.929	0.976	1	0.97	0.886	0.914	0.933	0.977	1	0.924	0.911	0.979	1	1	1	0.5	0.929
	chr11-476422-476424	0.192	0.35	0.149	0.444	0.683	0.935	0.769	0.159	0.814	0.659	0.806	0.894	0.919	0.838	0.945	0.189	0.145	0.192	0.05	0.306	0.333	0.782	0.797	0.256	0.333	0.194	0.231	0.576	0.833	0.087
	chr11-476655-476657	0.0667	0.368	0.5	0.9	0.933	1	1	0.619	1	0.643	0.929	1	0.727	0.714	0.958	0	0.207	0.0556	0.143	0.333	0.571	0.613	0.769	0.231	0.619	0.235	0.438	0.714	0.824	0.154
	chr11-477128-477130	0.1	0.286	0	0.294	0.231	1	0.125	0.353	0.833	0.8	0.333	0.846	0.636	0.667	0.786	0	0.0625	0	0.0714	0.069	0.0714	0.652	0.458	0.1	0.1	0	0	0.0952	0.786	0.0952
	chr1-147782385-147782387	0.0909	0.3	0.0667	0.138	0.292	0.147	0.324	0.193	0.675	0.505	0.51	0.862	0.545	0.318	0.812	0.0714	0.941	0.695	0.952	0.902	0.817	0.994	0.392	0.478	0.742	0.58	0.678	1	0.111	0.65
	chr1-147782403-147782405	0.0732	0.164	0.262	0.172	0.224	0.0676	0.267	0.0513	0.688	0.163	0.52	0.597	0.36	0.143	0.75	0.0465	0.53	0.574	0.906	0.796	0.795	0.802	0.329	0.326	0.683	0.25	0.562	1	0.0909	0.929
	chr1-147790298-147790300	0.739	0.808	0.784	0.676	0	0.5	0.129	0.603	0.375	0.346	0.346	0.846	0.393	0.396	0.872	0	0.846	0.914	0.917	0.84	0.949	0.929	0.233	0.769	0.931	0.943	0.761	0.909	0.438	0.75
	chr1-147790305-147790307	0.938	0.917	0.893	0.6	0.111	0.636	0	0.333	0.438	0.375	0.308	0.867	0.462	0.742	0.913	0	1	0.833	0.947	0.861	1	0.952	0.133	0.786	0.867	0.625	0.929	0.857	0.5	0.875
	chr1-147797202-147797204	0.977	1	0.881	0.977	0.276	0.421	0.978	0.0161	1	0.83	0.861	0.914	0.875	0.942	1	0.87	0.0882	0.0811	0.224	0.319	0.673	0.674	0.899	0.25	0.984	1	0.218	0.0938	0.688	0.1
	chr1-147797204-147797206	0.86	1	0.756	0.909	0.241	0.456	0.911	0.0323	0.943	0.894	0.917	0.944	0.854	0.941	0.974	0.875	0.0882	0.0541	0.22	0.319	0.745	0.635	0.848	0.261	0.919	1	0.236	0.0968	0.579	0.0741
	chr1-147797235-147797237	0.696	0.683	0.793	0.839	0.111	0.327	0.933	0	0.828	0.483	0.417	0.739	0.548	0.524	0.96	0.786	0.0357	0.0286	0.167	0.283	0.371	0.447	0.852	0.15	0.881	1	0.16	0.0968	0.556	0.1
	chr1-147797243-147797245	0.261	0.564	0.793	0.71	0.0741	0.28	0.862	0	0.655	0.552	0.458	0.522	0.469	0.371	1	0.643	0.0357	0.0278	0.132	0.37	0.257	0.405	0.623	0.105	0.927	0.974	0.1	0.0968	0.222	0
	chr1-148891145-148891147	0	0.25	0.239	0.261	0.913	0.628	0.762	0.382	0.443	0.754	0.396	0.3	0.5	0.766	0.638	0.829	0.952	0.889	0.888	0.892	0.952	0.962	0.924	0.932	0.987	0.955	0.892	1	0.394	0.86
	chr1-148930941-148930943	0.0667	0.308	0.105	0.0357	0.917	0.658	0.643	0.817	0.678	0.8	0.515	0.727	0.357	0.919	0.818	0.8	0	0.135	0.156	0.323	0.0182	0.294	0.261	0.211	0.0323	0.0408	0.0769	0.7	0.826	0.4
	chr1-148940210-148940212	0.667	0.0455	0.231	0.308	0.36	0.4	0.821	0.328	0.294	0.742	0.19	0.05	0.526	0.5	0.333	0.744	0.944	0.682	0.917	0.971	0.904	0.905	1	0.667	0.722	0.875	0.75	0.944	0.824	0.8
	chr11-48967650-48967652	0.1	0.0909	0.205	0.446	0.737	0.962	0.612	0.862	0.405	0.887	0.96	0.909	0.658	0.417	0.982	0.931	0.854	0.128	0.069	0.19	0.529	0.246	0.782	0.659	0.981	0.767	0.939	0.701	0.9	0.8
	chr11-48967653-48967655	0	0.136	0.375	0.409	0.889	1	0.5	0.964	0.286	0.778	1	0.786	0.273	0.576	1	0.692	0.75	0.278	0.179	0.222	0.923	0.393	0.885	0.667	0.875	1	0.95	0.692	0.875	0.909
	chr11-49002837-49002839	0	0.286	0.2	0.348	1	0.966	0.692	0.931	0.538	0.545	0.312	0.645	0.714	0.909	0.929	0.818	0.765	0.2	0.0811	0.341	0.938	0.852	1	0.583	0.2	0.0833	0.882	1	0.75	0.933
	chr11-49002840-49002842	0	0.227	0.125	0.36	1	0.966	0.76	0.862	0.654	0.455	0.412	0.645	0.571	0.848	0.8	0.636	0.5	0.158	0	0.293	0.938	0.667	0.957	0.583	0.15	0.571	0.914	0.955	0.909	0.667
	chr1-149069843-149069845	0	0.389	0.167	0.25	1	1	0.969	0.946	0.902	0.949	1	1	0.848	0.946	1	1	0.95	0.938	0.972	0.72	0.972	1	1	1	1	1	1	0.905	1	1
	chr1-149069926-149069928	0.0588	0	0	0.1	0.889	0.383	0.702	0.252	0.434	0.217	0.333	0.192	0.48	0.451	0.478	0.85	1	1	0.727	1	0.896	0.931	0.864	0.778	0.704	0.6	0.8	0.893	0.429	0.889
	chr11-49070004-49070006	0	0.167	0.0952	0.105	0.857	0.889	0.593	0.615	0.704	0.789	0.667	0.846	0.875	0.55	0.5	0.467	0.421	0.75	1	0.522	0.533	0.794	0.241	0.25	0	0	1	1	0.429	0.677
	chr1-149144881-149144883	0	0	0	0.25	0	0.093	0.25	0.0588	0.0484	0.0513	0.115	0.0952	0.0625	0.382	0.765	0.1	0.938	0.8	0.824	0.435	0.886	0.963	0.536	0.81	0.794	1	0.886	0.947	0.2	1
	chr1-149144975-149144977	0	0.0333	0	0.08	0.111	0.0469	0.145	0.248	0.133	0.0952	0.102	0.0222	0	0.641	0.585	0.106	0.956	0.733	0.767	0.857	0.454	0.927	0.5	0.147	0.517	0.517	0.521	0.861	0.0833	0.286
	chr1-149145017-149145019	0	0.2	0	0	0	0	0.167	0.0532	0.0769	0.15	0.0833	0	0.263	0.158	0.0833	0.4	0.933	0.9	1	0.857	0.933	0.925	0.583	0.5	0.529	0.421	0.696	0.964	0.0417	0.5
	chr1-149145019-149145021	0	0	0	0	0	0	0.143	0.043	0	0.421	0	0	0.0526	0.162	0	0.312	1	0.85	0.857	0.762	0.6	0.761	0.75	1	0.229	0.474	0.304	0.963	0.0455	0.529
	chr1-149145081-149145083	0	0	0	0.0625	0.182	0.245	0.174	0.0223	0.0843	0.171	0.0179	0	0	0.0563	0.143	0.194	0.973	0.976	0.958	0.853	0.589	0.649	0.583	0.8	0.692	0.381	0.509	0.889	0.0667	0.842
	chr1-149145098-149145100	0	0	0	0.0714	0	0	0.103	0	0.0678	0	0	0	0	0.0222	0	0.185	0.96	0.759	0.333	0.909	0.754	0.95	0.35	0.714	0.333	0.778	0.722	0.923	0.0667	0.762
	chr1-149147457-149147459	0	0.769	0.667	0.667	0	0.278	0.136	0.0769	0.224	0.25	0	0	0.125	1	1	0.333	0.5	0.889	1	0.65	0.774	0.806	0.235	0.167	0.15	0.0357	0.938	0.786	0.5	0.846
	chr1-149147464-149147466	0	0.385	0.333	0.667	0.118	0.167	0.0909	0.01	0.122	0.0435	0	0.0667	0	0.909	0.167	0.333	0	0.75	1	0.789	0.233	0.837	0.176	0	0.105	0.115	0.5	0.929	0.0741	0.25
	chr1-149147470-149147472	0.778	0.727	0.857	0.727	0.143	0.34	0.143	0.43	0.433	0.0938	0	0.0526	0.462	0.615	0.929	0	0.167	0.875	0.88	0.778	0.561	0.879	0.25	0	0.167	0.0625	0.586	0.952	0.478	0.862
	chr1-149155162-149155164	0.125	0	0	0.105	0.348	0.507	0.208	0.731	0.105	0.4	0.229	0.542	0.25	0.105	0	0.25	0.955	0.636	0.509	0.722	0.897	0.99	0.462	0.833	0.969	0.895	0.5	1	0.167	1
	chr1-149155177-149155179	0	0	0	0	0	0.164	0.0417	0.127	0.0105	0.0857	0	0.04	0.0312	0.0933	0.0213	0.182	0.545	0.0909	0.811	0.147	0.923	0.924	0.154	0.25	0.781	0.895	0.357	1	0	0.833
	chr1-149156193-149156195	0.375	0	0.357	0.533	0	0	0	0	0.125	0.1	0	0.0645	0.172	0.108	0	0	0.458	0.789	0.923	0.957	0.824	0.953	0.0455	1	0.147	0	0.71	1	0.05	0.462
	chr1-149156198-149156200	0	0.115	0.5	0.538	0	0	0	0	0.146	0.0938	0.0769	0.0667	0	0.0303	0.143	0	0.273	0.737	0.857	0.957	0.791	0.953	0.087	0.857	0.351	0.0857	0.655	1	0.0526	0.227
	chr1-149156202-149156204	0	0.154	0.429	0.462	0.0952	0	0.0952	0.0549	0.293	0.0625	0.0385	0.0968	0	0.242	0.381	0.0833	0.696	0.789	0.929	0.936	0.818	0.985	0.13	1	0.297	0.0833	0.806	1	0.027	0.364
	chr1-149156217-149156219	0	0	0	0.385	0.0952	0.025	0	0	0.0732	0.069	0	0.0323	0	0.0312	0	0	0.348	0.789	0.889	0.957	0.824	0.977	0.0455	1	0.351	0.0857	0.71	1	0	0.571
	chr1-149156226-149156228	0	0	0	0.538	0	0	0	0.046	0.0488	0.129	0.04	0.0645	0.483	0.312	0.0556	0	0.5	0.737	0.963	0.915	0.824	0.969	0	0.929	0.514	0.278	0.839	1	0	0.762
	chr1-149156235-149156237	0.222	0	0.385	0.308	0	0.025	0.0476	0.0444	0.175	0.0645	0.0385	0	0.207	0.156	0	0	0.273	0.789	0.926	0.957	0.806	0.977	0.0435	1	0.444	0.152	0.645	0.905	0.0625	0.5
	chr1-149156316-149156318	0.312	0.0588	0.0938	0.214	0.0833	0	0.103	0.0333	0.172	0.0612	0	0.0278	0.08	0.244	0.05	0.087	0.448	0.524	0.667	0.651	0.784	0.989	0.05	0.75	0.227	0.231	0.75	0.947	0.0833	0.208
	chr1-149156324-149156326	0	0	0	0.0714	0	0	0	0.00662	0.0204	0	0	0.0556	0	0.0253	0	0	0.414	0.524	0.585	0.651	0.69	0.968	0	0.75	0.0769	0.0787	0.635	0.912	0	0.0345
	chr1-149156345-149156347	0.625	0.444	0.529	0.818	0	0.0263	0.0526	0.0192	0.0877	0	0.0667	0.05	0.0303	0.13	0.158	0	0.125	0.448	0.35	0.619	0.393	0.933	0	0.583	0.122	0.14	0.541	0.919	0	0.0833
	chr1-149156347-149156349	0.75	0.444	0.412	0.636	0	0	0.0526	0.0202	0.0526	0	0.0667	0.05	0	0.149	0.316	0.1	0.25	0.69	0.122	0.69	0.679	0.971	0	0.75	0.293	0.26	0.703	0.919	0.0909	0.5
	chr1-149156353-149156355	0.909	0.333	0.3	0.524	0	0	0.0714	0.0121	0.129	0	0	0.0333	0.0217	0.029	0	0.1	0.154	0.154	0.06	0.102	0.289	0.947	0.037	0.933	0.104	0.0986	0.196	0.844	0	0.0909
	chr1-149186488-149186490	1	0.909	0.8	0.769	0.0345	0	0.0952	0.402	0.143	0	0.0741	0.125	0.0588	0.0455	0.565	0.143	0.733	0.815	0.867	0.913	0.939	0.986	0.333	0.875	0.824	1	1	1	0.5	1
	chr1-149186622-149186624	1	0.824	0.917	0.714	0.0526	0	0.0208	0.307	0.0597	0.0278	0.0455	0.0286	0.0476	0.667	0.0476	0.333	0.5	0.913	0.933	1	0.957	0.925	0.188	0.586	0.267	0.951	0.697	0.958	0	0.917
	chr1-149186941-149186943	1	0.5	0.852	0.647	0	0.0444	0.241	0.347	0.355	0.0732	0.0455	0	0.185	0.325	0.211	0.222	0.929	0.8	1	0.912	0.896	0.943	0.364	0.818	0.895	1	0.781	1	0.5	0.889
	chr1-149186955-149186957	0.923	0.793	0.8	0.724	0	0.0938	0.167	0.0588	0.0467	0	0	0	0.0192	0.115	0	0	0.519	0.795	0.929	0.877	0.881	0.962	0.4	1	0.887	0.837	0.773	1	0.5	0.727
	chr1-149186957-149186959	0.923	0.931	0.78	0.667	0	0.0469	0.146	0.0921	0.0286	0	0	0	0.0588	0.039	0	0.158	0.963	0.795	0.857	0.821	0.857	0.981	0.55	0.9	0.519	0.442	0.636	0.974	0	0.5
	chr1-149186959-149186961	0.923	0.931	0.75	0.767	0	0.0323	0.13	0.316	0.0377	0.0172	0	0.0357	0.0769	0.0897	0.0256	0.421	1	0.795	0.929	0.789	0.869	0.994	0.15	1	0.83	0.512	0.791	1	0.214	0.625
	chr1-149186970-149186972	0.769	0.897	0.78	0.241	0	0.0781	0.106	0.153	0.0481	0	0	0.0345	0.04	0.0649	0.027	0.579	1	0.795	0.929	0.825	0.94	0.935	0.5	0.9	0.679	0.744	0.767	1	0	0.667
	chr1-149186972-149186974	0.923	0.926	0.78	0.567	0.13	0.109	0.0638	0.085	0.0566	0	0	0.379	0.0943	0.0253	0	0.579	1	0.795	0.951	0.86	0.893	0.955	0.55	1	0.925	0.744	0.791	1	0.0833	0.556
	chr1-149186986-149186988	0	0.724	0.325	0.5	0	0.127	0.0833	0.06	0.0476	0.0172	0.0256	0.31	0.189	0.0375	0	0.526	0.963	0.795	0.929	0.842	0.929	0.955	0.5	0.8	0.172	0.19	0.773	0.921	0	0.625
	chr1-149194009-149194011	0.556	0.889	0.429	0.4	0.333	0.0732	0	0.404	0.158	0.111	0	0.0588	0.0645	0.0492	0.619	0.308	0.923	0.88	0.824	0.938	0.782	0.989	0.154	1	0.214	0.175	0.85	0.953	0	0.429
	chr1-149194563-149194565	0	0	0	0.0952	0	0.0769	0.108	0.0201	0.0353	0	0.0556	0.121	0.0238	0.04	0.286	0.111	0.286	0.786	0.809	0.939	0.0725	0.779	0.0714	0	0.521	0.471	0.844	0.969	0.357	0.5
	chr1-149194567-149194569	0	0	0	0	0	0	0	0.00667	0.0118	0.0588	0	0	0.0238	0.0135	0.0208	0	0.214	0.643	0.63	0.898	0.0145	0.661	0	0	0.592	0.565	0.594	0.938	0	0.5
	chr1-149194575-149194577	0	0	0	0.1	0	0.0513	0	0.0069	0.0602	0.0625	0	0.0323	0.0238	0.0405	0.0204	0	0.714	0.857	0.787	0.833	0.114	0.811	0.111	0.0769	0.6	0.58	0.828	0.969	0	0.636
	chr1-149194586-149194588	0.143	0	0	0.0952	0	0.0256	0.0571	0	0.0581	0	0	0	0	0.0278	0.0612	0	0.143	0.857	0.804	0.878	0.0145	0.533	0	0	0.186	0.565	0.562	0.938	0.286	0.333
	chr1-149231042-149231044	0.917	0.909	0.5	0.667	0.0714	0	0.0882	0.0222	0.0233	0.0526	0	0.0714	0.435	0.0938	0.5	0	0	0	0.0345	0	0	0.821	0	0	0	0	0.107	0	0	0
	chr1-149231051-149231053	0.917	0.818	0.667	0.6	0.267	0.0294	0.118	0.0152	0.116	0.1	0.2	0.438	0.13	0.0968	0.5	0.0625	0	0	0.0345	0.0294	0	0.923	0	0	0	0	0.107	0	0.2	0
	chr1-149284721-149284723	0.81	0.25	0.87	0.536	0.0476	0.233	0.125	0.222	0.273	0.179	0.152	0.242	0.458	0.134	0.389	0.0811	0.833	0.867	0.667	0.875	1	0.841	0.3	0.182	0.712	0.5	0.278	0.967	0.5	0.773
	chr1-149333127-149333129	0.833	0.7	0.818	0.357	0.474	0.552	0.263	0.292	0.224	0.5	0.276	0.458	0.24	0.352	0.217	0.0833	1	0.9	1	1	0.977	0.97	0.263	0.958	0.577	0.46	0.794	0.938	0.44	0.758
	chr1-149670123-149670125	0.5	0.657	0.828	0.872	0.75	0.903	0.4	0.628	0.304	0.731	1	0.895	0.882	0.471	0.75	0.0476	0.9	0.929	1	0.852	0.973	0.917	0.625	0.857	0.0667	0.5	0.273	0.935	0.0833	0.5
	chr1-149674197-149674199	1	0.909	0.963	0.889	0.5	0	0.4	0.452	0.474	0.194	0.294	0.296	0.318	0.29	0.571	0.0556	0.556	0.85	0.6	0.881	0.667	0.558	0.559	1	0.227	0.175	0.333	1	0.519	0.312
	chr1-149712300-149712302	0.132	0.274	0.0556	0.143	0.639	0.857	0.55	0.0769	0.872	0.929	1	0.833	0.955	0.84	0.872	0.932	0.898	0.7	0.805	0.901	0.976	0.941	0.304	0.882	0.857	1	0.829	0.944	0.875	0.75
	chr1-149712312-149712314	0.0294	0.278	0.0556	0.115	0.583	0.941	0.35	0.0625	0.854	0.857	0.923	0.778	0.783	0.813	0.789	0.841	0.936	0.714	0.81	0.787	0.926	0.976	0.364	0.879	0.826	1	0.771	0.944	1	0.818
	chr1-149718612-149718614	0.333	0.444	0.375	0.333	0.278	0.609	0.136	0.308	0.294	0.2	0.25	0.667	0.625	0.429	0	0.2	0.545	0.567	0.675	0.724	1	1	0.0952	0.125	0.737	1	0.5	1	0.2	0.125
	chr1-149718652-149718654	0.4	0.368	0.583	0.556	0.611	0.955	0.273	0.974	0.737	0.2	0.385	0.833	0.375	0.28	0.462	0.105	0.182	0.727	0.897	0.828	1	0.974	0	0.875	0.55	0.8	0.591	1	0.867	0.586
	chr11-49873849-49873851	0	0.125	0.357	0.148	0.812	0.8	0.385	0.0385	0.378	0.562	0.654	0.75	0.913	0.923	1	0.471	0.915	0.9	0.75	0.595	0.571	0.95	0.55	0.952	0.84	1	0.312	0.875	0.176	0.52
	chr11-49913498-49913500	0	0.133	0.13	0.0909	0.667	0.559	0.645	0.971	0.812	0.906	1	0.364	0.591	0.792	0.714	0.636	0.267	0.2	0.227	0.621	1	0.958	0.647	0.923	0.828	0.938	0.32	0.862	0.833	0.61
	chr11-49913661-49913663	0.417	0.25	0.143	0.75	0.375	0.917	0.286	1	0.667	0.714	0.923	1	0.81	0.905	1	0.667	0.0833	0.4	0.875	0.467	0.143	0.947	0.182	0.714	1	1	0.167	0.917	0.444	1
	chr11-49913670-49913672	0.455	0	0.143	0.625	1	0.5	0.286	0.389	0.533	0.5	0.462	0.538	0.9	0.762	1	0.6	0	0.0476	1	0.4	0.833	0.474	0	0.286	0.333	0.833	0.0588	1	0.188	0.524
	chr11-49915697-49915699	0.0667	0.143	0.269	0.125	1	0.974	0.931	0.366	0.548	0.815	0.727	0.385	0.778	0.912	0.947	0.87	0.429	0.464	0.391	0.35	0.464	0.488	0.969	0.607	1	0.909	0.786	0.529	0.8	0.333
	chr11-49999003-49999005	0.0625	0.227	0.189	0.364	1	0.846	0.857	0.42	0.704	0.805	0.188	0.08	0.533	1	0.467	0.862	0.688	0.25	0.333	0.0909	0.5	0.882	0.581	0.471	0.667	0.455	0.875	0.875	0.1	0.5
	chr11-50017066-50017068	0.0455	0.294	0.157	0.0811	0.643	0.952	0.944	0.5	0.771	0.667	0.848	0.731	0.912	0.0435	0.6	0.778	0.892	0.464	0.208	0.211	0.465	0.119	0.897	0.121	0.5	0.393	0.591	0.571	1	0.286
	chr11-50129696-50129698	0	0.435	0.154	0.293	1	0.917	0.865	0.222	0.778	0.458	0.318	0.261	0.73	0.976	0.906	0.893	0.727	0.577	0.585	0.63	0.455	0.381	1	0.75	1	1	1	0.97	0.913	0.913
	chr11-50129750-50129752	0.0625	0.259	0.185	0.171	0.941	0.911	0.826	0.711	0.742	0.926	0.407	0.517	0.211	0.972	0.897	1	0.982	0.727	1	0.939	0.833	0.886	0.936	0.458	0.84	0.812	0.976	1	0.944	0.962
	chr11-50143746-50143748	0	0.125	0.167	0.0667	1	0	0.895	0.222	0.667	0.55	0.4	0.154	0.235	0.4	0.885	0.6	0.739	0.25	0.5	0.5	0	0.25	1	0.4	0.8	1	1	1	0.714	0.143
	chr11-50180929-50180931	0	0	0.0667	0.382	1	1	1	1	1	0.92	0.926	0.286	1	0.971	1	1	1	0.833	1	0.913	1	1	0.929	0.92	1	0.875	1	0.95	0.7	0.636
	chr11-50221804-50221806	0	0.25	0.188	0.238	0.923	1	1	0.685	0.921	0.939	0.88	0.923	0.679	0.909	1	0.975	0.357	0.5	0.333	0.562	1	1	1	0.95	0.556	0.273	0.944	0.974	1	1
	chr11-50227249-50227251	0.0435	0.167	0.0667	0.469	1	0.931	0.9	1	0.661	0.85	0.48	0.63	0.804	0.811	0.464	0.833	0.965	0.926	0.289	0.892	1	0.9	0.904	0.87	0.941	0.875	0.955	1	1	0.167
	chr11-50227264-50227266	0	0.222	0.0667	0.438	1	0.966	0.85	1	0.833	0.833	0.843	1	0.761	0.788	0.464	0.875	0.947	0.926	0.947	0.985	0.889	0.898	0.811	0.609	0.961	0.875	0.977	1	1	0.4
	chr11-50227320-50227322	0.0526	0.19	0.0417	0.111	0.95	0.882	0.973	0.875	0.69	1	1	0.667	0.762	0.72	1	0.974	0.925	0.929	1	0.676	1	0.926	1	0.933	1	0.889	0.923	1	1	1
	chr11-50227324-50227326	0	0.087	0	0.107	0.65	0.824	0.919	0.561	0.679	0.621	0.5	0.167	0.238	0.68	0.385	0.784	0.439	0.4	0.85	0.0556	0.824	0.593	0.933	0.667	0.714	0.444	0.769	1	1	1
	chr11-5036637-5036639	0.162	0.17	0.0625	0.206	1	0.892	0.917	0.971	0.943	0.6	0.913	0.125	0.897	1	0.457	0.909	0.875	0.94	1	0.968	0.0244	0.0909	0.94	0.68	0.974	0.714	0.978	0.558	1	1
	chr1-15060051-15060053	1	0.741	0.833	0.933	0.2	0	0.739	0.025	0.649	0.412	0.259	0.208	0.154	0	0.294	0.731	0.182	0.05	0.0833	0.357	0.118	0.0833	0.578	0.188	0.15	0.156	0.111	0	0.111	0
	chr1-15060067-15060069	1	0.739	0.737	0.913	0.4	0	0.75	0.0278	0.788	0.5	0.0833	0.25	0.227	0.0769	0.333	0.955	0.158	0.158	0.0476	0.208	0.133	0.484	0.634	0.231	0.263	0.1	0.182	0.188	0	0.2
	chr1-15095994-15095996	1	0.92	0.852	1	0.231	0	0.71	0	0	0.6	0.32	0.185	0.235	0.524	0.346	0	0	0	0.0833	0	0.357	0.486	0	0.0588	0	0	0.923	0.889	0.571	0.7
	chr1-151104358-151104360	0.1	0.167	0.225	0.125	0.682	0.9	0.525	0.0962	0.667	0.133	0	0.414	0.333	0.0417	0.0541	0	0.107	0.842	0.706	0.453	0.173	0.948	0.433	0.552	0.66	0.423	0.533	0.947	0.0625	0.643
	chr1-151104366-151104368	0.1	0.353	0.275	0.167	1	0.903	0.846	0.125	0.893	0.4	0.0938	0.485	0.362	0.192	0.0811	0.087	0.412	0.842	0.833	0.882	0.429	0.971	0.625	0.759	0.691	0.533	1	1	0.2	0.933
	chr1-151104370-151104372	0.0909	0.176	0.225	0.114	0.87	0.903	0.78	0.104	0.821	0.167	0.0938	0.333	0.327	0.0811	0.0556	0	0.303	0.474	0.556	0.68	0.312	0.943	0.5	0.533	0.618	0.467	0.6	0.95	0.2	0.846
	chr1-151105721-151105723	0	0.2	0.294	0.8	0.353	0.2	0.955	0.981	1	0.941	1	0.955	0.9	1	0.929	0.8	1	1	1	1	1	0.966	0.972	1	1	1	1	0.917	0.6	1
	chr1-151105983-151105985	0	0.385	0.529	0.6	0.0769	0.118	0.923	0.739	1	0.857	0.875	0.667	0.375	0.452	0.567	0.909	0.2	0.208	0.63	0.844	0.81	0.97	0.771	0.75	0.788	0.5	0.833	1	0.125	0.556
	chr1-151105986-151105988	0	0.2	0.643	0.75	0.143	0.286	1	0.829	0.96	0.8	0.833	1	0.4	0.92	0.81	0.833	0.778	0.706	0.84	0.962	0.963	1	0.909	0.647	0.97	0.875	1	1	0.143	0.727
	chr1-151105990-151105992	0	0.2	0.5	1	0.125	0.0714	1	0.756	0.92	1	0.75	0.909	0.4	0.56	0.571	1	1	0.944	0.84	0.692	0.963	0.906	0.939	0.706	0.848	0.375	0.833	1	0.111	0.556
	chr1-151105997-151105999	0	0.1	0.429	0.417	0	0.154	1	0.743	0.84	0.8	0.667	0.818	0.2	0.542	0.333	1	0.667	0.556	0.56	0.769	0.704	0.962	0.727	0.765	0.576	0.5	0.667	1	0	0.75
	chr1-151106001-151106003	0	0.1	0.286	0.667	0.125	0.143	1	0.683	0.96	0.8	0.667	0.773	0.3	0.56	0.65	0.857	0.667	0.529	0.76	0.731	0.815	0.962	0.848	0.647	0.909	0.875	1	1	0.375	0.833
	chr11-5116516-5116518	0	0.182	0.0556	0.261	1	1	0.769	0.97	0.714	0.88	0.667	0.529	0.667	0.452	0.917	0.9	1	0.9	0.938	0.933	0.88	1	0.926	0.556	0.857	0.571	0.895	0.939	0.867	1
	chr11-51263824-51263826	0	0.429	0.167	0.375	0.882	0.714	0.9	0.344	0.852	0.938	0.958	0.81	0.788	1	1	0.867	0.419	0.5	0	0.4	0.382	0.73	0.889	1	1	1	1	0.759	0.588	0.68
	chr1-151482592-151482594	0.188	0.261	0.25	0.0938	0.63	0.842	0.333	0.866	0.8	0.76	0.905	0.731	0.75	0.333	0.684	0.105	0.333	0.0833	0.286	0.529	0.727	0.929	0.533	0.905	0.462	0.176	0.385	1	1	0.545
	chr1-151677544-151677546	0	0.143	0.333	0.385	1	0.615	0.889	0.355	0.933	0.6	0.667	1	0.737	0.846	0.9	0.357	0.182	0.125	0.222	0.25	0.444	0.509	0.812	0.111	0.143	0.19	0.286	0.333	0.375	0.0625
	chr1-151677565-151677567	0.333	0	0.5	0.4	1	1	0.889	0.367	1	0.7	0.833	1	0.684	1	1	0.357	0.364	0.125	0.0556	0.214	0.5	0.618	0.8	0.111	0.0714	0.2	0.143	0.222	0.667	0.133
	chr1-151810696-151810698	0	0	0.0385	0	0	0.0435	0.0625	0.0159	0.514	0	0	0.0769	0.15	0	0.0455	0.333	0	0	0	0	1	0.989	0	0	0.944	0.947	0	0.273	0.167	0
	chr1-151810702-151810704	0	0	0	0	0	0	0.0606	0	0.543	0.037	0	0	0.15	0.0213	0.0476	0	0	0	0	0	0.971	0.969	0	0	0.722	0.684	0.037	0.273	0	0
	chr1-151810705-151810707	0	0.05	0	0	0.069	0.0769	0.0625	0	0.444	0	0	0	0.15	0	0.05	0.333	0	0.0588	0	0	0.971	0.948	0.0741	0	0.833	0.944	0	0.273	0	0.2
	chr1-151810741-151810743	0	0.182	0	0	0	0	0.278	0	0.64	0	0	0	0	0	0	0.133	0.0417	0.133	0	0	0.917	1	0	0	0.393	0.963	0	0.5	0	0.0667
	chr1-151810744-151810746	0	0.222	0	0	0	0	0.278	0	0.64	0	0	0	0.0455	0	0	0.6	0.0417	0.0769	0	0	0.917	0.931	0	0	0.821	1	0	0.5	0	0.125
	chr1-151810755-151810757	0	0.182	0	0	0	0	0.167	0	0.64	0	0	0	0.0455	0	0	0.8	0.0417	0.2	0	0.0476	0.917	1	0.0882	0.0833	0.929	0.981	0.0588	0.5	0	0.125
	chr1-151810767-151810769	0	0.182	0	0	0	0	0.111	0	0.64	0	0.143	0.0909	0	0	0	0.133	0.0417	0.0714	0	0.05	0.875	0.897	0	0	0.654	1	0	0.5	0.308	0.0588
	chr1-151810916-151810918	0	0	0	0.0526	0	0	0.208	0.0312	0.719	0	0	0	0	0	0	0.0714	0	0	0	0	0.943	1	0.0417	0.0909	0.458	0.714	0	0.667	0	0
	chr1-151812502-151812504	0	0.0526	0.182	0	0	0	0.125	0	0	0.0588	0	0	0	0.143	0	0	0.778	0.826	0.955	0.892	0	0	0	0.467	0	0	0.9	0.571	0.0769	0.458
	chr1-1522012-1522014	0	0.25	0.231	0.0625	1	0.917	0.6	0.927	0.548	0.357	0.6	0.182	0.429	0.522	0.625	0.4	0.571	0	0.222	0.25	0.905	1	0.812	0.533	0.667	0.857	0.222	0.087	0.625	0.545
	chr1-152468750-152468752	0.15	0.533	0.233	0.136	1	0.914	0.947	0.227	0.543	0.925	0.391	0.435	0.65	0.944	0.875	0.972	1	0.559	0.186	0.361	0.615	0.735	1	1	0.511	0.167	0.907	1	0.5	0.429
	chr1-152468754-152468756	0.0909	0.211	0.267	0.261	0.964	0.944	0.789	0.303	0.543	0.829	0.292	0.25	0.6	0.852	0.96	1	0.97	0.457	0.119	0.222	0.667	0.592	0.842	1	0.578	0.2	0.946	0.579	0.8	0.571
	chr1-152477371-152477373	0.125	0.308	0.229	0.143	0.5	0.618	0.618	0.143	0.5	0.552	0.667	0.294	0.556	0.818	0.375	1	0.903	0.536	0.135	0.684	0.481	0.31	0.955	0.909	1	1	0.952	1	1	0.8
	chr1-152598848-152598850	0.25	0.111	0.179	0.222	0.833	0.636	1	0.686	0.632	0.462	0.727	0.05	0.833	1	0.929	0.818	0.6	0	0.233	0.217	0.652	0.26	0.8	0.357	0.933	1	0.5	1	1	0.8
	chr11-528895-528897	0	0.5	0.2	0.133	1	0.944	0.6	0.75	0.679	0.741	0.5	0.5	0.643	0.957	1	0.143	0.923	1	0.571	1	0.9	0.964	1	0.714	0.842	0.826	0.28	1	0	0.947
	chr1-152913806-152913808	0.125	0.357	0.125	0.0952	0.929	0.962	0.818	0.558	0.692	0.211	0.0435	0	0.25	0.667	1	1	0.818	0.05	0.36	0	0.519	0.119	0.889	1	0.619	1	0.917	0.833	1	0.947
	chr1-152945701-152945703	0.333	1	0	0.25	0.615	0.926	0.417	0.744	0.154	0.759	0.4	0.65	0.308	0.414	0.318	0.727	0.421	0.19	0.136	0.0377	0	0.163	0.929	0.286	0	0	0.105	0.0417	0.929	0.444
	chr1-153141766-153141768	0	0.125	0.0667	0.294	0.958	0.963	0.935	0.565	0.55	1	0.833	0.444	1	0.929	0.889	0.933	0.727	0.8	0.367	0.263	0.556	0.784	1	1	1	0.333	0.706	0.643	0.909	0.538
	chr1-153141768-153141770	0	0.125	0	0.235	1	0.852	0.906	0.836	0.564	1	0.824	0.625	1	0.929	1	0.933	0.955	1	0.6	0.421	0.889	0.847	1	1	0.917	1	0.412	0.643	0.818	0.929
	chr11-5315980-5315982	0.125	0.294	0.273	0.217	0.947	0.964	1	1	0.769	1	1	0.846	0.917	0.75	0.765	1	0.615	0.111	0.44	0.625	1	0.955	0.737	0.0769	0.85	0.7	0.733	1	1	0.889
	chr1-153161358-153161360	0	0.3	0.294	0.267	1	0.862	0.667	0.167	0.312	0.533	0.562	0	0.357	0.5	0.667	0.917	0.625	0.143	0	0.0769	0.0769	0	0.92	0.222	0.417	0.105	0.667	0.7	1	0.222
	chr1-153204460-153204462	0.951	0.939	0.75	0.63	0.778	0.892	0.433	0.759	0.446	0.634	0.0189	0	0.182	0.59	0.486	0.85	0.75	0.0606	0	0.0141	0.662	0.821	0.18	0.441	0.867	0.455	0.833	0.543	0.778	0.722
	chr1-153204535-153204537	1	0.2	0.488	0.64	0.958	0.636	0.317	0.632	0.216	0.481	0.136	0	0.111	0.745	0	0.688	0.84	0.0385	0	0.0308	0.732	0.461	0.389	0.188	0.538	0.609	0.657	0.562	0.619	0.875
	chr1-153367407-153367409	0.583	0.161	0.0816	0.312	0.745	0.949	0.77	0.241	0.273	0.677	0.622	0.29	0.732	0.275	0.889	0.897	0.7	0.407	0.3	0.342	0.111	0.471	0.839	0.696	0.923	0.847	0.289	0.107	0.95	0.0714
	chr1-153370369-153370371	0.0714	0.45	0.737	0.545	1	1	0.958	0.786	0.821	0.833	0.154	0.364	0.643	0.956	0.952	0.833	0.923	0.389	0.381	0.25	1	0.944	0.927	0.9	1	1	0.778	0.96	1	0.222
	chr1-153370379-153370381	0	0.25	0.316	0.364	1	0.906	0.913	0.732	0.857	0.375	0.231	0.273	0.643	0.933	0.952	1	0.538	0.556	0.429	0.214	0.971	0.946	1	0.7	1	0.714	1	0.92	1	1
	chr1-153370409-153370411	0.0667	0.176	0.16	0.214	0.857	0.848	0.97	0.154	0.889	0.808	0.188	0.188	0.5	0.333	0.826	0.818	0.444	0.35	0.294	0.109	0.95	0.742	0.78	0.821	0.95	0.364	0.905	0.848	1	0.833
	chr1-153372365-153372367	0.698	0.515	0.24	0.407	1	0.936	0.923	0.278	0.793	0.722	0.727	0.733	0.854	0.552	0.593	0.959	0.487	0.184	0.087	0.118	0.464	0.365	0.98	0.941	0.892	0.944	0.877	0.978	1	1
	chr1-1533742-1533744	0.0667	0.714	0.231	0.316	1	0.7	0.583	0.471	0.792	0.8	0.846	0.688	0.788	1	0.867	0.778	0.52	0.267	0.167	0.481	0.333	0.824	0.545	0.0909	0.167	0.0909	0.154	0.167	0.5	0.0833
	chr1-1534053-1534055	0.0625	0.129	0.118	0.371	0.969	0.947	0.8	1	0.963	0.714	1	0.842	0.833	0.929	0.893	1	0.105	0.75	0.538	0.619	0.737	0.977	0.875	0.65	0.583	0	0.5	0.733	1	0.833
	chr1-153419424-153419426	0	0.143	0	0.571	1	0.8	1	0.967	0.667	0.9	0.944	0.364	0.438	0.966	1	1	1	0.583	0.591	0.118	0.839	0.788	0.929	0.929	0.905	0.786	0.897	0.438	0.9	0.583
	chr1-153419471-153419473	0	0.24	0.04	0.321	1	0.529	0.824	0.578	0.828	0.441	0.889	0.294	0.933	0.957	1	1	0.783	0	0.027	0.188	0.933	0.827	0.931	0.812	0.967	0.786	0.708	0.955	0.444	0.6
	chr1-153421262-153421264	0	0	0	0.111	0.944	0.526	0.846	0.0196	0.455	0.706	0.278	0.5	0.417	0.478	0.458	0.533	0.176	0.208	0	0.185	0.138	0.25	0.552	0.5	1	0.5	1	0.471	0.8	0.667
	chr1-153608013-153608015	0.667	0.588	0.16	0.6	0.25	0.0345	0.75	0.667	0.256	0.929	1	0.111	0.875	0.2	0.312	0.105	0.0435	0.0909	0.0312	0.0741	0	0.278	0.862	0.0588	0.5	0.222	0	0.333	0.571	0
	chr1-153608018-153608020	0.857	0.75	0.56	0.8	0.5	0.31	0.75	0.889	0.429	0.846	1	1	1	0.579	0.667	0.55	0.348	0.0909	0.0625	0.0714	0.0769	0.319	0.964	0.176	0.591	0.417	0.105	0.583	0.778	0.167
	chr1-153670806-153670808	0	0.136	0.108	0.244	0.24	0	0.267	0.923	0.629	0.364	0.545	0.848	0.114	0.862	0.886	0.719	0.806	0.727	0.375	0.605	0.108	0.909	0.103	0.355	0.309	0.271	0.636	0.909	0.75	0.438
	chr1-153765398-153765400	0.467	0.649	0.452	0.516	0.545	0.349	0.606	0.984	0.97	0.848	0.941	1	0.955	0.405	0.514	0.0256	0.906	0.973	0.93	1	0.159	0.163	0.938	1	0.66	0.375	0.882	1	0.875	1
	chr1-153768153-153768155	0.25	0.2	0.174	0.348	0.4	0.385	0.8	1	0.385	0.643	0.786	1	0.812	0.963	1	0.182	0.375	0.273	0.1	0.5	0.6	0.344	0.919	0.364	0.429	0.154	0.4	1	0.278	0
	chr1-153768174-153768176	0.375	0.1	0.227	0.174	0.333	0.231	0.4	0.767	0.462	0.786	0.643	0.882	0.562	0.741	1	0.0909	0.438	0	0.3	0.375	0.1	0.167	0.865	0.364	0.0714	0.154	0.167	1	0.3	0
	chr11-5405171-5405173	0.235	0.194	0.211	0.22	0.9	0.783	0.742	1	0.75	0.923	0.853	0.269	0.545	0.976	0.852	0.889	0.733	1	0.889	0.889	0.786	0.296	1	0.682	0.158	0	0.5	0.4	1	1
	chr1-154161463-154161465	0	0	0.0556	0.0909	0.9	0.286	0.762	0.889	0.538	0.679	0.857	0.75	1	0.364	1	0.895	0.867	0.9	0.226	0.667	0.792	0.934	0.769	0.6	0.75	0.889	1	0.583	0.267	0
	chr1-154166632-154166634	0	0.143	0.238	0.375	0.379	0.594	0.871	0.0882	0.694	0.423	0.0909	0.286	0.0488	0.697	0.407	0.8	0.816	0.533	0.419	0.462	0.865	0.842	0.92	0.379	0.889	0.571	1	0.941	0.833	0.952
	chr1-154475431-154475433	0.909	0.773	0.957	0.704	0	0.615	0.3	0.281	0.294	0	0.222	0.8	0.118	0.475	0.706	0.0952	0.538	0.333	0.543	0.385	0.837	0.989	0.258	0.643	0.6	0.484	0	0.767	0.333	0.8
	chr1-154699262-154699264	0	0	0.0698	0	0.423	0.14	0.515	0.346	0.481	0.862	0.684	0.706	0.526	0.771	0.903	0.577	0.189	0.158	0.207	0.0476	0.0984	0.117	0.389	0.111	0.0196	0	0.143	0	0.867	0
	chr1-154699293-154699295	0.7	0.842	0.722	0.2	0.417	0.143	0.727	0.829	0.714	0.889	0.857	0.846	0.955	0.872	1	0.81	0.0417	0.167	0.14	0.286	0	0.08	0.8	0.158	0.115	0.0345	0.156	0.0435	0.9	0.0833
	chr1-154699308-154699310	0.364	0.526	0.306	0.2	0.833	0.143	0.682	0.471	0.667	0.889	0.929	0.923	0.682	0.846	0.842	0.35	0	0.125	0.0877	0.256	0.0263	0.0612	0.667	0.105	0	0	0.0645	0.0435	0.75	0.0714
	chr1-154699317-154699319	0.0909	0.737	0.5	0.2	0.833	0.107	0.636	0.639	0.595	0.889	0.857	0.769	0.864	0.718	0.842	0.667	0	0.167	0.143	0.209	0	0.143	0.733	0.158	0	0.0175	0.125	0	0.778	0.0833
	chr1-154703411-154703413	0	0.143	0.429	0.778	0.571	0.676	0.952	0.782	0.865	1	0.8	0.812	0.75	0.917	0.9	1	0.103	0.278	0.12	0.214	0.0556	0.0536	0.32	0.0769	0	0.0323	0.304	0.3	1	0.0909
	chr1-154703420-154703422	0.118	0.12	0.316	0.667	0.857	0.706	1	0.882	0.973	0.885	0.842	1	1	0.905	0.889	0.957	0.111	0.294	0.28	0.308	0.037	0.0185	0.348	0.167	0	0.0345	0.261	0.667	1	0.0667
	chr1-154720487-154720489	0.0962	0.143	0.17	0.111	0.164	0.0274	0.13	0.96	0.0842	0.0779	0.0789	0.35	0.0758	0.895	0.885	0.236	0.204	0.156	0.545	0.47	0.241	0.878	0.0244	0.226	0.0641	0.0213	0.259	1	0	0.25
	chr1-154720740-154720742	0	0	0.111	0	0.0968	0.231	0.1	0.929	0	0	0	0.267	0	0.889	1	0	0.636	0.2	0.556	0.9	0.12	0.694	0.0833	0.429	0.176	0.0588	0.583	0.692	0.556	0.143
	chr1-154733101-154733103	0.4	0.636	0.9	0.867	0	0.297	0.111	0.271	0.462	0.652	0.647	0.765	0.714	0.261	0.583	0.111	0.538	1	0.967	0.826	0.833	0.944	0.476	0.923	0.917	1	0.467	1	0.833	0.833
	chr1-154733231-154733233	0.957	0.558	0.657	0.711	0.0556	0.333	0.0476	0.342	0.44	0.288	0.647	0.906	0.55	0.235	0.576	0.0357	0.622	0.837	0.891	0.83	0.982	1	0	0.923	0.441	0.182	0.65	0.963	0.25	0.75
	chr1-154733264-154733266	1	0.833	0.833	0.619	0.0455	0.433	0.13	0.571	0.25	0.8	1	0.895	0.846	0.355	0.955	0.1	0.889	0.75	0.84	0.905	1	1	0.308	0.75	0.941	0.8	0.909	0.923	0.875	1
	chr1-154804311-154804313	1	1	0.765	1	0.909	0.556	0.762	0.912	0.318	0.933	0.875	1	0.733	0.625	0.938	0.684	0.0667	0.1	0.0625	0.368	0	0.41	0.417	0.167	0.25	0	0	0.583	0.955	0.353
	chr1-154819071-154819073	0.286	0.377	0.439	0.264	0.123	0.225	0.74	0.509	0.333	0.917	0.755	0.75	0.683	0.75	1	0.898	0.146	0.0874	0.101	0.207	0.158	0.0266	0.494	0.159	0.0294	0.0208	0.0779	0.134	0.333	0
	chr1-155054293-155054295	0	0	0	0.2	0.875	0.933	0	0.774	0.324	0	0.0625	0.111	0	0.783	0.867	0.0741	0	0.2	0.2	0.222	0.129	0.981	0.158	0.0952	0	0	0.1	0	0.889	0.143
	chr1-155054683-155054685	0	0.167	0.0286	0	0.875	0.714	0.0465	0.875	0.0667	0.0465	0	0	0	0.714	0.943	0	0.0303	0	0	0.191	0.0286	0.945	0.025	0.13	0.0294	0	0.0345	0	1	0
	chr1-155054690-155054692	0	0	0.0208	0	0.902	0.913	0.0426	0.875	0.163	0.0417	0	0	0	0.824	0.951	0.231	0.0233	0.0526	0.0455	0.246	0.0192	0.967	0.0189	0.1	0.037	0.0154	0.258	0	1	0
	chr1-155054931-155054933	0	0.154	0.0811	0.0426	0.891	0.926	0.284	0.954	0.617	0.143	0.188	0.0541	0.0256	0.935	0.957	0.32	0.122	0.326	0.261	0.377	0.156	0.972	0.298	0.297	0.111	0.157	0.543	0.122	0.8	0.105
	chr1-155054946-155054948	0.143	0.118	0.037	0.037	0.919	0.879	0.0698	0.716	0.541	0.0435	0.087	0	0.0385	0.896	0.966	0	0	0.0312	0.025	0.0526	0	0.919	0.147	0.0741	0.05	0	0.171	0	0.273	0
	chr1-155055019-155055021	0.0833	0.0357	0.0357	0.0333	0.833	1	0.304	0.593	0.452	0.1	0.147	0.143	0.154	0.786	0.917	0.0556	0.135	0.263	0.0769	0.0698	0.0909	0.944	0.0769	0.0909	0.0476	0.111	0.0385	0	0.6	0.0909
	chr11-55065497-55065499	0.167	0.333	0.174	0.231	0.833	0.395	0.824	0	0.514	0.2	0.696	0.027	0.172	0.522	0.514	0.655	0.0714	0.19	0.04	0.133	0	0.446	0.784	0.379	0.844	0.333	0.93	1	0.364	0.905
	chr1-155159894-155159896	0.222	0	0.353	0.538	0.8	0.107	0.917	0.8	0.667	0.636	0.833	0.8	0.727	0.438	1	0.812	0.429	0.273	0	0.0476	0.409	0.816	0.76	0	0.2	0.4	0.6	1	0.235	0.25
	chr1-155220289-155220291	0.9	0.588	0.941	0.667	0.636	0.273	0.25	0.613	0.52	0.389	0.737	0.556	0	0.303	0	0.308	0.714	0.111	0.562	0.391	0.0455	0.256	0.0741	0.357	0.19	0.0294	0.833	0.812	0.222	0.857
	chr1-155291233-155291235	0.857	0.804	0.667	0.479	0.0909	0.101	0.704	0.088	0.373	0.239	0.326	0.175	0.27	0.0118	0.0938	0	0.804	0.814	0.719	0.973	0.623	0.873	0.851	0.829	0.808	0.644	0.593	0.981	0	0.75
	chr1-155291254-155291256	0.435	0.476	0.51	0.231	0.174	0.0851	0.792	0.0583	0.4	0.231	0.405	0.148	0.226	0.0333	0.0833	0	0.864	0.824	0.816	0.747	0.342	0.833	0.825	0.909	0.629	0.562	0.72	0.974	0	0.833
	chr11-55640352-55640354	0.0244	0.0175	0.0755	0.111	0.867	0.889	0.213	0.571	0.422	0.392	0.404	0.487	0.489	0.241	0.561	0	0.968	0.86	0.941	0.887	0.923	0.851	0.4	0.385	0.175	0.0357	0.14	0.2	0.25	0.37
	chr11-55640354-55640356	0	0.0364	0	0.0278	0.8	0.833	0.106	0.686	0.395	0.38	0.404	0.5	0.739	0.103	0.109	0.0682	1	0.81	0.985	0.919	0.942	0.957	0.333	0.32	0.125	0.0364	0.146	0.267	0.118	0.32
	chr11-55640358-55640360	0	0.0545	0.0377	0.0857	0.867	0.889	0.152	0.629	0.523	0.412	0.596	0.45	0.723	0.22	0.53	0.0455	0.968	0.907	0.985	0.919	0.923	0.957	0.327	0.308	0.385	0.393	0.233	0.5	0.588	0.217
	chr11-55640398-55640400	0.0714	0.643	0.333	0.0714	1	0.75	0.353	0.556	0.25	0.765	0.778	0.818	0.375	0.4	0.889	0.143	0.0833	0.438	0.267	0.5	1	0.833	0.281	0.786	0.286	0.75	0.125	1	0	0
	chr11-55640410-55640412	0.571	0.571	0.556	0.231	1	0.812	0.235	0.222	0.5	0.765	0.889	1	0.75	0.533	0.889	0.286	0	0.188	0.333	0.333	0.929	0.909	0.219	0.714	0.143	0.667	0.125	1	0.0909	0.333
	chr11-55653309-55653311	0.0189	0.148	0.0702	0.237	1	0.873	0.75	0.759	0.4	0.791	0.0465	0.156	0.371	0.699	0.889	0.906	0.836	0.405	0.0959	0.269	0.588	0.438	0.755	0.457	0.79	0.875	0.894	0.946	0.333	0.818
	chr11-55653312-55653314	0.105	0.194	0.133	0.333	1	0.818	0.76	0.75	0.375	0.886	0.286	0.471	0.475	0.765	0.963	1	1	0.188	0.0976	0.222	0.542	0.379	0.667	0.412	0.455	0.667	0.925	0.842	0.846	0.75
	chr11-55677468-55677470	0	0.0857	0.152	0.22	0.8	0	0.755	0.189	0.484	0.362	0.0222	0	0.259	0.66	0.929	0.677	0.386	0.333	0	0.182	0.667	0.351	0.867	0.625	1	0.435	0.357	0.333	0	0.333
	chr1-1557167-1557169	0.765	0.769	0.583	0.812	1	0.75	0.92	0.207	0.95	0.889	0.852	0.739	0.828	0.81	0.571	0.765	0.45	0.286	0.138	0.32	0.286	0.906	0.818	0	0.619	0	0.125	1	0.857	0.0938
	chr11-55783068-55783070	0.0417	0.161	0.163	0.273	1	1	0.964	0.92	0.909	0.914	0.958	0.931	0.933	0.983	0.917	0.978	1	0.824	0.9	0.581	0.5	0.396	0.946	0.9	0.625	0.941	0.953	0.975	0.8	1
	chr1-155900697-155900699	0	0.28	0.167	0.119	0.9	0.917	0.879	0.884	0.403	0.781	0.469	0.414	0.286	0.684	0.0556	0.391	0.622	0.25	0.0488	0.17	0.296	0.379	0.857	0.152	0.929	0.816	0.667	0.964	0.455	0.727
	chr1-155912568-155912570	0.125	0.0909	0.227	0.171	0.654	0.586	0.75	0.904	0.452	0.773	0.75	0.8	0.65	0.87	1	0.538	0.967	0.462	0.108	0.459	0.15	0.662	0.932	0.714	0.81	0.949	0.789	0.958	0.778	0.375
	chr1-156046552-156046554	0.158	0.273	0.0882	0.143	0.118	0.556	0.457	0.69	0.706	0.111	0.114	0.0968	0.333	0.931	0.379	0.231	0.738	0.48	0.776	0.746	0.879	0.933	0.353	0.429	0.902	0.83	0.875	1	0.556	0.833
	chr1-156046647-156046649	0	0.2	0.0333	0	0.0769	0.458	0.583	0.745	0.7	0.0435	0.0556	0.167	0.0741	0.719	0.433	0.118	0.684	0.55	0.8	0.9	0.969	0.917	0.143	0.5	0.857	0.852	0.417	0.8	0.625	0.8
	chr1-156046654-156046656	0	0.182	0.0667	0	0.0714	0.458	0.52	0.717	0.575	0.217	0.118	0.2	0.0741	0.75	0.207	0.111	0.9	0.35	0.75	0.7	0.844	0.729	0.143	0.5	0.714	0.778	0.417	0.9	0.9	0.25
	chr1-156047358-156047360	0	0	0.105	0.333	0	0.238	0.636	0.882	0.833	0.235	0.263	0.25	0.294	0.727	0.909	0	0.533	1	1	0.879	0.808	0.8	0.895	0.455	0.364	0.214	0.714	1	0.167	0.833
	chr1-156092496-156092498	0.833	0.444	0.69	0.645	0.364	0.629	0.654	0.313	0.744	0.786	0.933	0.333	0.333	0.473	0.0769	0.115	0.0909	0.182	0.0333	0	0	0	0.276	0.0476	0.027	0.103	0.118	0.194	0.8	0
	chr1-156096687-156096689	0.667	0.167	0.667	0.688	0.667	0.667	0.818	0.639	0.714	1	0.9	0.75	0.833	0.857	0.235	0.421	0.125	0.0588	0.087	0.259	0	0.0357	0.667	0.222	0.2	0.0882	0.0769	0.167	0.769	0.312
	chr11-56099469-56099471	0.0714	0.4	0.13	0.526	0.583	0.545	0.765	0.955	0.812	0.595	0.2	0.167	0.267	0.929	0.944	0.95	0.944	0.235	0.667	0.312	0.333	0.76	0.871	0.722	0.957	0.297	0.872	0.923	0.5	0.5
	chr11-56099483-56099485	0	0.227	0	0.474	1	0.955	0.923	0.714	0.75	0.476	0.19	0.263	0.733	0.909	0.917	0.938	0.8	0.643	0.375	0.5	1	0.667	1	0.75	1	1	1	1	0.667	0.8
	chr1-156199582-156199584	0.472	0.375	0.213	0.474	0.833	0.708	0.975	0.932	0.928	0.97	0.806	0.942	0.727	0.612	0.911	0.968	0.221	0.185	0.379	0.472	0.135	0.0481	0.761	0.206	0.154	0.0923	0.259	0.917	1	0.222
	chr1-156199593-156199595	0.105	0.244	0.128	0.355	0.872	0.514	0.95	0.904	0.814	0.955	0.639	0.846	0.912	0.538	0.714	0.922	0.275	0.239	0.323	0.358	0.0609	0.0242	0.746	0.118	0.151	0.0938	0.185	0.811	0.733	0.188
	chr1-156199608-156199610	0.0811	0.229	0.106	0.311	0.787	0.0972	0.95	0.838	0.814	0.79	0.806	0.745	0.882	0.275	0.5	0.953	0.174	0.121	0.204	0.206	0.0708	0.029	0.701	0.118	0.0227	0.0847	0.192	0.778	0.812	0
	chr1-156215344-156215346	0.0625	0	0.0333	0.0556	0.531	0.682	0.0541	0.94	0.0938	0.233	0.286	0.536	0.0606	0.897	0.853	0.0417	0.65	0.286	0.733	0.738	0.884	0.975	0.0256	0.773	0.458	0.8	0.438	0.917	0.5	0.632
	chr1-156215368-156215370	0.0588	0.0513	0.0667	0	0.441	0.591	0.162	0.78	0.406	0.5	0.571	0.448	0.394	0.897	0.765	0	0.55	0.357	0.8	0.81	0.867	0.963	0.075	0.87	1	0.95	0.5	0.92	0.4	0.786
	chr1-156215371-156215373	0	0.143	0.1	0.137	0.574	0.75	0.217	0.951	0.302	0.556	0.588	0.658	0.458	0.909	0.9	0.0741	0.684	0.438	0.92	0.827	0.902	0.971	0.098	0.893	0.938	0.957	0.5	0.889	0.4	0.929
	chr11-56258484-56258486	0.125	0.167	0.0625	0.136	1	1	1	0.565	0.87	0.941	0.9	0.967	0.929	0.964	0.889	0.84	1	0.238	0.619	0.273	1	0.652	1	0.875	1	1	0.571	1	1	1
	chr11-56280562-56280564	0	0.25	0	0.13	0.667	0.25	0.846	0.105	0.875	0.4	0.714	0.714	0.778	0.875	0.737	0.429	0.462	0.0714	0.143	0	0.235	0.308	0.875	0.5	0.545	0	0.767	0.273	0.556	0.5
	chr11-56280587-56280589	0	0.304	0.0588	0.13	1	1	0.8	0.263	0.812	1	0.714	0.333	0.889	0.812	0.842	0.857	0.731	0.0714	0.125	0.0417	0.353	0.5	0.824	0.636	0.1	0.6	0.931	1	1	1
	chr11-56310056-56310058	0	0.1	0.0789	0.242	0.885	0.812	0.653	0.0625	0.275	0.6	0	0.119	0.464	0.0208	0.114	0.857	0.3	0.333	0.154	0.188	0.621	0.0638	0.786	0.167	0.364	0.105	0.812	0.0926	0.471	0.409
	chr1-1564768-1564770	0	0.385	0	0.263	0.909	1	0.655	1	0.923	0.704	1	0.895	0.731	0.794	0.9	0.615	0.971	1	1	0.9	0.852	0.946	0.567	0.833	0.875	1	0.824	0.967	0.5	1
	chr1-1564775-1564777	0	0.2	0	0.4	0.727	1	0.621	0.895	0.857	0.8	1	0.947	0.92	0.765	0.793	1	1	1	0.929	0.789	0.889	1	0.406	0.824	1	0.882	0.688	1	0.5	0.857
	chr1-1564779-1564781	0	0.364	0	0.286	0.625	0.917	0.5	0.769	0.95	0.556	1	1	0.941	0.652	0.8	1	1	1	0.957	0.8	0.824	0.867	0.526	0.714	0.875	0.733	1	1	0.4	1
	chr11-56519013-56519015	0	0.371	0.167	0.262	0.81	0.708	0.918	0.556	0.676	0.857	0.833	0.129	0.733	0.792	0.382	0.96	0.732	0.273	0.0645	0.162	0	0.0282	0.842	0.318	0.212	0.368	0.875	0.98	0.6	0.391
	chr11-56557749-56557751	0.159	0.268	0.0741	0.188	0.983	0.709	0.972	0.757	0.8	0.274	0.254	0.141	0.34	0.939	0.5	0.958	0.969	0.825	0.508	0.577	0.533	0.511	0.948	0.407	0.984	0.932	0.833	0.757	0.833	0.8
	chr1-156593810-156593812	0	0	0.0526	0	0.133	0.143	0.0667	0.469	0.588	0.583	0.846	0.85	0.571	0.857	0.6	0	0.462	0.5	0.947	0.75	0.625	0.82	0	0.417	0.143	0.114	0.571	1	0.737	0.778
	chr1-156593812-156593814	0	0	0.0526	0	0.0667	0.214	0.0714	0.633	0.647	0.727	0.923	0.85	0.643	0.81	0.6	0.188	0.714	1	0.895	0.72	0.727	0.906	0.333	0.5	0.259	0.0882	0.786	1	0.778	0.583
	chr1-156593822-156593824	0	0	0.0526	0	0.0714	0.133	0.2	0.551	0.625	0.417	0.769	0.5	0.786	0.905	0.5	0.312	0.571	1	0.944	0.76	0.5	0.823	0.0625	0.667	0.0741	0.114	0.786	1	0.737	0.333
	chr1-156616726-156616728	0.0667	0.571	0.52	0.714	0.917	0.846	0.308	0.632	0.125	0.0435	0.182	0.471	0.444	0.824	1	0.2	0.2	0.6	0.478	0.316	0.767	0.86	0.154	0.5	0.333	0.206	0.5	0.889	0.85	0.857
	chr1-15672605-15672607	1	1	0.967	0.903	0.81	1	0.55	0.98	0.741	0.92	0.966	1	0.812	0.833	0.861	1	0.875	0.2	0.2	0.0417	0.167	0.882	0.118	0.92	0.273	0.0286	0.375	1	0.8	0.538
	chr1-15672609-15672611	1	0.938	0.933	0.968	0.81	0.895	0.526	1	0.667	0.917	0.931	1	0.812	0.944	0.861	1	0.5	0.32	0.2	0.08	0.312	0.867	0.0625	0.88	0.087	0	0	0.952	0.833	0.556
	chr1-15672632-15672634	1	0.96	0.95	0.805	0.783	0.968	0.484	1	0.697	0.897	0.931	0.947	0.833	0.762	0.861	0.911	0.3	0.111	0.107	0.0303	0.0952	0.63	0.0833	1	0.24	0	0.154	0.964	0.8	0.267
	chr1-15672896-15672898	0.986	0.926	0.968	0.973	0.961	0.971	0.787	0.981	0.923	0.861	0.923	0.944	0.91	0.951	0.979	0.979	0.48	0.271	0.0909	0.109	0.311	0.806	0.762	0.901	0.055	0.0638	0.145	0.908	1	0.462
	chr1-15672933-15672935	0.938	0.953	1	0.937	1	0.971	0.833	1	0.948	0.902	0.966	0.982	0.903	1	0.969	0.964	0.591	0.625	0.123	0.186	0.344	0.867	0.878	0.893	0.109	0	0.3	0.975	1	0.409
	chr1-15672954-15672956	1	0.824	0.944	0.889	0.958	0.864	0.939	1	0.925	0.929	1	1	0.98	1	1	1	0.52	0.545	0.123	0.176	0.28	0.905	0.943	1	0.111	0	0.333	0.97	1	0.364
	chr1-15672974-15672976	0.95	1	0.882	0.955	1	0.955	0.818	1	0.925	0.902	1	1	1	0.95	1	0.978	0.4	0.619	0.121	0.162	0.28	0.929	0.923	0.933	0.111	0.0179	0.167	0.969	1	0.385
	chr1-156815023-156815025	0.333	0.25	0.263	0.238	0	0.424	0	0.375	0.0333	0.19	0.188	0.636	0.625	0.04	0.529	0	0.667	0.857	0.955	0.857	0.977	0.947	0.333	0.889	0.929	1	0.444	0.842	0.1	0.739
	chr1-156815030-156815032	0.5	0.125	0.105	0.45	0	0.485	0	0.375	0.0333	0.0476	0.562	0.591	0.438	0.0588	0.722	0.0833	0.792	0.786	0.857	0.886	0.884	0.987	0.321	0.556	1	1	0.444	1	0	0.88
	chr1-156815049-156815051	0.227	0.2	0.737	0.714	0	0.727	0.0952	0.411	0	0.0476	0.5	0.455	0.467	0.157	0.765	0	0.783	0.857	0.881	0.886	0.976	0.973	0.308	0.875	1	1	0.444	0.947	0.333	0.95
	chr1-156815266-156815268	0.385	0.465	0.654	0.75	0.0323	0.588	0.02	0.314	0.132	0.317	0.719	0.767	0.732	0.388	0.932	0.0323	0.953	0.857	0.94	0.877	0.931	0.985	0.451	0.949	0.98	0.97	0.98	0.971	0	1
	chr1-156815268-156815270	0.893	0.512	0.792	0.75	0.129	0.588	0.04	0.55	0.17	0.366	0.938	0.71	0.732	0.43	0.93	0.0968	0.953	0.881	0.959	0.879	0.944	0.955	0.385	0.872	0.98	0.939	0.957	0.971	0.222	1
	chr1-156815273-156815275	0.296	0.476	0.396	0.718	0.129	0.44	0.02	0.308	0.176	0.25	0.656	0.613	0.634	0.256	0.864	0.138	0.791	0.857	0.959	0.803	0.972	0.985	0.365	0.949	0.94	0.97	0.837	0.971	0	0.667
	chr1-156815296-156815298	0	0.0345	0.135	0.133	0	0	0	0.101	0.04	0	0.0556	0.217	0.37	0.0172	0.281	0	0.194	0.76	0.647	0.639	0.667	1	0.219	0.913	0.161	0.133	0.474	0.971	0	0.571
	chr1-156877858-156877860	0	0.208	0.19	0.353	0.606	0.71	0.744	0.138	0.333	0.269	0.235	0.176	0.5	0.897	0.733	0.5	0.8	0.852	0.625	0.542	0.231	0.5	0.976	0.909	0.08	0.0435	0.87	0.8	1	0.143
	chr1-156893957-156893959	0.0769	0.118	0	0.258	0.0426	0.0847	0.0244	0.0435	0.0256	0.0147	0.0833	0.286	0.0667	0.217	0.75	0.04	0.487	0.231	0.234	0.217	0.0455	0.72	0.109	0.882	0.463	0.379	0.387	0.964	0	1
	chr1-156893977-156893979	0.125	0.0238	0.125	0.162	0.233	0.129	0.0172	0.0568	0	0.0698	0.103	0.0526	0	0.224	0.731	0	0.538	0.278	0.188	0.169	0.06	0.756	0.121	0.902	0.547	0.75	0.522	0.862	0	0.857
	chr1-156897378-156897380	0	0	0	0	0.842	1	0.037	0.102	0.037	0	0.0714	0	0	1	0.312	0	0.875	0.667	1	0.653	0.969	0.976	0.04	0.467	1	0.8	0.375	1	0	0.526
	chr11-57003415-57003417	0.714	0.111	0.0476	0.214	0.375	0.8	0.75	0.737	0.222	0.6	0.467	0.9	0.571	0.375	0.9	0.714	0	0.143	0	0.412	0.1	0.0625	0.222	0.25	0	0	0.0909	0	0.909	0.562
	chr11-57004114-57004116	1	0.769	0.882	0.806	1	0.967	0.809	0.864	0.867	0.926	0.909	0.897	0.902	0.943	0.943	1	0.357	1	0.969	0.976	0	0.531	0.458	0.852	0.158	0.1	0.118	0.96	1	1
	chr11-57004206-57004208	0.941	0.75	0.96	0.857	0.909	0.976	0.6	0.87	0.452	0.923	0.931	0.909	0.72	0.98	0.905	0.875	0.364	0.889	0.95	0.9	0	0.75	0.282	0.905	0.0909	0.0244	0.225	1	0.714	0.833
[truncated: 18,002 more rows]

## Sheet: Sheet3
Fig1D.phylogeneticTree
	CpG	Cerebellum1	Cerebrum1	Cerebrum2	Cerebellum2	RELA1-R2	RELA1-R3	RELA1-R4	RELA1-R5	RELA1-R7	RELA2-P	RELA2-R1	RELA2-R2	RELA3-P	RELA3-R1	PFA1-R1	PFA1-R2	PFA1-R3	PFA1-R4	PFA2-R1	PFA2-R2	RELA4-P	RELA4-R1	RELA4-R3	RELA4-R4	PFA3-P	PFA3-R1	RELA5-P	RELA5-R1	PFA4-P	PFA4-R1	PFA5-R1	PFA5-R2	RELA-NonRecur	PFA-NonRecur
	chr10-102996139-102996141	0	0.125	0.161	0.172	0.857	0.778	0.571	0.75	0.818	0.0667	0.302	0	0.359	0.4	0.15	0.793	0.571	0.828	0.0811	0.971	0.211	0.868	0.842	0.769	0.0308	0.333	0.913	0.957	0.0857	0.0282	0.0189	0.5	0	0
	chr10-114877426-114877428	0.889	0.972	0.784	0.866	1	0.912	0.921	0.848	0.958	0.859	1	0.835	1	0.714	0.0278	0.139	0.0803	0.283	0.0988	0.169	0.934	1	0.975	0.968	0.552	0.132	0.975	1	0.0968	0.0385	0.184	0.306	0.778	1
	chr10-114877433-114877435	1	0.833	0.811	0.824	0.714	0.706	0.921	0.833	0.875	0.703	0.886	0.837	1	0.8	0.0552	0.155	0.0956	0.241	0.0875	0.233	0.803	0.977	0.976	0.954	0.566	0.109	0.937	0.968	0.0597	0.0305	0.186	0.286	0.75	1
	chr10-114877436-114877438	1	0.947	1	0.912	1	0.971	0.895	0.943	0.958	0.952	1	0.906	1	0.93	0.0511	0.238	0.162	0.261	0.0909	0.297	0.974	1	0.976	0.923	0.622	0.109	0.987	1	0.125	0.0255	0.314	0.3	0.714	1
	chr10-118891198-118891200	0.143	0	0	0	1	0.667	0.833	1	0.714	1	0.95	0.4	0.966	0.625	0.16	0	0.583	0.882	0.0625	0.111	0.875	0.967	0.909	0.6	0.25	0.529	0.783	1	0.1	0.13	0.25	0.619	0.6	0
	chr10-118891434-118891436	0.105	0.105	0.0693	0.0667	0.857	0.147	0.64	0.842	0.48	0.553	0.931	0.139	0.853	0.536	0.0312	0.0606	0.0714	0.337	0.0172	0.0274	0.509	0.824	0.92	0.655	0.0789	0.146	0.87	0.861	0	0.0862	0	0.12	0.722	0.0357
	chr10-119295874-119295876	0	0	0	0	0.5	0.0909	0	1	0.333	0.941	0.7	0.208	0.429	0.429	0	0.069	0	0	0.105	0	0.812	0.938	0.941	0.68	0	0	0.556	0.95	0	0	0.0714	0	0.778	0
	chr10-119295909-119295911	0	0	0	0.0625	0.364	0.583	0.0625	0.818	0.333	0.882	0.667	0.24	0.643	0.643	0	0.0333	0	0	0.0526	0	0.938	0.824	0.938	0.68	0.0213	0	0.667	0.85	0	0	0.069	0.25	0.75	0
	chr10-129687743-129687745	0.889	0.778	0.824	0.9	0	0	0.0833	0.333	0	1	0.889	0.708	0.682	0.962	1	0.471	1	0.621	0.8	1	0.8	0.909	0.706	0.474	0.471	0.333	0.88	1	1	0.909	1	1	0.938	0.846
	chr10-1328475-1328477	0.2	0.571	0.647	0.455	0.2	0.0833	0.3	0.389	0.733	0.143	0.905	0.897	0.719	0.636	0.0968	0.125	0.25	0.269	0.0526	0.103	0.917	0.933	0.9	0.857	0.488	0.0588	1	0.375	0	0.122	0.269	0.1	1	0
	chr10-13819926-13819928	0	1	0	0	0.769	0.588	0.765	0.571	0.391	0	0	0	0.967	1	0	0	0	0.0435	0.5	0.594	0	0	0.1	0	0	0	0	0	0.536	0.588	0.571	0.72	0.889	0
	chr10-18521871-18521873	1	0.88	0.875	1	0.1	0	0.143	0.125	0.08	0.938	1	0.806	0.871	0.852	1	0.875	0.44	0.725	1	0.727	0.243	0.393	0.938	0.889	0.783	0.889	0.941	1	0.917	1	1	0.941	0.714	1
	chr10-20142988-20142990	1	1	0.833	0.8	0.833	0.889	0.933	0.611	0.227	1	1	1	0.769	0.895	0.125	0.857	0.176	0.2	0.5	1	1	0.889	1	1	0.944	0.364	1	1	0	0	0.278	0.636	1	0.438
	chr10-21788727-21788729	1	0.933	0.944	1	0.923	1	0.938	0.952	0.824	1	1	0.96	1	0.963	0.25	0.188	0.0769	0.263	0.333	0.591	0.941	0.92	0.944	0.882	0.447	0.333	0.958	1	0	0	0.417	1	1	0.125
	chr10-21788730-21788732	1	1	1	1	0.846	1	0.882	0.95	0.824	1	1	0.958	1	0.815	0.05	0.188	0	0.263	0.227	0.545	1	0.92	0.833	0.941	0.34	0.333	0.958	0.933	0	0	0.133	1	1	0.235
	chr10-21788805-21788807	1	1	1	1	0.8	0.929	0.895	0.971	0.812	0.95	0.952	0.76	1	0.9	0.373	0.0952	0.08	0	0.0455	0.4	1	0.957	0.909	1	0.415	0.25	1	0.857	0.154	0	0.278	1	0.636	0.08
	chr10-21788827-21788829	1	1	1	1	0.4	0.929	0.895	0.971	0.812	0.75	0.952	0.84	0.909	0.9	0.333	0.0952	0.115	0	0.0455	0.423	1	1	0.909	1	0.585	0.25	1	0.955	0.143	0	0.4	1	0.333	0.368
	chr10-21789267-21789269	0.333	0	0.422	0.707	0.963	1	0.762	0.892	0.886	0.938	0.846	0.447	0.963	0.618	0.0984	0	0.0333	0	0.05	0.281	0.804	0.889	0.778	0.696	0.0526	0.087	0.735	0.953	0	0.0253	0.0789	0.52	0.333	0
	chr10-22634779-22634781	0	0	0	0	0.583	0.857	0.706	0.933	0.857	0.111	0.167	0	0	0	0	0.2	0.0714	0	0.143	0	0.385	0.2	1	0.786	0	0.75	0.429	0.6	0	0	0.0714	0	0.667	0
	chr10-22634781-22634783	0	0	0.125	0	0.636	0.857	0.235	0.933	0.857	0	0.25	0	0	0.125	0	0.2	0	0	0.154	0	0.0769	0.2	0.571	0.786	0	0.75	0.571	0.8	0	0	0	0	0.25	0
	chr10-23220149-23220151	1	0.957	0.981	0.955	1	0.952	1	0.927	0.9	0.962	1	1	1	0.933	0	0.188	0.0364	0.281	0.128	0.25	0.824	1	0.917	0.975	0.652	0.963	1	1	0.0294	0.0156	0.148	0.0714	0.778	0
	chr10-27588302-27588304	0.429	0	0.652	0.409	0.0909	0	0	0.0714	0	1	0.941	1	0	0	1	0.875	0.963	0.864	0.615	0.467	0.611	0.5	0.667	0.889	0.92	1	0.9	0.857	1	0.909	1	0.958	0.625	0.8
	chr10-28030427-28030429	0	0	0	0.111	0.871	0.952	0.815	0.903	0.897	0.438	0.962	0.08	0	0.4	0.8	1	0.842	0.946	1	1	0.0645	0	0	0.438	0.593	0.727	0.174	0.852	0.471	0.0909	0.167	0.952	0	0.667
	chr10-28030431-28030433	0	0	0.133	0.2	0.935	1	0.778	0.969	0.933	0.688	0.963	0.167	0.571	0.4	0.938	1	0.95	0.946	1	0.979	0.0323	0	0	0.125	0.48	0.955	0.217	0.893	0.95	0.818	0.333	1	0.333	0.8
	chr10-30315147-30315149	1	0.875	0.714	0.941	0	0	0.0625	0.25	0.542	0.938	0.857	1	1	0.909	0.188	0.643	0.562	0.111	0.0909	0.765	0.818	0.833	1	0.8	1	0.545	0.762	0.944	0.0833	0.105	0.625	0.667	0.5	0.353
	chr10-31040590-31040592	0.778	0.913	0.636	0.634	0.963	0.952	0.923	0.718	0.944	1	0.825	0.722	0.707	0.745	0.0889	0.194	0.22	0.333	0.0238	0.582	0.844	0.895	0.842	0.9	0.75	0.594	0.936	1	0.333	0.0571	0.105	0.0645	1	0
	chr10-36981519-36981521	1	0.875	0.929	0.966	0.143	0.24	0.107	0.205	0.25	0.629	0.0345	0.946	0.209	0.816	0.976	1	0.946	1	0.868	0.979	0.581	0.6	0.526	0.532	1	0.978	1	1	1	0.769	0.947	0.981	0.6	1
	chr10-36981535-36981537	0.857	1	0.595	0.741	0.152	0.105	0.0833	0.32	0.25	0.267	0	0.884	0.154	0.902	0.972	0.85	0.964	0.912	0.619	0.974	0.5	0.522	0.483	0.636	1	0.968	1	1	1	1	0.933	1	0.8	1
	chr10-4035038-4035040	1	0.929	0.939	0.889	0.5	0.905	0.727	1	0.944	0.714	0.48	0.88	0.913	1	0.111	0.591	0.2	0.312	0.0357	0	0.714	0.706	0.765	0.692	0.5	0.111	0.882	0.933	0.111	0.0667	0.0526	0	0.6	0
	chr10-42700467-42700469	0.786	0.897	0.795	0.962	0	0	0.312	0.154	0.19	1	0.0833	0.872	1	0.621	0.885	0.909	0.579	0.531	1	0.85	0.774	0.353	0.286	0.478	0.926	0.529	0.9	0.154	0.621	0.4	0.968	1	0.667	0.7
	chr10-42970684-42970686	0.625	1	0.959	0.912	0	0.139	0.167	0.1	0.241	0.931	0.471	1	0.59	0.917	0.867	0.273	0.0556	0.0513	1	0.759	0.444	0.571	0.893	0.486	0.949	0.654	0.78	0.971	0.429	0.654	1	1	1	1
	chr10-42970687-42970689	0.714	1	0.98	0.853	0	0.0541	0.167	0.125	0.214	0.931	0.618	0.977	0.658	1	0.933	0.273	0.25	0.0488	0.963	0.793	0.614	0.971	0.724	0.514	0.923	0.731	0.882	1	0.529	0.593	1	1	1	1
	chr10-42970784-42970786	0.444	0.615	0.889	1	0	0	0.182	0.0769	0.0909	1	0.133	0.708	0.0769	0.429	0.938	0.706	0.421	0.889	0.95	0.778	0.929	0.762	0.95	0.565	0.938	0.667	0.75	0.583	0.25	0.471	0.962	1	0.5	1
	chr10-43738176-43738178	1	0.917	0.85	1	0.0769	0	0.302	0.143	0.639	1	0.941	1	0.925	0.906	0.167	0.25	0.125	0.233	0.815	1	0.95	0.812	0.579	0.444	1	0	0.93	1	0.706	0.636	0.818	1	1	0.167
	chr10-45675576-45675578	0	0.0625	0.118	0	0.882	0.714	0.571	0.844	0.943	0.5	0.419	1	0.04	0.885	0.103	0.0556	0.117	0.184	0.0571	0.167	1	1	0.977	0.63	0.351	0.133	0.118	0.435	0.0385	0	0.0333	0.0571	0.571	0
	chr10-45675679-45675681	0	0.222	0.087	0.0417	0.87	0.643	0.571	0.971	1	0.455	0.55	0.833	0.2	0.962	0.163	0.0233	0.0227	0.171	0.129	0	0.85	0.929	0.962	0.9	0.348	0.12	0.176	0.222	0.161	0.0303	0.139	0.5	0.333	0
	chr10-46971254-46971256	0.571	0.25	0.375	0.304	1	0.333	0.619	0.75	0.55	0.05	0.143	0.08	0.136	0	0.0667	0.889	0.9	0.714	0.842	0.871	0	0.211	0.417	0	0.265	0.5	0.176	0.167	0.8	0.0952	0	0.857	0.0606	0.125
	chr10-49916515-49916517	0.889	0.889	0.944	1	0	0.167	0.19	0	0	0.9	0.5	0.167	1	0.143	0	1	0.308	0.143	0.421	0.852	0.762	0.833	1	0.692	1	0.182	1	0.632	0.625	0.444	0.167	1	0.4	0.333
	chr10-54170976-54170978	0.571	0.826	1	0.769	0.0909	0.417	0.875	0.48	0.44	1	1	1	1	0.783	0.8	0.0833	0.353	0.357	1	1	0.875	1	0.7	0.429	0.926	0.9	1	1	0	0	0.75	0.625	1	1
	chr10-54538883-54538885	0.625	0.833	0.421	0.525	0.0556	0	0.368	0.947	0.688	0.909	1	0.278	0.893	0.593	0.238	0	0.14	0.0833	0.9	1	0.394	0.821	0.294	0.359	0.875	1	0.941	1	0.833	0	0.476	0.529	0.5	0.462
	chr10-5588131-5588133	0.667	0.889	0.783	0.9	0	0	0	0.08	0.0385	0.615	0.826	0.833	0.895	0.826	0.0714	0.179	0.0455	0.0952	0.714	0.941	0.875	0.75	0.625	0.864	0.56	0.333	0.818	0.857	1	0.875	0.25	0	0.727	0.632
	chr10-5588133-5588135	0.833	1	0.87	1	0.0667	0	0.04	0.08	0.037	0.692	1	0.917	0.944	0.783	0.2	0.296	0.19	0.143	1	0.971	0.938	0.8	0.875	1	0.72	0.444	0.818	1	1	1	0.308	0	0.909	0.526
	chr10-5588141-5588143	0.833	1	0.913	1	0	0.0833	0.08	0.375	0.148	0.692	0.957	0.917	1	0.864	0.667	0.536	0.591	0.381	1	1	0.75	0.895	1	1	0.88	0.833	0.905	1	1	1	0.385	0	0.778	0.824
	chr10-5588143-5588145	0.8	1	0.913	1	0.0625	0.333	0	0.08	0.0769	0.692	0.957	0.917	0.947	0.818	0.4	0.357	0.143	0.0952	0.929	0.972	0.938	0.95	1	1	0.72	0.389	0.762	1	1	1	0.308	0	0.909	0.5
	chr10-5588158-5588160	0.8	1	0.87	0.947	0	0	0.0833	0.08	0.12	0.692	1	0.917	0.833	0.696	0.267	0.241	0.318	0.2	1	0.943	0.938	0.95	1	0.955	0.833	0.235	0.864	1	1	1	0.308	0	0.909	0.478
	chr10-5588168-5588170	0.667	1	0.875	0.783	0	0	0.0385	0.08	0.0345	0.692	0.952	0.833	0.85	0.815	0	0.31	0	0.0909	1	0.811	0.875	0.7	0.889	0.545	0.5	0.15	0.773	0.857	0.8	0.143	0.0769	0	0.889	0.333
	chr10-56349517-56349519	0.971	0.947	1	1	0	0	0.214	0.0588	0.233	0.826	0.824	0.824	1	0.929	1	0.917	1	0.963	0.7	0.742	0.517	0.04	0.143	0.378	0.976	0.913	0.955	1	0.833	1	0.926	0.7	0.4	0.571
	chr10-56935278-56935280	0.8	0.75	1	0.903	0.2	0.103	0.133	0.0833	0.1	1	0.9	0.743	0.958	0.905	0.933	0.882	0.72	0.476	0.6	0.864	0.189	0.107	0.05	0.0909	0.818	1	0.95	0.931	1	0.8	0.971	0.952	0.5	0.75
	chr10-57936990-57936992	0.964	1	0.97	0.955	0	0	0	0.25	0.263	0.812	1	0.794	1	0.81	0.6	0.355	0.0588	0.185	0.533	0.185	0.621	0.08	0.125	0.476	0.783	0.143	0.929	1	0.724	0.727	0.684	0.417	0.8	0.273
	chr10-57936994-57936996	0.962	0.971	0.909	0.857	0	0	0	0.263	0.15	0.824	1	0.758	1	0.773	0.591	0.516	0.0556	0.207	0.333	0.333	0.793	0.12	0.294	0.429	0.783	0.15	0.964	1	0.857	0.7	0.763	0.32	0.875	0.286
	chr10-59908504-59908506	0.867	0.921	0.853	0.818	0	0.0714	0.24	0.267	0.211	0.909	0.735	0.9	0.943	1	0.5	0.4	0.0926	0.194	0.25	0.421	0.893	0.9	0.944	1	0.913	0.75	0.875	0.88	0.968	1	0.923	1	0.833	0.556
	chr10-59908520-59908522	1	0.833	0.952	0.762	0	0.111	0.263	0.2	0.25	0.824	0.545	0.929	0.958	0.955	0.476	0.688	0.1	0.167	0.2	0.333	0.87	0.941	0.9	1	1	0.821	1	1	1	1	0.714	1	0.5	0.571
	chr10-63349482-63349484	0.75	0.717	0.875	1	0	0	0	0.0455	0	0.12	0.842	0.242	0.96	0.516	0.708	0.297	0.349	0.412	0.8	0.968	0.792	1	0.667	0.621	0.197	0.316	0.815	0.821	1	0.6	0.818	0.7	0.5	0.571
	chr10-70981580-70981582	1	1	0.952	1	0.857	0.9	1	1	1	1	1	0.9	0.375	1	0.233	0	0.0714	0.371	0.0435	0.0909	0.935	1	0.857	1	0.621	0.087	0.962	1	0	0.118	0.7	1	0.9	0.188
	chr10-71657978-71657980	0.4	0.5	0.333	0.577	0.167	0.211	0.115	0.2	0.462	0.9	0.6	0.92	0.822	1	0.154	0.0435	0.333	0.5	0.357	0.111	0.929	0.784	0.733	0.792	0.435	0	0.929	0.87	0.286	0	0.087	0.105	0.4	0
	chr10-76513888-76513890	1	0.833	0.933	1	1	1	1	0.917	1	0.708	0.308	0.947	0.558	0.978	0.429	0.037	0	0.45	0.0833	0.0704	0.977	0.907	0.842	0.96	0.692	0.0769	0.439	0.0333	0.121	0.0462	0.182	0.217	0.625	0.25
	chr10-76513897-76513899	0.571	0.917	0.932	0.694	0.778	0.714	1	0.667	1	0.625	0.154	0.895	0.273	0.864	0.255	0.037	0	0.462	0.0811	0.0139	0.952	0.767	0.895	0.846	0.667	0.115	0.35	0.0714	0.125	0.0152	0.182	0.143	1	0.222
	chr10-77156715-77156717	0.2	0.167	0.0769	0	0.789	0.867	0.905	0.895	0.778	0.769	0.0286	0.0444	0.108	0.08	0.0294	0	0	0	0	0	0.0357	0	0	0.105	0	0.0625	0	0.885	0.0455	0	0.0811	0.0323	0	0
	chr10-77157140-77157142	0.714	0.818	0.765	0.606	0.897	0.933	0.882	0.824	0.902	0.956	0.125	0.415	0.224	0.522	0.242	0.0351	0.114	0.141	0	0.0256	0.255	0.111	0.167	0.55	0.304	0.0294	0.783	1	0.0789	0	0.158	0.0789	0.8	0.5
	chr10-77157153-77157155	0.5	0.636	0.625	0.786	0.88	0.955	0.941	0.964	0.973	0.946	0.0938	0.359	0.212	0.611	0.125	0	0.125	0.182	0.0714	0.0769	0.306	0.2	0.118	0.346	0.59	0.0909	0.647	1	0.037	0	0.321	0.069	0.429	0.375
	chr10-77157155-77157157	0	0.5	0.562	0.714	0.88	1	0.941	0.929	0.946	0.838	0.0909	0.385	0.219	0.556	0.12	0.0278	0.167	0.222	0	0.0385	0.278	0.188	0.0526	0.154	0.4	0.0909	0.629	1	0.0345	0	0.233	0.103	0.714	0.429
	chr10-77157165-77157167	0	0.545	0.75	0.586	0.68	0.955	0.886	0.875	0.868	0.889	0.147	0.3	0.219	0.472	0.04	0	0.0323	0.152	0	0.0385	0.0833	0.176	0	0.192	0	0.087	0.333	0.969	0.0333	0	0.133	0.069	0.5	0.333
	chr10-77158547-77158549	0.8	1	0.545	0.556	0.952	1	0.818	1	0.615	1	0.0625	0.765	0	0.643	0.211	0.143	0.133	0.45	0.125	0	0.5	0.267	0.2	0.643	0.5	0	0.875	0.286	0	0.0952	0.2	0.0588	0	0.0526
	chr10-77167365-77167367	0.5	0.4	0	0.333	1	0.727	0.933	1	0.833	0.667	0	0.0526	0.0909	0.462	0.875	0.9	0.833	0.739	0	1	0	0	0	0.176	0	0	0.222	0.938	0	0.0476	1	1	0.0476	0.875
	chr10-77167489-77167491	0.5	0.231	0.0952	0.26	0.571	0.875	0.56	0.848	0.613	0.222	0	0.0303	0.138	0.318	0.7	0.96	0.765	0.962	0.105	1	0	0	0	0	0	0.0909	0	1	0.118	0	0.455	1	0	0.2
	chr10-80781864-80781866	1	0.917	1	0.909	0.88	0.694	0.861	0.93	0.895	0.586	0.778	0.941	0.946	0.974	0.667	0.323	0.136	0.292	0.0968	0.0256	0.978	0.935	1	0.889	0.836	0.219	0.879	0.921	0.163	0	0.432	0.581	0.889	0.389
	chr10-80781883-80781885	1	1	1	1	0.833	0.556	1	0.857	0.875	0.929	0.84	1	0.895	0.96	0.5	0.231	0.333	0.192	0.136	0.111	1	0.968	0.864	1	0.861	0.312	1	1	0.143	0	0.318	0.895	0.875	0.389
	chr10-85844190-85844192	0.778	0.516	0.746	0.812	0.767	0.645	0.724	0.361	0.171	0.68	0.843	0.641	0	0.0833	0.792	0.703	0.4	0.471	0	0	0	0	0	0	0.829	0.895	0.838	0.706	1	0.938	1	0.98	0	0.167
	chr10-87369442-87369444	0.2	0	0.118	0	0.176	0	0.182	0.4	0.0909	0	0.857	0.3	1	0.833	0.0741	0.133	0.111	0.625	0.235	0.857	0.615	1	0.8	0.632	0.7	0.174	0.833	1	0.625	0.429	0.107	0.8	0.933	0.474
	chr10-8773885-8773887	0.6	0.769	0.615	0.435	0	0.04	0.0833	0.147	0.219	0.609	0.075	0.5	0.111	0.529	0.83	0.828	0.771	0.806	1	0.773	0.342	0.04	0.125	0.211	0.824	0	0.59	0.295	0.654	0	0.95	0.917	0.714	0.571
	chr10-94451720-94451722	0.4	0.111	0.127	0.0926	1	0.778	0.545	0.862	0.59	0.735	0.907	0.0984	0.976	0.309	0.029	0.0732	0.167	0	0.0789	0.0392	0.833	0.744	0.891	0.831	0.0957	0.0789	0.892	0.864	0.1	0.0625	0.255	0.519	0.7	0.0833
	chr10-94451727-94451729	0.833	0.556	0.774	0.791	1	0.8	0.824	0.789	0.524	0.958	0.903	0.442	0.967	0.486	0.122	0.174	0	0	0.069	0.146	0.808	0.897	0.808	0.767	0.24	0.125	0.932	0.92	0	0.212	0.692	0.935	0.545	0.154
	chr10-94451735-94451737	0.333	0.5	0.412	0.558	1	0.8	0.765	0.789	0.524	0.913	0.871	0.186	0.967	0.314	0	0	0	0	0.0357	0.025	0.808	0.828	0.846	0.633	0.18	0.0833	0.953	0.92	0	0.312	0.889	1	0.818	0
	chr10-94940489-94940491	0.4	0.231	0.484	0.122	1	0.333	0.773	0.6	0.818	0.278	0.625	0.81	0.211	0.688	0.25	0.0714	0.231	0.222	0	0	0.824	0.815	0.95	0.929	0.526	0.0323	0.1	0.545	0.0417	0	0.156	0.087	0.846	0.188
	chr10-99735132-99735134	0.143	0.333	0.0469	0.0833	0.194	0.0476	0.346	0.15	0.302	0.06	0.0563	0.303	0.0952	0.236	0.885	0.9	0.844	0.88	1	0.956	0.82	0.879	0.778	0.679	0.582	0.63	0.195	0.0147	0.0702	0.0492	0.703	0.405	0.333	0.444
	chr1-101705494-101705496	0.4	1	0.917	1	0.92	0.931	0.947	1	1	0.875	0.87	0.852	0.977	0.962	0.18	0.3	0.261	0.0811	0.417	1	0.86	0.878	0.966	0.95	0.71	0.105	1	0.949	0.314	0.0652	0.149	0.111	0.909	0.115
	chr1-101705497-101705499	0.6	0.889	0.944	1	0.918	0.931	0.973	0.947	0.935	0.871	0.783	0.887	1	0.941	0.128	0.267	0.159	0.114	0.48	0.935	0.86	0.947	1	0.975	0.791	0.158	1	1	0.152	0.087	0.0426	0.222	1	0.115
	chr1-102694352-102694354	1	0.895	0.96	1	0	0	0.156	0.103	0.241	1	1	0.958	0.969	0.857	0.633	1	0.854	0.871	1	1	1	0.789	1	1	0.923	0.5	1	0.96	0.962	0.6	1	0.969	0.667	0.8
	chr1-105005019-105005021	1	1	0.857	0.974	0.0417	0	0.161	0.0769	0.228	0.667	0.484	0.8	0.905	0.87	0.809	0.105	0.0588	0.125	0.644	0.407	0.754	0.143	0.167	0.365	0.861	0.175	0.852	0.875	0.85	0.833	0.827	0.97	1	0.6
	chr1-105008534-105008536	1	0.625	1	1	0	0.0714	0.136	0.0833	0.0952	0.941	0.938	0.833	0.676	0.947	0.5	0.0857	0.333	0.32	0.429	0.0417	0.739	0	0.0909	0.64	1	0.25	1	0.421	1	0.727	0.143	0.913	0.667	0.647
	chr1-105683489-105683491	1	1	0.96	0.935	0.188	0	0.259	0.615	0.765	0.95	0.968	0.933	1	0.75	0.7	0.0909	0.0769	0.0476	0.0667	0.0377	0.75	0.667	0.286	0.435	0.762	0.294	0.947	0.375	0.895	0.133	0.5	0.394	1	0.75
	chr1-106794846-106794848	0.882	0.934	0.938	0.889	0.0286	0.0606	0.238	0.103	0.205	1	0.915	0.956	0.939	0.925	0.822	0.515	0.169	0.5	0.871	0.719	0.438	0.12	0.167	0.375	0.984	0.0204	0.885	0.955	0.806	0.944	0.836	0.927	1	0.6
	chr1-107065469-107065471	0.727	0.92	1	1	0	0	0.357	0.0909	0.211	1	0.962	0.903	0.727	0.903	0.87	0.4	0	0.467	0.25	0.591	0.565	0.92	0.417	0.333	0.724	0.429	1	0.952	1	0.938	0.811	0.952	1	0
	chr1-107431967-107431969	0.556	0.758	0.462	0.71	0	0.05	0.0857	0	0	0.882	0.84	0.543	0.976	0.281	0.242	0	0.027	0	0.697	0.934	0.306	0.147	0.0667	0.0455	0.0444	0.536	0.875	0.359	1	1	0.765	0.069	1	0.8
	chr1-107556199-107556201	0.889	0.963	0.964	1	0.0769	0	0.476	0.0588	0.111	0.923	0.951	0.809	0.925	0.875	0.853	0.171	0.152	0.0833	0.909	0.969	0.767	0.237	0.0938	0.538	0.857	1	1	0.459	0.818	0.5	0.929	0.571	0.667	0.333
	chr1-10821860-10821862	0.846	1	0.952	0.947	0.8	0.941	0.833	0.714	0.538	0.923	0.75	0.613	0.904	0.826	0.05	0.0741	0.0417	0.403	0.0364	0.1	0.724	0.7	0.838	0.639	0.194	0.14	0.591	1	0	0.0179	0.0492	0.0208	0.875	0.526
	chr1-109827384-109827386	0.75	1	0.78	0.762	0.333	0.692	0.71	0.853	0.828	0.767	0	0.2	0.917	0.938	0.133	0.05	0.0408	0.143	0.919	0.936	0.316	0.462	0.462	0.213	0.704	0.25	0.278	0.952	0.037	0.0667	0.0312	0.0241	0.857	0.667
	chr11-105596420-105596422	1	0.857	0.889	1	0.0323	0.118	0.125	0.087	0.303	1	0.893	0.933	1	0.913	0.824	0.85	1	0.812	1	1	0.323	0.143	0.409	0.381	0.892	1	1	1	1	1	1	0.969	0.909	0.792
	chr1-110611559-110611561	0	0.143	0.0909	0	0.722	0.522	0.385	0.318	0.583	0.286	0.267	0.222	0.0714	0.0476	0	0.636	0.68	0.76	0.957	1	0.268	0	0.571	0.444	0	0.15	0.25	0.0526	1	0.909	0.0769	1	0	0.385
	chr1-111216599-111216601	0.167	0	0.1	0.0909	0.739	0.722	0.576	0.972	0.844	0.0714	0	0.345	0.0541	0.462	0.917	0.833	0.783	0.878	0.708	0.983	0.125	0.103	0.0952	0.146	0.375	1	0	0	0.0909	0.04	1	0.952	0.25	0.5
	chr1-111216632-111216634	0.2	0	0.0278	0.0769	0.958	0.973	0.918	0.978	0.971	0.0606	0.0556	0.431	0.105	0.518	0.733	0.656	0.857	0.909	0.982	0.979	0.0822	0.0968	0.0426	0.178	0.475	0.878	0.0909	0	1	1	0.711	0.978	0.269	1
	chr1-111216647-111216649	0.167	0	0.118	0	1	0.857	0.85	0.965	0.895	0	0.0732	0.378	0.0976	0.281	0.682	0.5	0.9	0.706	1	0.975	0.194	0.0455	0.0385	0.0606	0.674	0.913	0.25	0	0.654	0.962	0.72	1	0.167	0.25
	chr1-111216650-111216652	0.2	0	0.118	0	1	0.952	0.925	0.93	0.868	0	0.05	0.333	0.075	0.333	0.364	0.214	0.85	0.676	1	1	0.219	0.087	0.0741	0.0606	0.628	0.87	0.2	0	0.308	1	0.48	1	0.2	0.52
	chr1-111216652-111216654	0.25	0	0.176	0.0526	0.978	0.667	0.975	0.965	0.973	0	0.0732	0.486	0.0789	0.394	0.818	0.5	1	0.882	0.969	0.975	0.156	0.087	0.037	0.0606	0.738	0.909	0.25	0.0263	0.192	0.962	0.52	0.958	0.162	0.565
	chr1-111216660-111216662	0.143	0.125	0.0323	0.0294	1	0.848	0.921	0.966	0.933	0.0714	0.1	0.18	0.0833	0.259	0.614	0.567	0.875	0.882	0.957	0.932	0.14	0.122	0.0612	0.127	0.759	0.903	0.133	0.0147	0.568	0.0732	0.839	1	0.114	0.591
	chr1-111216666-111216668	0.167	0.125	0	0	1	0.923	0.821	0.943	0.909	0.111	0.0333	0.28	0.0698	0.125	0.135	1	0.75	0.875	0.643	1	0.0741	0	0.0455	0.08	0.289	0.875	0.192	0	0.7	0.0588	0.763	1	0.0333	0.87
	chr11-112578587-112578589	0.8	0.5	0.167	0.143	0.7	0.7	1	0.762	0.909	0.9	0.19	0.556	0.158	1	0.269	0	0	0.433	0.25	0.04	0.895	0.857	0.8	0.733	0.545	0.0526	0.235	0.087	0.12	0	0.24	0	0.4	0.611
	chr11-112578589-112578591	1	1	0.667	1	1	1	0.923	0.857	1	0.8	0.0952	0.778	0.15	1	0.308	0	0	0.4	0.158	0.0435	0.947	1	1	0.933	0.636	0.158	0.235	0.087	0.167	0.0435	0.217	0	0.214	0.684
	chr11-11520201-11520203	0.6	0.826	0.333	0.4	0.5	0.857	0.875	0.833	0.667	0.533	0.087	0.941	0.412	1	0.105	0	0.357	0.227	0	0.147	1	1	1	0.667	0.75	0.375	0.9	0.75	0.364	0.227	0.36	0.0526	1	0.312
	chr1-111583046-111583048	0.286	0.4	0.316	0.312	0	0.0667	0.143	0	0.154	0.692	0.75	0.441	0.261	0.739	0	0.222	0	0.125	0.95	1	0.889	0.952	1	0.857	0.273	0.176	0.781	0.524	0	0.04	0.542	1	0	0
	chr11-116873685-116873687	0.143	0.321	0	0	0.6	0.5	0.923	0.692	0.938	1	0.917	0.188	0.714	0.353	0	0.0714	0.0526	0.087	0.0476	0.545	0.45	0.75	0.625	0.545	0.211	0	1	0.7	0	0	0.111	0.333	1	0.167
	chr11-117665960-117665962	0.5	0.2	0.182	0	0	0	0.25	0.0625	0.0476	0.0556	0.769	0.105	0.615	0.0769	0.885	0.857	0.5	0.829	1	1	0.56	0.529	0.6	0.941	0.458	0.667	0.133	0.96	0.846	0.5	1	0.95	0.3	0.833
	chr11-117681747-117681749	0.889	0.417	0.944	1	0.222	0	0.613	0.429	0.312	1	0.913	0.938	0.964	0.9	0.536	0.222	0.267	0.333	0.44	0.237	0.941	1	0.909	1	1	0.871	0.375	0.611	1	0.815	0	0	1	0.714
	chr1-111813711-111813713	0	0	0.0588	0.04	0.794	0.294	0.737	0.87	0.612	0.0476	0.0811	0.037	0.114	0.3	0.111	0.719	0.913	0.62	0.964	0.889	0.0303	0.143	0.0333	0.244	0.0556	0.263	0.148	0.964	0.208	0.0323	0.0952	0.259	0	0.0333
	chr1-111813739-111813741	0.1	0	0.0769	0.308	1	0.938	0.791	0.805	0.771	0.0588	0.0833	0.25	0.16	0.389	0.16	0.708	0.872	0.875	0.917	0.871	0.037	0.143	0.125	0.107	0	0.118	0.375	0.7	0.286	0.0385	0.161	0.526	0.0526	0.0476
	chr1-111813742-111813744	0.0909	0	0.0833	0	1	0.938	0.535	0.85	0.824	0	0.0435	0.05	0.04	0.412	0.16	0.75	0.921	0.9	0.75	0.903	0.222	0.107	0.125	0.111	0.0217	0.235	0.478	0.6	0.238	0.0769	0.0286	0.368	0.111	0.111
	chr1-111813750-111813752	0	0	0.0769	0	1	0.938	0.837	0.786	0.8	0.125	0.0435	0.15	0.087	0.333	0	0.75	0.897	0.825	0.833	0.903	0.481	0.0357	0.0417	0.269	0	0.118	0.174	0.75	0.4	0.0385	0.114	0.684	0	0
	chr1-111813800-111813802	0	0	0	0.2	0.444	1	0.75	0.9	0.632	0.5	0	0.214	0	0.625	0	0.75	0.235	0.722	0.333	1	0	0.105	0.176	0.0588	0	0.333	0.214	1	0	0	0.16	0.556	0.111	0.0714
	chr11-119993336-119993338	1	1	0.95	0.917	0.924	0.938	0.889	0.813	0.692	0.93	0.937	0.892	0.979	0.882	0.347	0.417	0.21	0.419	0.193	0.135	0.956	0.941	0.983	0.943	0.642	0.21	0.829	0.964	0.0465	0.0593	0.187	0.925	1	0.571
	chr11-120655832-120655834	0.333	0.25	0.25	0.458	0.353	0.0625	0.194	0.04	0.625	0.867	0.969	0.857	0.817	0.538	0.519	0.233	0.0513	0.0889	0.0588	0.0526	0.909	0.903	0.893	0.667	0.423	0.182	0.92	0.684	0	0	0.75	0.739	0.714	0.72
	chr11-12279565-12279567	0.143	0.333	0.226	0.273	0.867	0.931	0.841	0.86	0.875	0.526	0.0192	0.893	0.447	0.75	0.0615	0.143	0.128	0.267	0	0.0408	0.882	0.787	0.875	0.92	0.643	0.0714	0.2	0.372	0	0.0469	0.221	0	0.917	0
	chr11-124369936-124369938	1	0.783	1	0.938	0	0.154	0.2	0	0.273	1	0.706	0.966	0.976	1	0.556	0.684	0.667	0.433	0.913	0.941	0.667	0.773	0.571	0.679	1	0.1	0.952	0.692	0.923	0	0.893	1	0.375	0.615
	chr11-125245188-125245190	0.143	0.208	0.158	0.259	0	0	0.167	0.211	0.44	0.615	0.955	0.692	0.857	0.636	0.312	0.1	0.111	0.103	0.185	0	0.947	0.842	0.944	0.812	0.65	0.333	0.867	0.867	0	0.167	0.0909	1	0.556	0.579
	chr11-128813532-128813534	0.857	0.917	0.607	0.579	0.865	0.944	0.927	0.82	0.52	0.296	0.811	0.954	0.92	0.63	0.139	0.615	0.395	0.385	0.0556	0.167	0.985	0.881	0.983	0.836	0.468	0.222	0.806	0.887	0.0732	0.0588	0.183	0.05	0.867	0.545
	chr11-129176457-129176459	0.857	0.9	0.842	0.814	1	1	1	0.8	0.889	1	1	0.932	1	0.975	0.549	0.459	0.157	0.206	0.348	0.0508	1	0.963	1	1	0.545	0.0714	0.815	0.385	0.227	0.317	0.267	0.98	1	0.143
	chr11-129176482-129176484	0.846	0.682	0.737	0.817	1	1	1	1	1	0.714	1	1	1	0.925	0.471	0.564	0.109	0.3	0.229	0.0833	1	1	1	0.913	0.603	0.069	1	1	0.136	0.409	0.375	0.86	0.6	0.267
	chr11-129242617-129242619	0	0.143	0	0	0.25	0	0	0.0714	0	0	0	0	0.833	0	0.25	0.889	0.538	0.786	1	1	0	0	0.0714	0.222	0	0	0.303	0.143	0.947	1	0.2	0.7	0.625	0.0625
	chr11-129242619-129242621	0.0476	0.0667	0	0	0.0833	0	0	0	0	0	0	0	0.783	0.133	0.0625	0.333	0.538	0.786	1	0.905	0.0909	0.1	0	0.111	0	0	0.303	0.214	0.947	1	0.0714	0.65	0.4	0
	chr11-129242626-129242628	0	0.0556	0	0	0.167	0	0	0	0	0	0.143	0.0625	0.833	0	0.0625	0.333	0.462	0.929	1	0.952	0	0.1	0.0714	0	0	0.143	0.545	0.5	1	0.875	0.0667	0.7	0.273	0.125
	chr11-129242640-129242642	0.0385	0	0	0	0	0	0.182	0.214	0.176	0	0	0.25	0.739	0.133	0.188	0.714	0.615	0.929	1	0.905	0.182	0	0	0	0	0.286	0.606	0	0.895	1	0.0667	0.737	0.154	0.333
	chr11-13032774-13032776	0.143	0	0.0377	0.0714	0.917	0.947	0.806	0.857	0.714	0	0.0714	0.304	0.182	0.31	0.0541	0.0345	0.245	0.195	0.0714	0.129	0.147	0.925	0.971	0.628	0.545	0.897	0.371	0.833	0	0.0333	0.0476	0	0.125	0
	chr11-13032781-13032783	0	0.133	0.037	0.0769	0.92	0.842	0.903	0.837	0.838	0	0.0714	0.261	0.19	0.345	0.0811	0.0345	0.132	0.244	0.167	0.182	0.176	0.95	0.941	0.659	0.446	0.966	0.417	0.867	0	0.0794	0.093	0	0.235	0.0769
	chr11-13032789-13032791	0	0.0667	0.0182	0.0714	0.875	0.737	0.742	0.857	0.811	0	0	0.152	0.136	0.276	0.027	0.103	0.0741	0.146	0.138	0.0968	0.206	0.925	0.941	0.636	0.536	0.931	0.417	0.567	0	0.0159	0.0465	0	0	0
	chr11-13032791-13032793	0.143	0.118	0.327	0.0714	0.88	1	0.871	0.796	0.811	0	0	0.261	0.0952	0.276	0.027	0	0.185	0.171	0.1	0.156	0.118	0.925	0.941	0.614	0.4	0.931	0.361	0.867	0	0.0317	0.0465	0.0323	0.1	0
	chr11-13032805-13032807	0	0	0	0.0833	0.917	0.625	0.786	0.633	0.647	0.0556	0.0909	0.037	0.286	0.4	0	0	0.0714	0.241	0.0625	0.087	0.0455	0.87	1	0.75	0.333	0.875	0.389	0.824	0.0526	0.0857	0.04	0.0667	0	0
	chr11-132582479-132582481	0.286	0.176	0.136	0.167	0.962	1	0.975	0.828	0.903	0.28	0	0.952	0.151	0.676	0.04	0.132	0.258	0.286	0.161	0	0.345	0.238	0.174	0.208	0.564	0	0.405	0.419	0.0455	0	0.174	0.027	0.8	0
	chr11-133657415-133657417	0.667	0.5	0.75	0.5	1	0.9	0.571	0.714	1	1	0.769	0.526	1	0.733	0	0.375	0.235	0	0.429	0.727	1	0.929	1	0.571	0.25	0.438	1	0.333	0	0.2	0.357	0.125	0.556	0.105
	chr1-115397410-115397412	0.6	0.462	0.333	0.29	0	0	0.15	0	0.227	0.615	0.897	0.655	0.795	0.7	0.933	1	0.852	1	1	1	0.367	0.0588	0.13	0.682	0.467	0.833	0.611	0.84	0.571	0.188	0.824	0.55	0.25	0.312
	chr11-17034483-17034485	0.8	0.783	0.833	0.4	0.714	0.111	0.857	0.667	0.524	1	0.619	0.429	0.739	1	0.125	0	0.235	0.0625	0	0.2	1	0.818	0.8	1	0.529	0.286	0.889	0.45	0.588	0.0455	0	0.111	0.8	0.167
	chr1-119524998-119525000	0.625	0.793	0.737	0.667	0.545	0.84	0.812	0.788	0.8	0.783	0.966	0.219	1	0.933	0.231	0.135	0	0.0625	0.0417	0.0698	0.897	0.844	0.947	0.806	0.281	0.296	1	0.973	0.1	0	0.268	0.9	0.333	0.167
	chr1-119525012-119525014	0.708	0.621	0.784	0.619	0.917	1	0.839	0.906	0.95	0.826	0.966	0.531	1	0.933	0.222	0.143	0.156	0.0625	0.0435	0.0952	0.897	0.967	1	0.833	0.727	0.444	1	0.882	0.167	0.0909	0.22	1	1	0
	chr1-119527007-119527009	0	0	0.0968	0.1	0.867	0.938	0.76	0.892	0.741	0.217	0.921	0.0588	0.804	0.353	0.05	0.0606	0	0	0.0286	0.0204	0.283	0.977	0.88	0.525	0.0238	0	0.371	0.917	0.0556	0.0484	0.0141	0.471	1	0
	chr1-119527033-119527035	0	0.167	0.118	0.0625	0.714	0.902	0.456	0.836	0.78	0.585	0.943	0.0263	0.911	0.345	0.0698	0.0317	0.029	0.0109	0.0167	0.0341	0.326	0.911	0.833	0.604	0.133	0.0526	0.553	0.986	0	0	0.0783	0.269	0.857	0.143
	chr1-119527064-119527066	0	0	0.176	0.12	0.969	0.968	0.841	0.648	0.841	0.545	0.951	0.0154	0.947	0.289	0.0455	0	0.0426	0.0862	0.2	0.0536	0.255	0.979	0.789	0.488	0.0816	0.0645	0.482	0.923	0	0.0408	0.0667	0.412	0.857	0
	chr1-119527087-119527089	0	0	0.0667	0.167	0.0769	0.429	0.824	0.625	0.4	0.462	0.828	0	0.871	0.312	0.105	0	0	0	0	0.05	0.214	1	1	0.643	0.0667	0	0.594	0.923	0	0	0	0.28	0.833	0
	chr1-119527091-119527093	0.143	0.2	0.333	0.167	0.923	1	0.882	0.833	0.818	0.462	0.931	0	0.871	0.312	0.105	0	0	0	0	0.05	0.214	1	1	0.643	0	0	0.469	0.923	0	0	0.276	0.8	0.429	0
	chr1-119527100-119527102	0.125	0.182	0.267	0.25	0.923	1	0.882	0.875	0.773	0.462	0.862	0	0.806	0.333	0.158	0	0.0667	0	0.1	0.1	0.357	0.923	1	0.643	0	0	0.613	0.846	0	0.0769	0	0.84	0.667	0
	chr1-119527103-119527105	0	0.0909	0.133	0.0833	0.231	1	0.735	0.875	0.818	0.462	0.897	0	0.742	0.267	0.0526	0	0	0	0.3	0.15	0.0769	1	1	0.643	0.0667	0.286	0.656	0.846	0	0	0	0.4	0.714	0.25
	chr1-119527106-119527108	0.286	0.2	0	0	0.923	1	0.853	0.875	0.818	0.5	0.931	0.0588	0.833	0.312	0.105	0	0	0	0	0.05	0.429	1	1	0.643	0	0	0.375	0.923	0	0.231	0	0.48	0.667	0
	chr1-119527110-119527112	0	0.273	0	0.25	0.923	0.714	0.531	0.714	0.762	0.5	0.929	0	0.871	0.188	0.105	0	0	0	0	0.05	0.214	1	1	0.643	0	0	0.7	0.923	0	0	0.107	0.727	0.667	0
	chr1-119527462-119527464	0.7	0.455	0.787	0.585	0.871	0.789	0.658	0.854	0.653	0.229	0.63	0	0.915	0.579	0.0536	0.0429	0.0563	0.0595	0.06	0.0247	0.261	0.843	0.75	0.7	0.0099	0.0625	0.697	0.971	0.0278	0.0169	0.0435	0.417	0.714	0.125
	chr1-119527475-119527477	0.455	0.588	0.395	0.365	0.867	0.864	0.73	0.561	0.643	0.303	0.619	0.0256	0.867	0.56	0.0222	0	0	0.029	0	0.0274	0.15	0.83	0.68	0.655	0.0211	0.0488	0.5	0.969	0	0	0.0208	0.4	0.833	0
	chr1-119527503-119527505	1	0.706	0.512	0.431	0.9	0.818	0.459	0.619	0.595	0.0303	0.619	0.026	0.826	0.51	0.0222	0	0.0147	0.0145	0.0426	0.0278	0.3	0.809	0.8	0.679	0.0104	0.0952	0.692	0.938	0.0571	0.0323	0.0816	0.6	0.667	0.1
	chr1-119527673-119527675	0.783	0.55	0.784	0.576	1	0.882	0.776	0.87	0.704	0.375	0.809	0.159	0.824	0.485	0.087	0.0833	0	0.114	0.235	0	0.775	0.811	0.9	0.667	0.0606	0.158	1	1	0	0.0244	0.0357	0.69	0.625	0.2
	chr1-119531831-119531833	1	0.889	0.864	0.435	0.769	1	0.703	0.821	0.737	0.375	1	0.145	1	0.696	0.127	0.176	0.02	0.174	0.147	0.0303	0.636	0.767	0.778	0.8	0.214	0.125	0.864	0.962	0	0.0303	0.204	0.375	0.556	0
	chr1-119531856-119531858	0.4	0.571	0.375	0.394	0.667	0.952	0.575	0.767	0.7	0.684	1	0.0759	0.857	0.519	0.0645	0.118	0	0.0204	0.075	0	0.571	0.812	0.815	0.875	0.133	0	0.652	0.852	0	0.0263	0	0.333	0.667	0
	chr1-119532078-119532080	0.2	0.318	0.333	0.5	0.55	0.667	0.759	0.865	0.5	0.933	1	0.176	1	0.417	0	0.125	0	0.0417	0.294	0	0.812	0.909	0.8	0.75	0	0.3	0.946	0.7	0	0.0625	0.0476	0.7	0.25	0
	chr1-119532083-119532085	0.167	0.708	0.65	0.857	0.8	1	0.862	0.865	0.722	1	1	0.235	1	0.667	0	0.375	0.176	0	0.118	0.188	0.909	0.955	0.8	0.9	0.136	0.4	0.973	0.75	0	0.0625	0.0952	0.9	0.619	0.0909
	chr1-119532385-119532387	1	0.818	0.882	0.92	0.389	0.714	0.594	0.375	0.368	0.818	0.895	0.107	0.889	0.438	0.069	0	0.15	0	0	0	0.484	0.762	0.786	0.824	0	0	0.903	0.818	0	0.037	0	0.826	0.667	0.0476
	chr1-119532388-119532390	0.8	1	0.941	1	0.5	0.714	0.688	0.824	0.55	0.909	0.947	0.185	1	0.471	0.172	0.0741	0	0.0312	0	0.125	0.645	0.857	0.857	0.824	0	0.0435	0.774	0.864	0	0	0.286	1	0.857	0.211
	chr1-119536712-119536714	0.5	0.375	0.421	0.458	0	0.0645	0.333	0.15	0.333	1	0.889	0.259	0.977	0.286	0.125	0.0571	0.129	0.25	0.0952	0.103	0.524	0.731	0.706	0.615	0.0968	0.04	0.706	1	0.0588	0.171	0.321	0.947	0.5	0.25
	chr1-119542166-119542168	0	0.2	0.0103	0.0312	0.93	0.882	0.746	0.839	0.82	0.615	0.767	0.104	0.943	0.357	0.038	0.0972	0.133	0.0638	0.0606	0.0227	0.545	0.938	0.844	0.642	0.109	0.0541	0.703	0.75	0.0435	0.0506	0.0851	0.955	0.8	0.333
	chr1-119542994-119542996	0	0.5	0.0645	0	1	0.971	0.824	0.907	0.684	0.13	0.405	0.0545	0.54	0.216	0.0769	0	0	0.0417	0.08	0.167	0.156	0.857	0.939	0.769	0.0156	0.19	0.118	0.778	0.0435	0.276	0.127	0.75	0.5	0
	chr1-119543127-119543129	0	0	0	0.143	0.8	0.889	0.7	0.789	0.733	0	0	0	0.364	0	0	0	0	0	0.25	0.0833	0	1	0.769	0.8	0	0	0	0.0833	0	0	0	0.5	0.533	0.04
	chr1-119543130-119543132	0	0.0909	0	0.111	0.903	0.912	0.695	0.878	0.803	0.0213	0.0845	0.0421	0.283	0.109	0.111	0.0455	0.0119	0.178	0.133	0.0147	0.0714	0.956	0.947	0.857	0.158	0.333	0.128	0.32	0.08	0.0395	0.108	0.429	0.533	0.0357
	chr1-119543153-119543155	0	0	0	0.0526	0.804	1	0.782	0.911	0.804	0.0857	0.1	0.0405	0.3	0.0952	0.125	0	0.0286	0.12	0.0213	0.0222	0.191	0.878	0.957	0.882	0.177	0.133	0.197	0.365	0.25	0.0962	0.141	0.569	0.588	0.55
	chr1-119543159-119543161	0	0	0	0.0541	0.792	0.889	0.844	0.929	0.826	0.0571	0.0847	0.0405	0.179	0.125	0.0615	0.0189	0.157	0	0.125	0.0889	0.159	0.878	0.957	0.882	0.115	0.3	0.121	0.412	0.333	0.519	0.132	0.544	0.538	0.0588
	chr11-19799411-19799413	0.167	0.429	0.389	0.333	0	0.125	0.0345	0.037	0.167	0.933	0.795	0.182	0.862	0.1	0.08	0.0526	0	0	0	0	0.667	0.952	0.833	0.737	0.0526	0.0952	0.708	0.875	0	0	0	0	0.333	0.125
	chr11-19799661-19799663	0	0	0.0127	0.0536	0.493	0.421	0.759	0.554	0.224	0.843	0.857	0.183	0.898	0.204	0.058	0.0208	0.0169	0	0.087	0.0769	0.698	0.78	0.957	0.681	0.0538	0.0833	0.806	0.821	0.0577	0.0182	0.0404	0.0556	0.571	0
	chr1-120048471-120048473	1	0.962	0.97	0.935	0	0	0.0476	0.0455	0.0625	1	1	0.932	1	0.938	1	1	0.975	1	1	1	0.741	0.571	0.667	0.65	1	0.952	0.955	0.889	1	0.9	0.974	0.935	0.5	1
	chr11-20297737-20297739	0.6	0.429	0.3	0.562	0.875	0.625	0.833	0.625	0.889	1	1	0.96	1	0.875	0.158	0.143	0	0.111	1	0.842	1	0.926	1	1	0.5	0	0.8	1	0	0	0.143	0	0.75	0.0588
	chr11-21022439-21022441	0.833	1	1	0.944	0.1	0	0.235	0.1	0.0588	1	0.971	0.952	0.905	0.75	0.739	1	1	0.92	0.95	0.867	1	0.875	1	0.941	1	0.0667	0.944	1	1	1	1	0.955	0.917	0.917
	chr11-23721462-23721464	0.938	0.967	1	1	0	0	0.235	0.0909	0.1	0.889	0.824	1	1	0.81	1	0.857	1	0.95	0.812	0.944	0.583	0.231	0.312	0.3	0.875	0.588	0.759	0.714	1	1	0.833	1	0.556	0.667
	chr11-23743494-23743496	0.92	0.972	1	0.944	0	0.345	0.25	0.2	0.207	1	0.92	0.556	0.98	0.839	1	0.92	0.97	0.967	0.909	1	0.826	0	0	0.321	0.84	1	0.368	0.882	1	0.833	0.964	1	0.6	0.812
	chr11-25373322-25373324	1	0.652	0.913	0.955	0.0909	0	0.151	0.0444	0.137	0.976	0.982	0.909	0.703	0.452	0.915	0.659	0.222	0.0238	0.529	0.875	0.32	0.324	0.0278	0.358	0.705	0.241	0.29	0.953	0.514	0.846	0.865	0.947	0.667	0.933
	chr1-12568062-12568064	1	0.909	0.854	0.97	1	0.92	0.917	0.875	1	0.84	0.667	1	0.5	1	0.0345	0.25	0.231	0.2	0.185	0.46	0.561	0.441	0.731	0.71	0.739	0.188	1	0.912	0.235	0.133	0.0333	0.962	0.636	0.55
	chr11-25828365-25828367	0.75	1	1	1	0.0625	0	0.312	0.0526	0.2	1	1	0.935	1	0.824	0.828	1	1	0.923	1	0.875	0.476	0.294	0.6	0.308	1	0.773	1	1	0.455	0.778	1	1	0.75	0.8
	chr1-12844591-12844593	0.833	0.9	0.867	0.786	0.25	0	0.0526	0	0	1	0.778	0.643	0.592	0.833	0.793	0.0667	0.0556	0.0833	0.839	0.897	0	0.455	0.231	0.143	0.651	0.35	0.556	0.357	1	1	1	0.958	0.375	1
	chr11-31822525-31822527	0	0.167	0.304	0.0968	1	0.6	0.88	0.696	0.25	0.2	0.821	0.278	0.952	1	0.25	0	0.167	0.0476	0.133	1	0.6	0.417	0.714	0.889	0.118	0.143	0.688	0.2	0.4	0.0714	0.143	0.917	0	0
	chr11-31887643-31887645	0.111	0.25	0.6	0.444	1	0.75	0.778	0.722	0.667	1	1	0.588	1	1	0.0833	0	0	0.0455	0.273	0.556	0.467	0.85	0.769	0.5	0.52	0.0833	0.722	0.909	0	0	0.0588	1	0.714	0
	chr11-3209748-3209750	0.8	0.75	0.897	0.696	0.722	0.818	0.5	0.444	1	0.857	0.8	0.778	0.75	0.8	0.2	0	0.0455	0.08	0	0.0741	0.875	0.846	0.75	0.556	0.444	0.136	0.821	0.714	0	0.0333	0.214	0.538	1	0.231
	chr11-32354960-32354962	0	0	0	0	0.562	0.882	0.783	0.741	0.84	0	0.312	0	0	0	0	0.737	0.933	0.714	0.542	0.955	0	0	0.05	0.0909	0.158	0.125	0.037	0.586	0.1	0.0909	0.346	0.697	0.2	0
	chr11-32354980-32354982	0	0	0	0	0.828	0.938	0.636	0.75	0.756	0	0.333	0	0	0	0	0.741	0.893	0.719	0.3	0.944	0.0816	0.0217	0	0.0417	0.103	0.0667	0.0175	0.469	0.0185	0.0926	0.212	0.636	0.1	0
	chr11-34161048-34161050	0.5	0.667	0.786	0.714	0.4	0.0833	0.333	0.19	0.238	1	0.65	1	0.92	0.708	0.25	0.263	0.4	0.348	0.708	0.708	0.9	0.818	1	1	0.8	0	0.885	1	0.1	0	0.4	1	0.4	0.4
	chr11-36142683-36142685	0.9	0.957	0.701	0.852	0.931	0.923	0.824	0.846	1	0.841	0.105	0.765	0.773	0.692	0.133	0.0882	0.061	0.284	0.0204	0.0102	0.842	0.517	0.75	0.6	0.659	0.191	0.559	0.271	0.0411	0.00885	0.227	0.906	0.778	0.333
	chr11-36448608-36448610	0.944	0.926	1	1	1	0.895	0.935	0.788	0.824	0.917	0.953	0.677	1	1	0.171	0.296	0.0741	0.304	0.152	0.211	0.85	0.875	0.923	0.857	0.414	0.103	1	1	0	0.0385	0.379	0.25	0.7	0.385
	chr11-38145229-38145231	0.8	0.933	1	0.682	0	0	0.3	0.133	0.179	1	0.727	0.781	0.957	0.583	0.857	0.895	0.917	0.88	1	0.938	0.615	0.158	0	0.8	0.609	0.818	1	1	1	1	0.905	0.789	0.769	1
	chr11-39673447-39673449	0.889	0.867	0.962	1	0.0588	0.0435	0.136	0.103	0.0476	0.905	1	0.5	0.87	0.8	0.862	0.308	0.692	0.455	0.789	0.552	0.588	0	0.172	0.37	1	0.357	1	0.905	0.6	0.318	0.889	0.828	1	0.231
	chr11-43568637-43568639	0.75	0.875	0.917	0.852	0.0588	0	0.318	0.0385	0.13	0.929	0.857	0.75	0.926	1	0.857	0.2	1	0.893	0.84	1	0.556	1	0.944	0.933	0.56	0.267	0.81	1	1	0.938	0.529	1	0.875	0.7
	chr11-44961499-44961501	0	0.429	0.438	0.125	0	0.111	0.0588	0.24	0.2	0.889	1	0.895	0.895	0.588	0.412	0.154	0.125	0.265	0.857	0.545	0.867	0.759	0.846	0.706	0.789	0	0.962	0.882	0.417	0.267	0.579	1	0.882	0.263
	chr11-49002837-49002839	0.889	1	1	0.818	0.0526	0	0.286	0.2	0.348	1	0.966	0.692	0.931	0.538	0.765	0.2	0.0811	0.341	0.938	0.852	0.545	0.312	0.645	0.714	1	0.583	0.909	0.929	0.2	0.0833	0.882	1	0.75	0.933
	chr1-149144881-149144883	0	0.667	0.25	0.1	0	0	0	0	0.25	0	0.093	0.25	0.0588	0.0484	0.938	0.8	0.824	0.435	0.886	0.963	0.0513	0.115	0.0952	0.0625	0.536	0.81	0.382	0.765	0.794	1	0.886	0.947	0.2	1
	chr1-149145017-149145019	0.167	0.333	0	0.4	0	0	0.2	0	0	0	0	0.167	0.0532	0.0769	0.933	0.9	1	0.857	0.933	0.925	0.15	0.0833	0	0.263	0.583	0.5	0.158	0.0833	0.529	0.421	0.696	0.964	0.0417	0.5
	chr1-149145019-149145021	0.143	0.375	0	0.312	0	0	0	0	0	0	0	0.143	0.043	0	1	0.85	0.857	0.762	0.6	0.761	0.421	0	0	0.0526	0.75	1	0.162	0	0.229	0.474	0.304	0.963	0.0455	0.529
	chr1-149186941-149186943	0.1	0.4	0.8	0.222	0.941	1	0.5	0.852	0.647	0	0.0444	0.241	0.347	0.355	0.929	0.8	1	0.912	0.896	0.943	0.0732	0.0455	0	0.185	0.364	0.818	0.325	0.211	0.895	1	0.781	1	0.5	0.889
	chr1-149186957-149186959	0	0	0	0.158	1	0.923	0.931	0.78	0.667	0	0.0469	0.146	0.0921	0.0286	0.963	0.795	0.857	0.821	0.857	0.981	0	0	0	0.0588	0.55	0.9	0.039	0	0.519	0.442	0.636	0.974	0	0.5
[truncated: 1,560 more rows]

## Sheet: Sheet2
Fig1E.PCAplot						Fig1F.heatmap-RELAsignatureGenes
[truncated: 86 more rows]

[truncated: 15 more sheets: Sheet4, Sheet7, Sheet5, Sheet6, Sheet8, Sheet9, Sheet10, Sheet11, Sheet12, Sheet13, Sheet14, Sheet15, Sheet16, Sheet17, Sheet18]
